# Supplementary material for: Diatom Proteomics Reveals Unique Acclimation Strategies to Mitigate Fe Limitation
Source: PLoS One. 2013 Oct 16;8(10):e75653. doi: 10.1371/journal.pone.0075653 (PMC3797725; doi:10.1371/journal.pone.0075653)
Supplement: Table S1 — Spectral counts, Qspec statistics, and functional annotations of proteins identified in all mass spectrometry experiments. (XLSX) [file pone.0075653.s003.xlsx]

## Sheet: Table_S1
Table S1. Spectral counts, Qspec statistics, and functional annotations of proteins dentified in all mass spectrometry experiments.			Fe replete				Fe-limited				QSpec statistics comparing Fe-limited to Fe replete			Fe replete		Fe-limited		Fe replete			Fe-limited						Protein Family Domains Identified for protein sequences. Useful if no perfect protein funciton was identified.	Protein Family Domains Identified for protein sequences. Useful if no perfect protein funciton was identified.	Protein Family Domains Identified for protein sequences. Useful if no perfect protein funciton was identified.					Enzyme Commision Information on Protein Sequences
THAPS _ID (jgi) or Global_ID (gi)	Global Identificatin Number (NCBI)	Primary vs Secondary IDs(homologous protein sequences)	4 GPFs / replicate				4 GPFs / replicate				BayesFactor PASSED if >10	Log2 fold change PASSED if >0.5 or <-0.	significantly up/down reg.	% Protein Identified	Number of Unique Peptides Identified	% Protein Identified	Number of Unique Peptides Identified	% Protein Identified	Number of Unique Peptides Identified	Total Spectra Identified from protein	% Protein Identified	Number of Unique Peptides Identified	Total Spectra Identified from protein	iPath (Enzyme commision Number, KOGG ID for input into iPath)	Calculated Moleculat Weight of protein sequence(Da)	Protein Function	Pfam_ID	Pfam_Accession_Num	Pfam_Descriptor	EC_Class	EC_Number	EC_Descriptor	EC_No_1	EC_Desc_1
		Replicate #:	Tp1+	Tp2+	Tp3+	Tp4+	Tp1-	Tp2-	Tp3-	Tp4-				All 4 sets of 4GPF replicates merged	All 4 sets of 4GPF replicates merged	All 4 sets of 4GPF replicates merged		Tp1+ Velos Triplicates	Tp1+ Velos Triplicates	Tp1+ Velos Triplicates	Tp1- Velos Triplicates	Tp1- Velos Triplicates	Tp1- Velos Triplicates
									\
gi|118411096|ref|YP_874490.1|	118411096	primary	21	20	22	24	15	20	17	13	2.075	-0.28		17.4	15	16.9	11	20.6	32	170	18.5	21	83	K02689	83642.1	photosystem I p700 chlorophyll A apoprotein A [Tp]	PsaA_PsaB	PF00223.8	Photosystem I psaA/psaB protein	0	0	0	0	0
jgi|Thaps3_bd|1611|estExt_Genewise1.C_bd_26x410192	118411097	primary	16	14	13	13	9	11	9	8	3.232	-0.403		16	13	11.1	9	17.2	17	65	15.3	10	46	K02690	82090	photosystem I p700 chlorophyll A apoprotein B [Tp]	PsaA_PsaB	PF00223.8	Photosystem I psaA/psaB protein	0	0	0	0	0
gi|118411097|ref|YP_874491.1|	118411097	secondaryID	16	14	13	13	9	11	9	8	3.232	-0.403		16	13	11.1	9	17.2	17	65	15.3	10	46	K02690	82090	photosystem I p700 chlorophyll A apoprotein B [Tp]	PsaA_PsaB	PF00223.8	Photosystem I psaA/psaB protein	0	0	0	0	0
gi|118411098|ref|YP_874492.1|	118411098	primary	0	0	0	0	0	0	0	1	1.012	0.334		--	--	14.1	1	--	--	--	--	--	--	K02639	10706.8	ferredoxin [Tp]	Fer2	PF00111.16	2Fe-2S iron-sulfur cluster binding domain	0	0	0	0	0
gi|118411099|ref|YP_874493.1|	118411099	primary	1	1	1	0	1	0	0	0	0.889	-0.388		9.2	1	--	--	56.7	14	46	50	7	17	0	13811.5	50S ribosomal protein L19 [Tp]	Ribosomal_L19	PF01245.8	Ribosomal protein L19	0	0	0	3.6.5.3	protein biosynthesis
gi|118411100|ref|YP_874494.1|	118411100	primary	46	44	43	45	28	28	25	27	685.538	-0.498		58.3	26	58.3	18	58.9	18	85	58.9	15	80	K02720	17840.6	PsbV [Tp]	Cytochrom_C	PF00034.10	Cytochrome c	0	0	0	0	0
jgi|Thaps3_bd|1039|fgenesh1_pg.C_bd_26x41000084	118411103	primary	17	7	16	17	18	19	16	16	1.083	0.197		62.6	13	86.3	20	69.8	12	136	71.2	15	155	K01602	15842.9	ribulose-1,5-bisphosphate carboxylase/oxygenase small subunit [Tp]	RuBisCO_small	PF00101.9	Ribulose bisphosphate carboxylase, small chain	0	0	0	4.1.1.39	ribulose-bisphosphate carboxylase activity
gi|118411103|ref|YP_874497.1|	118411103	secondaryID	17	7	16	17	18	19	16	16	1.083	0.197		62.6	13	86.3	20	69.8	12	136	71.2	15	155	K01602	15842.9	ribulose-1,5-bisphosphate carboxylase/oxygenase small subunit [Tp]	RuBisCO_small	PF00101.9	Ribulose bisphosphate carboxylase, small chain	0	0	0	4.1.1.39	ribulose-bisphosphate carboxylase activity
jgi|Thaps3_bd|2088|estExt_Genewise1Plus.C_bd_26x410175	118411104	primary	76	74	71	71	179	190	196	218	1.81137e+12	0.944	YES	35.3	38	45.7	40	41.4	65	1083	44.3	68	1416	K01601	54324.7	ribulose-1,5-bisphosphate carboxylase/oxygenase large subunit	RuBisCO_large	PF00016.9	Ribulose bisphosphate carboxylase large chain, catalytic domain	0	0	0	4.1.1.39	ribulose-bisphosphate carboxylase activity
gi|118411104|ref|YP_874498.1|	118411104	secondaryID	76	74	71	71	179	190	196	218	1.81137e+12	0.944	YES	35.3	38	45.7	40	41.4	65	1083	44.3	68	1416	K01601	54324.7	ribulose-1,5-bisphosphate carboxylase/oxygenase large subunit	RuBisCO_large	PF00016.9	Ribulose bisphosphate carboxylase large chain, catalytic domain	0	0	0	4.1.1.39	ribulose-bisphosphate carboxylase activity
gi|118411105|ref|YP_874499.1|	118411105	primary	0	0	0	0	1	1	0	1	1.461	0.766		--	--	2.5	1	--	--	--	5.8	3	7	0	54338	iron-sulfur cluster formation ABC transporter [Tp]	UPF0051	PF01458.7	Uncharacterized protein family (UPF0051)	0	0	0	0	0
jgi|Thaps3_bd|1319|e_gw1.26x41.76.1	118411106	primary	3	2	0	1	4	1	3	2	0.729	0.376		12.7	2	19.9	3	13.1	3	5	22.3	5	13	0	28212.8	iron-sulfur cluster formation ABC transporter ATP-binding subunit [Tp]	ABC_tran	PF00005.14	ABC transporter	0	0	0	0	0
gi|118411106|ref|YP_874500.1|	118411106	secondaryID	3	2	0	1	4	1	3	2	0.729	0.376		12.7	2	19.9	3	13.1	3	5	22.3	5	13	0	28212.8	iron-sulfur cluster formation ABC transporter ATP-binding subunit [Tp]	ABC_tran	PF00005.14	ABC transporter	0	0	0	0	0
jgi|Thaps3_bd|1290|e_gw1.26x41.150.1	118411108	primary	48	47	38	38	40	42	41	19	1.521	-0.202		50	6	50	4	100	13	130	46.3	14	91	K02110	8165.65	ATP synthase CF0 C chain subunit III [Tp]	ATP-synt_C	PF00137.11	ATP synthase subunit C	0	0	0	3.6.3.14	hydrogen-transporting ATP synthase activity, rotational mechanism
gi|118411108|ref|YP_874502.1|	118411108	secondaryID	48	47	38	38	40	42	41	19	1.521	-0.202		50	6	50	4	100	13	130	46.3	14	91	K02110	8165.65	ATP synthase CF0 C chain subunit III [Tp]	ATP-synt_C	PF00137.11	ATP synthase subunit C	0	0	0	3.6.3.14	hydrogen-transporting ATP synthase activity, rotational mechanism
jgi|Thaps3_bd|598|fgenesh1_pm.C_bd_26x41000042	118411109	primary	18	20	16	19	8	8	10	9	166.795	-0.644	YES	58.3	13	41	7	59	21	76	38.5	12	56	K02115	17373.3	ATP synthase CF0 B' chain subunit II [Tp]	ATP-synt_B	PF00430.8	ATP synthase B/B' CF(0)	0	0	0	3.6.3	hydrolase activity, acting on acid anhydrides, catalyzing transmembrane movement of substances
gi|118411109|ref|YP_874503.1|	118411109	secondaryID	18	20	16	19	8	8	10	9	166.795	-0.644	YES	58.3	13	41	7	59	21	76	38.5	12	56	K02115	17373.3	ATP synthase CF0 B' chain subunit II [Tp]	ATP-synt_B	PF00430.8	ATP synthase B/B' CF(0)	0	0	0	3.6.3	hydrolase activity, acting on acid anhydrides, catalyzing transmembrane movement of substances
jgi|Thaps3_bd|1318|e_gw1.26x41.64.1	118411110	primary	3	3	1	3	1	2	1	1	1.329	-0.499		33.5	6	9.5	2	35.8	10	42	29.6	5	17	K02109	20028.5	ATP synthase CF0 B chain subunit I [Tp]	ATP-synt_B	PF00430.8	ATP synthase B/B' CF(0)	0	0	0	3.6.3	hydrolase activity, acting on acid anhydrides, catalyzing transmembrane movement of substances
gi|118411110|ref|YP_874504.1|	118411110	secondaryID	3	3	1	3	1	2	1	1	1.329	-0.499		33.5	6	9.5	2	35.8	10	42	29.6	5	17	K02109	20028.5	ATP synthase CF0 B chain subunit I [Tp]	ATP-synt_B	PF00430.8	ATP synthase B/B' CF(0)	0	0	0	3.6.3	hydrolase activity, acting on acid anhydrides, catalyzing transmembrane movement of substances
jgi|Thaps3_bd|1023|fgenesh1_pg.C_bd_26x41000068	118411111	primary	1	1	1	1	2	3	4	0	1.977	0.462		12.3	2	21.9	5	39.6	6	10	21.4	5	23	K02112	21077.2	ATP synthase CF1 delta chain [Tp]	OSCP	PF00213.8	ATP synthase delta (OSCP) subunit	0	0	0	3.6.3.14	hydrogen-transporting ATP synthase activity, rotational mechanism
gi|118411111|ref|YP_874505.1|	118411111	secondaryID	1	1	1	1	2	3	4	0	1.977	0.462		12.3	2	21.9	5	39.6	6	10	21.4	5	23	K02112	21077.2	ATP synthase CF1 delta chain [Tp]	OSCP	PF00213.8	ATP synthase delta (OSCP) subunit	0	0	0	3.6.3.14	hydrogen-transporting ATP synthase activity, rotational mechanism
jgi|Thaps3_bd|1287|e_gw1.26x41.22.1	118411112	primary	105	101	109	113	63	75	59	65	214995	-0.504	YES	62.4	64	57.1	42	58.4	74	563	61.6	61	382	E3.6.3.14	53989.4	ATP synthase CF1 alpha chain [Tp]	ATP-synt_ab	PF00006.13	ATP synthase alpha/beta family, nucleotide-binding domain	0	0	0	3.6.3.14	hydrogen-transporting ATP synthase activity, rotational mechanism
gi|118411112|ref|YP_874506.1|	118411112	secondaryID	105	101	109	113	63	75	59	65	214995	-0.504	YES	62.4	64	57.1	42	58.4	74	563	61.6	61	382	E3.6.3.14	53989.4	ATP synthase CF1 alpha chain [Tp]	ATP-synt_ab	PF00006.13	ATP synthase alpha/beta family, nucleotide-binding domain	0	0	0	3.6.3.14	hydrogen-transporting ATP synthase activity, rotational mechanism
jgi|Thaps3_bd|2073|estExt_Genewise1Plus.C_bd_26x410148	118411113	primary	186	186	210	187	106	122	121	139	591753	-0.48		33.6	45	33.8	33	37.1	53	650	36.3	39	375	K02704	56408.1	photosystem II chlorophyll A core antenna apoprotein [Tp]	PSII	PF00421.8	Photosystem II protein	0	0	0	0	0
gi|118411113|ref|YP_874507.1|	118411113	secondaryID	186	186	210	187	106	122	121	139	591753	-0.48		33.6	45	33.8	33	37.1	53	650	36.3	39	375	K02704	56408.1	photosystem II chlorophyll A core antenna apoprotein [Tp]	PSII	PF00421.8	Photosystem II protein	0	0	0	0	0
gi|Thaps3_bd|1313|e_gw1.26x41.136.1	118411116	primary	6	8	6	7	6	4	5	5	1.124	-0.244		21.2	4	21.2	3	21.2	4	21	21.2	4	12	K02709	7388	photosystem II 10 kDa phosphoprotein [Tp]	PsbH	PF00737.9	Photosystem II 10 kDa phosphoprotein	0	0	0	0	0
gi|118411116|ref|YP_874510.1|,	118411116	secondaryID	6	8	6	7	6	4	5	5	1.124	-0.244		21.2	4	21.2	3	21.2	4	21	21.2	4	12	K02709	7388	photosystem II 10 kDa phosphoprotein [Tp]	PsbH	PF00737.9	Photosystem II 10 kDa phosphoprotein	0	0	0	0	0
gi|118411117|ref|YP_874511.1|	118411117	primary	7	6	7	9	4	4	4	3	3.888	-0.512		69.8	4	69.8	4	71.4	9	86	71.4	7	40	K02693	7510.59	photosystem I reaction center subunit IV [Tp]	PSI_PsaE	PF02427.6	Photosystem I reaction centre subunit IV / PsaE	0	0	0	0	0
jgi|Thaps3_bd|1396|e_gw1.26x41.105.1	118411120	primary	3	3	2	2	0	1	1	0	2.51	-0.898		12	3	23.9	2	12	3	17	10.3	1	7	0	13690.5	50S ribosomal protein L20 [Tp]	Ribosomal_L20	PF00453.7	Ribosomal protein L20	0	0	0	3.6.5.3	protein biosynthesis
gi|118411120|ref|YP_874514.1|	118411120	secondaryID	3	3	2	2	0	1	1	0	2.51	-0.898		12	3	23.9	2	12	3	17	10.3	1	7	0	13690.5	50S ribosomal protein L20 [Tp]	Ribosomal_L20	PF00453.7	Ribosomal protein L20	0	0	0	3.6.5.3	protein biosynthesis
jgi|Thaps3_bd|308|gw1.26x41.141.1	118411123	primary	11	11	10	10	4	5	5	3	50.801	-0.78	YES	41.8	9	36.9	5	36.9	9	64	31.9	5	31	K02868	14879.6	50S ribosomal protein L11 [Tp]	Ribosomal_L11_N	PF03946.3	Ribosomal protein L11, N-terminal domain	0	0	0	3.6.5.3	protein biosynthesis
gi|118411123|ref|YP_874517.1|	118411123	secondaryID	11	11	10	10	4	5	5	3	50.801	-0.78	YES	41.8	9	36.9	5	36.9	9	64	31.9	5	31	K02868	14879.6	50S ribosomal protein L11 [Tp]	Ribosomal_L11_N	PF03946.3	Ribosomal protein L11, N-terminal domain	0	0	0	3.6.5.3	protein biosynthesis
gi|118411124|ref|YP_874518.1|	118411124	primary	7	7	8	8	3	0	1	3	53.571	-1.206	YES	31.3	6	26.5	5	38.7	15	61	32.2	7	13	0	25382.3	50S ribosomal protein L1 [Tp]	Ribosomal_L1	PF00687.10	Ribosomal protein L1p/L10e family	0	0	0	3.6.5.3	protein biosynthesis
jgi|Thaps3_bd|1911|estExt_fgenesh1_pg.C_bd_26x410049	118411125	primary	6	9	5	4	3	5	1	3	3.178	-0.57		18	6	18.8	5	63.3	24	114	43.8	10	44	K02870	13429.5	50S ribosomal protein L12 [Tp]	Ribosomal_L12	PF00542.8	Ribosomal protein L7/L12 C-terminal domain	0	0	0	3.6.5.3	protein biosynthesis
gi|118411125|ref|YP_874519.1|	118411125	secondaryID	6	9	5	4	3	5	1	3	3.178	-0.57		18	6	18.8	5	63.3	24	114	43.8	10	44	K02870	13429.5	50S ribosomal protein L12 [Tp]	Ribosomal_L12	PF00542.8	Ribosomal protein L7/L12 C-terminal domain	0	0	0	3.6.5.3	protein biosynthesis
jgi|Thaps3_bd|1676|estExt_fgenesh1_kg.C_bd_26x410018	118411126	primary	8	9	9	10	4	3	3	5	19.964	-0.772	YES	32.6	8	46.3	8	37	10	44	24.7	6	21	K02981	25635.2	30S ribosomal protein S2 [Tp]	Ribosomal_S2	PF00318.9	Ribosomal protein S2	0	0	0	3.6.5.3	protein biosynthesis
gi|118411126|ref|YP_874520.1|	118411126	secondaryID	8	9	9	10	4	3	3	5	19.964	-0.772	YES	32.6	8	46.3	8	37	10	44	24.7	6	21	K02981	25635.2	30S ribosomal protein S2 [Tp]	Ribosomal_S2	PF00318.9	Ribosomal protein S2	0	0	0	3.6.5.3	protein biosynthesis
jgi|Thaps3_bd|2050|estExt_Genewise1Plus.C_bd_26x410107	118411127	primary	1	0	1	2	0	0	0	0	3.267	-0.77		2.6	3	--	--	10.4	11	13	6.8	7	9	K03046	166691	DNA-directed RNA polymerase beta' chain [Tp]	RNA_pol_Rpb1_5	PF04998.6	RNA polymerase Rpb1, domain 5	0	0	0	2.7.7.6	DNA-directed RNA polymerase activity
gi|118411127|ref|YP_874521.1|	118411127	secondaryID	1	0	1	2	0	0	0	0	3.267	-0.77		2.6	3	--	--	10.4	11	13	6.8	7	9	K03046	166691	DNA-directed RNA polymerase beta' chain [Tp]	RNA_pol_Rpb1_5	PF04998.6	RNA polymerase Rpb1, domain 5	0	0	0	2.7.7.6	DNA-directed RNA polymerase activity
gi|118411128|ref|YP_874522.1|	118411128	primary	3	3	3	3	0	0	0	0	3.871	-1.622		7.2	4	--	--	6.6	6	6	5.5	3	7	K03046	85308.6	DNA-directed RNA polymerase beta' chain [Tp]	RNA_pol_Rpb1_1	PF04997.2	RNA polymerase Rpb1, domain 1	0	0	0	2.7.7.6	DNA-directed RNA polymerase activity
jgi|Thaps3_bd|1267|e_gw1.26x41.10.1	118411129	primary	0	1	1	1	2	1	1	0	0.775	0.204		0.8	1	2	2	11	9	19	2.8	4	11	K03043	159981	DNA-directed RNA polymerase beta chain [Tp]	RNA_pol_Rpb2_6	PF00562.15	RNA polymerase Rpb2, domain 6	0	0	0	2.7.7.6	DNA-directed RNA polymerase activity
gi|118411129|ref|YP_874523.1|	118411129	secondaryID	0	1	1	1	2	1	1	0	0.775	0.204		0.8	1	2	2	11	9	19	2.8	4	11	K03043	159981	DNA-directed RNA polymerase beta chain [Tp]	RNA_pol_Rpb2_6	PF00562.15	RNA polymerase Rpb2, domain 6	0	0	0	2.7.7.6	DNA-directed RNA polymerase activity
jgi|Thaps3_bd|989|fgenesh1_pg.C_bd_26x41000034	118411130	primary	6	8	7	7	1	2	1	1	509.379	-1.278	YES	37.1	4	15.7	1	25.8	2	10	37.1	3	6	0	10682.5	30S ribosomal protein S20 [Tp]	Ribosomal_S20p	PF01649.7	Ribosomal protein S20	0	0	0	3.6.5.3	protein biosynthesis
gi|118411130|ref|YP_874524.1|	118411130	secondaryID	6	8	7	7	1	2	1	1	509.379	-1.278	YES	37.1	4	15.7	1	25.8	2	10	37.1	3	6	0	10682.5	30S ribosomal protein S20 [Tp]	Ribosomal_S20p	PF01649.7	Ribosomal protein S20	0	0	0	3.6.5.3	protein biosynthesis
jgi|Thaps3_bd|1251|e_gw1.26x41.115.1	118411132	primary	4	4	3	3	1	2	0	0	2.564	-1.014		47.2	4	18.1	1	58.3	7	15	--	--	--	K02964	8154.94	30S ribosomal protein S18 [Tp]	Ribosomal_S18	PF01084.9	Ribosomal protein S18	0	0	0	3.6.5.3	protein biosynthesis
gi|118411132|ref|YP_874526.1|	118411132	secondaryID	4	4	3	3	1	2	0	0	2.564	-1.014		47.2	4	18.1	1	58.3	7	15	--	--	--	K02964	8154.94	30S ribosomal protein S18 [Tp]	Ribosomal_S18	PF01084.9	Ribosomal protein S18	0	0	0	3.6.5.3	protein biosynthesis
gi|118411133|ref|YP_874527.1|	118411133	primary	2	2	2	2	1	0	1	2	0.935	-0.469		13	2	13	2	18.5	3	3	29.3	4	8	0	21342.1	photosystem I assembly protein ycf3 [Tp]	TPR_1	PF00515.15	Tetratricopeptide repeat	0	0	0	0	0
gi|118411134|ref|YP_874528.1|	118411134	primary	195	175	174	175	112	126	109	119	740156	-0.454		82.5	81	81.4	60	80.6	84	575	75.3	73	366	K02112	51143.1	ATP synthase CF1 beta chain [Tp]	ATP-synt_ab	PF00006.13	ATP synthase alpha/beta family, nucleotide-binding domain	0	0	0	3.6.3.14	hydrogen-transporting ATP synthase activity, rotational mechanism
jgi|Thaps3_bd|1563|estExt_Genewise1.C_bd_26x410088	118411135	primary	34	32	27	31	18	21	10	23	167.431	-0.542	YES	39.1	6	41.4	8	62.4	7	101	80.5	9	48	K02114	14283.7	ATP synthase CF1 epsilon chain [Tp]	ATP-synt_DE_N	PF02823.5	ATP synthase, Delta/Epsilon chain, beta-sandwich domain	0	0	0	3.6.3.14	hydrogen-transporting ATP synthase activity, rotational mechanism
gi|118411135|ref|YP_874529.1|	118411135	secondaryID	34	32	27	31	18	21	10	23	167.431	-0.542	YES	39.1	6	41.4	8	62.4	7	101	80.5	9	48	K02114	14283.7	ATP synthase CF1 epsilon chain [Tp]	ATP-synt_DE_N	PF02823.5	ATP synthase, Delta/Epsilon chain, beta-sandwich domain	0	0	0	3.6.3.14	hydrogen-transporting ATP synthase activity, rotational mechanism
jgi|Thaps3_bd|573|fgenesh1_pm.C_bd_26x41000017	118411137	primary	34	37	37	41	21	21	19	23	1231.58	-0.563	YES	56.7	20	50.3	15	59.2	21	147	51.9	12	131	K02634	33988.2	cytochrome f [Tp]	Apocytochr_F_C	PF01333.9	Apocytochrome F, C-terminal	0	0	0	0	0
gi|118411137|ref|YP_874531.1|	118411137	secondaryID	34	37	37	41	21	21	19	23	1231.58	-0.563	YES	56.7	20	50.3	15	59.2	21	147	51.9	12	131	K02634	33988.2	cytochrome f [Tp]	Apocytochr_F_C	PF01333.9	Apocytochrome F, C-terminal	0	0	0	0	0
jgi|Thaps3_bd|980|fgenesh1_pg.C_bd_26x41000025	118411138	primary	13	13	12	11	20	21	22	18	21.324	0.48		47.9	16	56.7	22	38	14	37	49.3	26	90	K03405	39499.8	magnesium-chelatase subunit I [Tp]	Mg_chelatase	PF01078.10	Magnesium chelatase, subunit ChlI	0	0	0	6.6.1.1	magnesium chelatase activity
gi|118411138|ref|YP_874532.1|	118411138	secondaryID	13	13	12	11	20	21	22	18	21.324	0.48		47.9	16	56.7	22	38	14	37	49.3	26	90	K03405	39499.8	magnesium-chelatase subunit I [Tp]	Mg_chelatase	PF01078.10	Magnesium chelatase, subunit ChlI	0	0	0	6.6.1.1	magnesium chelatase activity
gi|118411140|ref|YP_874534.1|	118411140	primary	0	0	0	0	0	0	0	0	1	-0.002		--	--	--	--	--	--	--	17	2	4	0	12087.3	30S ribosomal protein S14 [Tp]	Ribosomal_S14	PF00253.10	Ribosomal protein S14p/S29e	0	0	0	3.6.5.3	protein biosynthesis
gi|118411141|ref|YP_874535.1|	118411141	primary	36	30	26	28	13	10	12	8	116884	-0.957	YES	49.4	29	29.9	14	48.3	30	92	38.2	21	49	K03798	70206	cell division protein FtsH-like protein [Tp]	Peptidase_M41	PF01434.7	Peptidase family M41	0	0	0	3.4.24	metalloendopeptidase activity
jgi|Thaps3_bd|1720|estExt_fgenesh1_pm.C_bd_26x410014	118411148	primary	27	27	22	26	28	27	25	26	0.564	0.047		27.6	17	27.6	13	31.9	23	141	27.1	19	85	K02706	39064.2	photosystem II reaction center protein D2 [Tp]	Photo_RC	PF00124.8	Photosynthetic reaction centre protein	0	0	0	0	0
gi|118411148|ref|YP_874542.1|	118411148	secondaryID	27	27	22	26	28	27	25	26	0.564	0.047		27.6	17	27.6	13	31.9	23	141	27.1	19	85	K02706	39064.2	photosystem II reaction center protein D2 [Tp]	Photo_RC	PF00124.8	Photosynthetic reaction centre protein	0	0	0	0	0
jgi|Thaps3_bd|1545|estExt_Genewise1.C_bd_26x410045	118411149	primary	23	24	23	23	22	20	18	19	0.945	-0.153		26.1	14	24.2	10	25.9	22	73	26.8	16	58	K02705	51845	photosystem II chlorophyll A core antenna apoprotein CP43 [Tp]	PSII	PF00421.8	Photosystem II protein	0	0	0	0	0
gi|118411149|ref|YP_874543.1|	118411149	secondaryID	23	24	23	23	22	20	18	19	0.945	-0.153		26.1	14	24.2	10	25.9	22	73	26.8	16	58	K02705	51845	photosystem II chlorophyll A core antenna apoprotein CP43 [Tp]	PSII	PF00421.8	Photosystem II protein	0	0	0	0	0
jgi|Thaps3_bd|1339|e_gw1.26x41.126.1	118411153	primary	15	16	19	20	11	9	9	8	43.79	-0.577	YES	65.5	14	51.1	9	40.3	12	139	51.1	11	61	K02692	15517.9	photosystem I ferredoxin-binding protein [Tp]	PsaD	PF02531.5	PsaD	0	0	0	0	0
gi|118411153|ref|YP_874547.1|	118411153	secondaryID	15	16	19	20	11	9	9	8	43.79	-0.577	YES	65.5	14	51.1	9	40.3	12	139	51.1	11	61	K02692	15517.9	photosystem I ferredoxin-binding protein [Tp]	PsaD	PF02531.5	PsaD	0	0	0	0	0
jgi|Thaps3_bd|467|fgenesh1_kg.C_bd_26x41000004	118411154	primary	18	14	17	16	11	9	11	11	4.456	-0.368		21.4	7	25.1	5	19.5	9	35	25.1	10	28	K02635	23905.6	cytochrome b6 [Tp]	Cytochrom_B_N	PF00033.8	Cytochrome b(N-terminal)/b6/petB	0	0	0	1	oxidoreductase activity
gi|118411154|ref|YP_874548.1|	118411154	secondaryID	18	14	17	16	11	9	11	11	4.456	-0.368		21.4	7	25.1	5	19.5	9	35	25.1	10	28	K02635	23905.6	cytochrome b6 [Tp]	Cytochrom_B_N	PF00033.8	Cytochrome b(N-terminal)/b6/petB	0	0	0	1	oxidoreductase activity
gi|118411155|ref|YP_874549.1|	118411155	primary	11	11	10	8	3	7	5	4	16.76	-0.633	YES	18.8	6	18.8	6	--	--	--	20	2	6	K02637	17721.3	cytochrome b6-f complex subunit IV [Tp]	Cytochrom_B_C	PF00032.7	Cytochrome b(C-terminal)/b6/petD	0	0	0	1	oxidoreductase activity
gi|118411156|ref|YP_874550.1|	118411156	primary	1	1	1	1	0	2	2	1	0.812	0.132		3.6	1	5.1	2	9.3	4	14	9.3	3	6	0	56285.7	hypothetical protein ThpsCp061 [Tp]	0	0	0	0	0	0	0	0
jgi|Thaps3_bd|466|fgenesh1_kg.C_bd_26x41000003	118411159	primary	1	2	1	1	1	2	2	1	0.685	0.162		32.6	1	32.6	1	--	--	--	--	--	--	K02708	4909.96	cytochrome b559 beta chain [Tp]	Cytochrom_B559	PF00283.8	Cytochrome b559, alpha (gene psbE) and beta (gene psbF)subunits	0	0	0	0	0
gi|118411159|ref|YP_874553.1|	118411159	secondaryID	1	2	1	1	1	2	2	1	0.685	0.162		32.6	1	32.6	1	--	--	--	--	--	--	K02708	4909.96	cytochrome b559 beta chain [Tp]	Cytochrom_B559	PF00283.8	Cytochrome b559, alpha (gene psbE) and beta (gene psbF)subunits	0	0	0	0	0
jgi|Thaps3_bd|1387|e_gw1.26x41.184.1	118411160	primary	5	4	5	2	1	1	2	3	2.898	-0.645		21.4	3	21.4	3	52.4	6	54	52.4	6	25	K02707	9513.85	cytochrome b559 alpha chain [Tp]	Cytochrom_B559a	PF00284.9	Lumenal portion of Cytochrome b559, alpha (gene psbE) subunit	0	0	0	0	0
gi|118411160|ref|YP_874554.1|	118411160	secondaryID	5	4	5	2	1	1	2	3	2.898	-0.645		21.4	3	21.4	3	52.4	6	54	52.4	6	25	K02707	9513.85	cytochrome b559 alpha chain [Tp]	Cytochrom_B559a	PF00284.9	Lumenal portion of Cytochrome b559, alpha (gene psbE) subunit	0	0	0	0	0
jgi|Thaps3_bd|1304|e_gw1.26x41.124.1	118411161	primary	3	2	2	3	0	1	3	2	0.77	-0.403		25.4	3	25.4	3	20.4	2	2	13.8	1	3	0	20629.5	photosystem I assembly protein ycf4 [Tp]	Ycf4	PF02392.6	Ycf4	0	0	0	0	0
gi|118411161|ref|YP_874555.1|	118411161	secondaryID	3	2	2	3	0	1	3	2	0.77	-0.403		25.4	3	25.4	3	20.4	2	2	13.8	1	3	0	20629.5	photosystem I assembly protein ycf4 [Tp]	Ycf4	PF02392.6	Ycf4	0	0	0	0	0
jgi|Thaps3_bd|1342|e_gw1.26x41.123.1	118411163	primary	6	7	5	3	4	2	3	6	0.869	-0.305		23.6	4	23.6	4	38.5	4	7	38.5	6	14	K02699	15703.5	photosystem I protein L [Tp]	PsaL	PF02605.4	Photosystem I reaction centre subunit XI	0	0	0	0	0
gi|118411163|ref|YP_874557.1|	118411163	secondaryID	6	7	5	3	4	2	3	6	0.869	-0.305		23.6	4	23.6	4	38.5	4	7	38.5	6	14	K02699	15703.5	photosystem I protein L [Tp]	PsaL	PF02605.4	Photosystem I reaction centre subunit XI	0	0	0	0	0
jgi|Thaps3_bd|1306|e_gw1.26x41.71.1	118411164	primary	1	5	1	1	12	8	7	11	1084.49	1.191	YES	22	4	44.9	10	32.4	11	33	42.9	17	64	0	32380.8	Rubisco expression protein	AAA	PF00004.17	ATPase family associated with various cellular activities (AAA)	0	0	0	0	0
gi|118411164|ref|YP_874558.1|	118411164	secondaryID	1	5	1	1	12	8	7	11	1084.49	1.191	YES	22	4	44.9	10	32.4	11	33	42.9	17	64	0	32380.8	Rubisco expression protein	AAA	PF00004.17	ATPase family associated with various cellular activities (AAA)	0	0	0	0	0
jgi|Thaps3_bd|1380|e_gw1.26x41.59.1	118411165	primary	0	1	0	0	0	0	0	0	1.004	-0.342		--	--	--	--	16	4	8	24.5	6	10	0	36389.8	hypothetical protein ThpsCp070 [Tp]	NmrA	PF05368.2	NmrA-like family	0	0	0	0	0
gi|118411165|ref|YP_874559.1|	118411165	secondaryID	0	1	0	0	0	0	0	0	1.004	-0.342		--	--	--	--	16	4	8	24.5	6	10	0	36389.8	hypothetical protein ThpsCp070 [Tp]	NmrA	PF05368.2	NmrA-like family	0	0	0	0	0
jgi|Thaps3_bd|1350|e_gw1.26x41.108.1	118411168	primary	13	9	11	12	6	6	7	7	6.518	-0.529		32.5	6	32.5	4	27.2	6	20	21.9	3	12	K02694	20361.7	photosystem I protein F [Tp]	PSI_PsaF	PF02507.5	Photosystem I reaction centre subunit III	0	0	0	0	0
gi|118411168|ref|YP_874562.1|	118411168	secondaryID	13	9	11	12	6	6	7	7	6.518	-0.529		32.5	6	32.5	4	27.2	6	20	21.9	3	12	K02694	20361.7	photosystem I protein F [Tp]	PSI_PsaF	PF02507.5	Photosystem I reaction centre subunit III	0	0	0	0	0
gi|118411170|ref|YP_874564.1|	118411170	primary	0	1	0	0	0	0	0	0	1.004	-0.342		8.1	1	--	--	17.5	3	7	17.5	3	7	0	37374.6	hypothetical protein ThpsCp075 [Tp]	0	0	0	0	0	0	0	0
gi|118411235|ref|YP_874629.1|	118411171	primary	2	0	0	0	0	1	1	2	0.563	0.409		58.3	1	58.3	1	80.6	3	17	80.6	3	15	K02723	4005.91	photosystem II protein Y [Tp]	PsbY	PF06298.1	Photosystem II protein Y (PsbY)	0	0	0	0	0
gi|118411171|ref|YP_874565.1|	118411171	secondaryID	2	0	0	0	0	1	1	2	0.563	0.409		58.3	1	58.3	1	80.6	3	17	80.6	3	15	K02723	4005.91	photosystem II protein Y [Tp]	PsbY	PF06298.1	Photosystem II protein Y (PsbY)	0	0	0	0	0
gi|118411174|ref|YP_874568.1|	118411174	primary	7	6	4	4	2	2	1	1	16.546	-0.845	YES	48.6	5	20	1	48.6	6	22	28.6	3	8	0	12433	50S ribosomal protein L21 [Tp]	Ribosomal_L21p	PF00829.10	Ribosomal prokaryotic L21 protein	0	0	0	3.6.5.3	protein biosynthesis
gi|118411175|ref|YP_874569.1|	118411175	primary	2	2	2	2	1	2	2	1	0.829	-0.216		15.5	1	15.5	1	28.6	2	6	28.6	2	13	0	9225.84	50S ribosomal protein L27 [Tp]	Ribosomal_L27	PF01016.8	Ribosomal L27 protein	0	0	0	3.6.5.3	protein biosynthesis
gi|118411176|ref|YP_874570.1|	118411176	primary	3	2	3	3	2	1	1	0	1.396	-0.748		5.9	4	2.4	2	8.7	7	13	13.8	11	19	K03070	101185	preprotein translocase subunit A [Tp]	SecA_DEAD	PF07517.3	SecA DEAD-like domain	0	0	0	0	0
gi|118411178|ref|YP_874572.1|	118411178	primary	0	1	0	1	1	1	1	1	0.654	0.395		4.8	1	2.4	1	6.8	3	12	14.1	5	17	0	57075.7	hypothetical protein ThpsCp083 [Tp]	AAA	PF00004.17	ATPase family associated with various cellular activities (AAA)	0	0	0	0	0
gi|118411180|ref|YP_874574.1|	118411180	primary	14	18	13	14	5	7	9	9	24.833	-0.605	YES	27.8	13	36.7	7	29.7	18	173	25.3	12	106	K02703	39699	photosystem II reaction center protein D1 [Tp]	Photo_RC	PF00124.8	Photosynthetic reaction centre protein	0	0	0	0	0
gi|118411183|ref|YP_874577.1|	118411183	primary	0	0	0	0	0	0	0	0	1	-0.002		--	--	--	--	--	--	--	8.3	1	2	0	37007.1	cytochrome c biogenesis protein [Tp]	Cytochrom_C_asm	PF01578.10	Cytochrome C assembly protein	0	0	0	0	0
gi|118411184|ref|YP_874578.1|	118411184	primary	2	4	5	6	2	2	3	2	1.466	-0.576		41.8	3	41.8	3	53.2	3	11	41.8	3	8	0	9432.23	30S ribosomal protein S16 [Tp]	Ribosomal_S16	PF00886.8	Ribosomal protein S16	0	0	0	3.6.5.3	protein biosynthesis
gi|118411228|ref|YP_874622.1|	118411185	primary	4	4	5	6	0	0	0	1	15.411	-1.63	YES	28.8	6	7.3	2	43.9	9	16	20	4	6	0	23421.7	30S ribosomal protein S4 [Tp]	Ribosomal_S4	PF00163.8	Ribosomal protein S4/S9 N-terminal domain	0	0	0	3.6.5.3	protein biosynthesis
gi|118411185|ref|YP_874579.1|	118411185	secondaryID	4	4	5	6	0	0	0	1	15.411	-1.63	YES	28.8	6	7.3	2	43.9	9	16	20	4	6	0	23421.7	30S ribosomal protein S4 [Tp]	Ribosomal_S4	PF00163.8	Ribosomal protein S4/S9 N-terminal domain	0	0	0	3.6.5.3	protein biosynthesis
gi|118411188|ref|YP_874582.1|	118411188	primary	17	14	10	12	9	12	10	7	1.786	-0.287		30.5	15	32	14	39.5	17	47	43.9	21	78	K04077	57361.3	60 kDa chaperonin [Tp]	Cpn60_TCP1	PF00118.13	TCP-1/cpn60 chaperonin family	0	0	0	0	0
gi|118411189|ref|YP_874583.1|	118411189	primary	22	23	21	23	25	23	24	23	0.488	0.076		34.4	19	39.9	15	34.7	23	91	43.2	30	133	K04043	65338.6	Hsp70-type chaperone [Tp]	HSP70	PF00012.9	Hsp70 protein	0	0	0	0	0
gi|118411190|ref|YP_874584.1|	118411190	primary	13	10	10	11	6	5	7	5	11.771	-0.561	YES	61.8	9	26.1	5	40.6	10	47	38.6	7	22	K02925	22012	50S ribosomal protein L3 [Tp]	Ribosomal_L3	PF00297.10	Ribosomal protein L3	0	0	0	3.6.5.3	protein biosynthesis
gi|118411191|ref|YP_874585.1|	118411191	primary	12	10	11	14	4	5	2	5	258.129	-0.852	YES	42.3	12	27.4	4	28.8	13	47	27.9	10	23	K02930	24203.4	50S ribosomal protein L4 [Tp]	Ribosomal_L4	PF00573.10	Ribosomal protein L4/L1 family	0	0	0	3.6.5.3	protein biosynthesis
gi|118411192|ref|YP_874586.1|	118411192	primary	5	4	6	6	4	3	3	2	2.392	-0.435		41.8	3	32.7	3	58.2	6	49	50	5	24	0	11152.2	50S ribosomal protein L23 [Tp]	Ribosomal_L23	PF00276.9	Ribosomal protein L23	0	0	0	2.5	transferase activity, transferring alkyl or aryl (other than methyl) groups
gi|118411193|ref|YP_874587.1|	118411193	primary	9	10	5	6	4	1	3	3	21.121	-0.844	YES	33.1	8	27.6	6	26.5	13	22	33.1	6	8	K02886	30674.8	50S ribosomal protein L2 [Tp]	Ribosomal_L2_C	PF03947.6	Ribosomal Proteins L2, C-terminal domain	0	0	0	3.6.5.3	protein biosynthesis
gi|118411194|ref|YP_874588.1|	118411194	primary	0	1	2	1	0	0	0	1	1.174	-0.532		12	3	12	1	20.7	3	8	8.7	1	9	0	10417.4	30S ribosomal protein S19 [Tp]	Ribosomal_S19	PF00203.10	Ribosomal protein S19	0	0	0	3.6.5.3	protein biosynthesis
jgi|Thaps3|269307|estExt_thaps1_ua_kg.C_chr_70256	118411196	primary	4	5	4	3	2	1	2	1	4.688	-0.776		40	4	39.1	2	29.6	3	10	12.2	3	12	K02891	12986.4	50S ribosomal protein L22 [Tp]	Ribosomal_L22	PF00237.8	Ribosomal protein L22p/L17e	0	0	0	3.6.5.3	protein biosynthesis
gi|118411196|ref|YP_874590.1|	118411196	secondaryID	4	5	4	3	2	1	2	1	4.688	-0.776		40	4	39.1	2	29.6	3	10	12.2	3	12	K02891	12986.4	50S ribosomal protein L22 [Tp]	Ribosomal_L22	PF00237.8	Ribosomal protein L22p/L17e	0	0	0	3.6.5.3	protein biosynthesis
gi|118411197|ref|YP_874591.1|	118411197	primary	4	3	4	4	1	2	5	1	1.377	-0.453		30.8	6	36.9	5	23.8	8	37	23.8	6	13	K02985	24090.9	30S ribosomal protein S3 [Tp]	Ribosomal_S3_C	PF00189.9	Ribosomal protein S3, C-terminal domain	0	0	0	3.6.5.3	protein biosynthesis
gi|118411198|ref|YP_874592.1|	118411198	primary	5	2	3	2	2	1	2	2	1.09	-0.4		16.8	3	16.8	2	6.6	2	3	6.6	2	3	0	15581.4	50S ribosomal protein L16 [Tp]	Ribosomal_L16	PF00252.7	Ribosomal protein L16	0	0	0	3.6.5.3	protein biosynthesis
gi|118411231|ref|YP_874625.1|	118411199	primary	0	0	1	1	0	0	0	0	1.58	-0.547		35.7	1	--	--	--	--	--	--	--	--	0	8162.66	50S ribosomal protein L29 [Tp]	Ribosomal_L29	PF00831.11	Ribosomal L29 protein	0	0	0	3.6.5.3	protein biosynthesis
gi|118411199|ref|YP_874593.1|	118411199	secondaryID	0	0	1	1	0	0	0	0	1.58	-0.547		35.7	1	--	--	--	--	--	--	--	--	0	8162.66	50S ribosomal protein L29 [Tp]	Ribosomal_L29	PF00831.11	Ribosomal L29 protein	0	0	0	3.6.5.3	protein biosynthesis
gi|118411200|ref|YP_874594.1|	118411200	primary	0	0	0	0	0	0	0	0	1	-0.002		--	--	--	--	--	--	--	--	--	--	0	9702.69	30S ribosomal protein S17 [Tp]	Ribosomal_S17	PF00366.9	Ribosomal protein S17	0	0	0	3.6.5.3	protein biosynthesis
gi|118411201|ref|YP_874595.1|	118411201	primary	8	9	6	7	2	4	3	3	23.648	-0.796	YES	43	8	43	5	43.8	7	57	35.5	4	24	0	13433.1	50S ribosomal protein L14 [Tp]	Ribosomal_L14	PF00238.9	Ribosomal protein L14p/L23e	0	0	0	3.6.5.3	protein biosynthesis
gi|118411203|ref|YP_874597.1|	118411203	primary	12	11	9	10	3	3	3	3	758.67	-1.076	YES	34.9	9	17.6	3	38.7	14	55	22.3	8	25	K02932	27571.2	50S ribosomal protein L5 [Tp]	Ribosomal_L5_C	PF00673.9	ribosomal L5P family C-terminus	0	0	0	3.6.5.3	protein biosynthesis
gi|118411204|ref|YP_874598.1|	118411204	primary	5	5	4	4	3	3	1	1	2.756	-0.588		22	3	22	3	29.5	3	37	13.6	2	24	0	14804.5	30S ribosomal protein S8 [Tp]	Ribosomal_S8	PF00410.8	Ribosomal protein S8	0	0	0	3.6.5.3	protein biosynthesis
gi|118411206|ref|YP_874600.1|	118411206	primary	2	1	1	1	0	1	0	1	1.026	-0.475		11.9	1	11.9	1	--	--	--	11.9	1	3	K02883	15428.4	50S ribosomal protein L18 [Tp]	Ribosomal_L18p	PF00861.11	Ribosomal L18p/L5e family	0	0	0	3.6.5.3	protein biosynthesis
gi|118411207|ref|YP_874601.1|	118411207	primary	4	6	5	6	0	2	0	3	2.464	-1.166		37.4	9	16.2	2	43.6	12	34	36.3	5	13	K02989	19296.9	30S ribosomal protein S5 [Tp]	Ribosomal_S5	PF00333.9	Ribosomal protein S5, N-terminal domain	0	0	0	3.6.5.3	protein biosynthesis
gi|118411208|ref|YP_874602.1|	118411208	primary	-	-	-	-	-	-	-	-	-	-		2.4	1	--	--	--	--	--	--	--	--	0	46152.9	preprotein translocase subunit secY [Tp]	SecY	PF00344.9	eubacterial secY protein	0	0	0	0	0
gi|118411210|ref|YP_874604.1|	118411210	primary	5	5	5	6	3	3	4	3	1.234	-0.389		41.5	5	30.9	3	20.3	3	14	35	4	9	0	14048.5	30S ribosomal protein S13 [Tp]	Ribosomal_S13	PF00416.10	Ribosomal protein S13/S18	0	0	0	3.6.5.3	protein biosynthesis
gi|118411211|ref|YP_874605.1|	118411211	primary	3	1	1	2	0	0	0	0	1.906	-1.15		8.5	2	--	--	49.2	6	28	40	4	12	K02949	13821	30S ribosomal protein S11 [Tp]	Ribosomal_S11	PF00411.7	Ribosomal protein S11	0	0	0	3.6.5.3	protein biosynthesis
gi|118411212|ref|YP_874606.1|	118411212	primary	2	1	2	2	2	1	1	2	0.655	-0.096		9.9	2	9.9	2	8.9	2	7	19.2	4	8	K02040	35156.2	DNA-directed RNA polymerase alpha chain [Tp]	RNA_pol_A_CTD	PF03118.5	Bacterial RNA polymerase, alpha chain C terminal domain	0	0	0	2.7.7.6	DNA-directed RNA polymerase activity
gi|118411213|ref|YP_874607.1|	118411213	primary	5	5	3	4	0	1	1	1	18.775	-1.173	YES	32.4	4	8.8	1	23.5	4	18	22.1	3	11	0	15636.6	50S ribosomal protein L13 [Tp]	Ribosomal_L13	PF00572.7	Ribosomal protein L13	0	0	0	3.6.5.3	protein biosynthesis
gi|118411214|ref|YP_874608.1|	118411214	primary	5	6	5	6	2	3	3	2	4.782	-0.719		28.4	4	20.1	2	29.1	4	13	28.4	3	8	K02997	15140.1	30S ribosomal protein S9 [Tp]	Ribosomal_S9	PF00380.8	Ribosomal protein S9/S16	0	0	0	3.6.5.3	protein biosynthesis
jgi|Thaps3_bd|1441|e_gw1.27x41.4.1	118411215	primary	0	0	0	0	0	0	0	0	1	-0.002		--	--	--	--	--	--	--	--	--	--	0	8155.3	50S ribosomal protein L31 [Tp]	Ribosomal_L31	PF01197.8	Ribosomal protein L31	0	0	0	3.6.5.3	protein biosynthesis
gi|118411223|ref|YP_874617.1|	118411215	secondaryID	0	0	0	0	0	0	0	0	1	-0.002		--	--	--	--	--	--	--	--	--	--	0	8155.3	50S ribosomal protein L31 [Tp]	Ribosomal_L31	PF01197.8	Ribosomal protein L31	0	0	0	3.6.5.3	protein biosynthesis
gi|118411215|ref|YP_874609.1|	118411215	secondaryID	0	0	0	0	0	0	0	0	1	-0.002		--	--	--	--	--	--	--	--	--	--	0	8155.3	50S ribosomal protein L31 [Tp]	Ribosomal_L31	PF01197.8	Ribosomal protein L31	0	0	0	3.6.5.3	protein biosynthesis
gi|118411216|ref|YP_874610.1|	118411216	primary	1	0	0	1	0	1	0	0	0.905	-0.215		6.5	1	6.5	1	--	--	--	--	--	--	K00425	13913.6	30S ribosomal protein S12 [Tp]	Ribosomal_S12	PF00164.14	Ribosomal protein S12	0	0	0	3.6.5.3	protein biosynthesis
gi|118411217|ref|YP_874611.1|	118411217	primary	12	11	10	10	5	7	6	8	2.868	-0.472		53.8	8	48.1	6	50	10	38	38.5	7	24	K02993	17729.8	30S ribosomal protein S7 [Tp]	Ribosomal_S7	PF00177.10	Ribosomal protein S7p/S5e	0	0	0	3.6.5.3	protein biosynthesis
gi|118411218|ref|YP_874612.1|	118411218	primary	41	31	41	50	77	92	78	105	3.49823e+06	0.758	YES	63.6	31	74.3	34	70.2	44	223	77.5	58	603	K02358	44457.9	translation elongation factor Tu	GTP_EFTU	PF00009.14	Elongation factor Tu GTP binding domain	0	0	0	3.6.5.1	GTPase activity
gi|118411219|ref|YP_874613.1|	118411219	primary	3	1	3	3	2	2	3	1	0.606	-0.17		21.5	1	21.5	1	46.7	6	18	30.8	2	4	0	12465.6	30S ribosomal protein S10 [Tp]	Ribosomal_S10	PF00338.10	Ribosomal protein S10p/S20e	0	0	0	3.6.5.3	protein biosynthesis
jgi|Thaps3_bd|1736|estExt_fgenesh1_pm.C_bd_27x410001	118411220	primary	13	13	11	9	8	4	6	6	12.988	-0.577	YES	22.3	18	16.4	12	20.4	24	90	20.7	24	64	K03696	102150	ATP-dependent clp protease ATP-binding subunit [Tp]	AAA_2	PF07724.3	ATPase family associated with various cellular activities (AAA)	0	0	0	0	0
gi|118411226|ref|YP_874620.1|	118411220	secondaryID	13	13	11	9	8	4	6	6	12.988	-0.577	YES	22.3	18	16.4	12	20.4	24	90	20.7	24	64	K03696	102150	ATP-dependent clp protease ATP-binding subunit [Tp]	AAA_2	PF07724.3	ATPase family associated with various cellular activities (AAA)	0	0	0	0	0
gi|118411220|ref|YP_874614.1|	118411220	secondaryID	13	13	11	9	8	4	6	6	12.988	-0.577	YES	22.3	18	16.4	12	20.4	24	90	20.7	24	64	K03696	102150	ATP-dependent clp protease ATP-binding subunit [Tp]	AAA_2	PF07724.3	ATPase family associated with various cellular activities (AAA)	0	0	0	0	0
gi|118411222|ref|YP_874616.1|	118411222	primary	8	7	6	6	3	1	2	4	19.408	-0.82	YES	43.7	7	11.7	3	52.4	11	60	44.7	9	38	K02991	12043	30S ribosomal protein S6 [Tp]	Ribosomal_S6	PF01250.7	Ribosomal protein S6	0	0	0	3.6.5.3	protein biosynthesis
gi|126633802|emb|CAM55857.1|	126633802	primary	0	0	0	1	0	0	0	0	1.063	-0.321		--	--	--	--	--	--	--	--	--	--	0	31768.6	unnamed protein product [Tp] prev.seen in other publications	ELO	PF01151.8	GNS1/SUR4 family	0	0	0	0	0
gi|54398628|gb|AAV33786.1|	54398628	primary	-	-	-	-	-	-	-	-	-	-		3.5	3	13.1	10	--	--	--	--	--	--	0	99729.8	copper-induced girdle band-associated cell surface protein precursor [Tp]	Chitin_bind_1	PF00187.8	Chitin recognition protein	0	0	0	0	0
gi|54398630|gb|AAV33787.1|	54398630	primary	-	-	-	-	-	-	-	-	-	-		--	--	--	--	--	--	--	--	--	--	0	99717.8	copper-induced girdle band-associated cell surface protein precursor [Tp]	Chitin_bind_1	PF00187.8	Chitin recognition protein	0	0	0	0	0
gi|57902451|gb|AAW58006.1|	57902451	primary	0	0	0	0	0	0	0	0	1	-0.002		--	--	--	--	--	--	--	4.9	3	3	0	73768.1	long chain acyl-coA synthetase [Tp]	AMP-binding	PF00501.15	AMP-binding enzyme	0	0	0	0	0
gi|74325167|ref|YP_316586.1|	74325167	primary	0	0	0	1	0	0	0	0	1.063	-0.321		2.6	1	2.4	1	5.2	3	10	5.2	3	11	K02256	55250.7	cytochrome oxidase subunit I [Tp]	COX1	PF00115.8	Cytochrome C and Quinol oxidase polypeptide I	0	0	0	0	0
gi|74325171|ref|YP_316591.1|	74325171	primary	2	1	1	2	0	2	0	3	0.842	-0.153		15.4	3	11.5	3	11.5	3	12	11.5	3	8	K02261	29260.9	cytochrome oxidase subunit II [Tp]	COX2	PF00116.10	Cytochrome C oxidase subunit II, periplasmic domain	0	0	0	1.9.3.1	cytochrome-c oxidase activity
jgi|Thaps3|8952|fgenesh1_pg.C_chr_12000033	74325172	primary	0	0	0	0	0	0	0	0	1	-0.002		--	--	--	--	--	--	--	5.1	1	3	K02262	31440.2	cytochrome oxidase subunit III [Tp]	COX3	PF00510.8	Cytochrome c oxidase subunit III	0	0	0	1.9.3.1	cytochrome-c oxidase activity
jgi|Thaps3|42123|estExt_gwp_gw1.C_chr_120170	74325172	secondaryID	0	0	0	0	0	0	0	0	1	-0.002		--	--	--	--	--	--	--	5.1	1	3	K02262	31440.2	cytochrome oxidase subunit III [Tp]	COX3	PF00510.8	Cytochrome c oxidase subunit III	0	0	0	1.9.3.1	cytochrome-c oxidase activity
gi|74325172|ref|YP_316592.1|	74325172	secondaryID	0	0	0	0	0	0	0	0	1	-0.002		--	--	--	--	--	--	--	5.1	1	3	K02262	31440.2	cytochrome oxidase subunit III [Tp]	COX3	PF00510.8	Cytochrome c oxidase subunit III	0	0	0	1.9.3.1	cytochrome-c oxidase activity
gi|74325181|ref|YP_316601.1|	74325181	primary	1	0	0	0	1	1	0	1	0.824	0.44		17.1	1	17.1	1	18.4	5	20	18.4	4	16	K02125	8871.65	ATPase subunit 8 [Tp]	0	0	0	0	0	0	0	0
gi|74325186|ref|YP_316606.1|	74325186	primary	1	1	1	1	2	2	2	1	0.937	0.363		5.8	1	5.8	2	--	--	--	--	--	--	K03878	36659.7	NADH dehydrogenase subunit 1 [Tp]	NADHdh	PF00146.10	NADH dehydrogenase	0	0	0	0	0
gi|74325191|ref|YP_316611.1|	74325191	primary	1	0	1	1	0	0	1	0	0.879	-0.428		3.6	1	3.6	1	--	--	--	--	--	--	K02985	36513.6	ribosomal protein S3 [Tp]	Ribosomal_S3_C	PF00189.9	Ribosomal protein S3, C-terminal domain	0	0	0	3.6.5.3	protein biosynthesis
jgi|Thaps3_bd|1447|e_gw1.27x41.13.1	74325195	primary	3	3	1	2	3	1	2	3	0.698	0.006		5.6	4	9.9	5	6	6	19	11.3	8	20	0	86073.2	NADH dehydrogenase subunit 11 [Tp]	Molybdopterin	PF00384.11	Molybdopterin oxidoreductase	0	0	0	1	oxidoreductase activity
gi|74325195|ref|YP_316615.1|	74325195	secondaryID	3	3	1	2	3	1	2	3	0.698	0.006		5.6	4	9.9	5	6	6	19	11.3	8	20	0	86073.2	NADH dehydrogenase subunit 11 [Tp]	Molybdopterin	PF00384.11	Molybdopterin oxidoreductase	0	0	0	1	oxidoreductase activity
gi|74325198|ref|YP_316618.1|	74325198	primary	0	0	0	0	0	0	0	0	1	-0.002		--	--	--	--	17.9	5	16	17.9	4	16	K03936	22252.1	NADH dehydrogenase subunit 9 [Tp]	Complex1_30kDa	PF00329.8	Respiratory-chain NADH dehydrogenase, 30 Kd subunit	0	0	0	1.6.5.3	NADH dehydrogenase (ubiquinone) activity
gi|74325199|ref|YP_316619.1|	74325199	primary	1	1	0	0	0	0	0	0	1.246	-0.57		6.3	2	--	--	5.5	2	4	5.5	4	14	K03935	45867.1	NADH dehydrogenase subunit 7 [Tp]	Complex1_49kDa	PF00346.8	Respiratory-chain NADH dehydrogenase, 49 Kd subunit	0	0	0	1.6	oxidoreductase activity, acting on NADH or NADPH
gi|74325200|ref|YP_316620.1|	74325200	primary	0	0	0	0	0	0	0	0	1	-0.002		--	--	--	--	7.9	4	7	--	--	--	0	44311	cytochrome b [Tp]	Cytochrom_B_N	PF00033.8	Cytochrome b(N-terminal)/b6/petB	0	0	0	1	oxidoreductase activity
gi|75905833|gb|ABA29332.1|	75905833	primary	0	0	0	0	0	0	0	0	1	-0.002		--	--	--	--	--	--	--	--	--	--	0	22389.1	copper expressed protein 4 [Tp]	0	0	0	0	0	0	0	0
gi|75905845|gb|ABA29338.1|	75905845	primary	0	0	0	0	0	0	0	0	1	-0.002		--	--	--	--	--	--	--	--	--	--	0	26584.6	copper expressed protein 15 [Tp]	SCP	PF00188.15	SCP-like extracellular protein	0	0	0	0	0
gi|82527193|gb|ABB81825.1|	82527193	primary	1	2	2	2	2	1	2	1	0.672	-0.09		3	1	3	1	--	--	--	--	--	--	E2.9.1.1	55824.6	silicon transporter [Tp]	Silic_transp	PF03842.3	Silicon transporter	0	0	0	2.9.1.1	L-seryl-tRNASec selenium transferase activity
gi|94983099|gb|ABF50395.1|	94983099	primary	-	-	-	-	-	-	-	-	-	-		--	--	--	--	--	--	--	--	--	--	E2.9.1.1	32142.3	silicon transporter [Tp]	Silic_transp	PF03842.3	Silicon transporter	0	0	0	2.9.1.1	L-seryl-tRNASec selenium transferase activity
jgi|Thaps3_bd|1154|e_gw1.7x47.6.1	224015291	primary	4	3	3	4	5	3	6	7	1.19	0.354		14.7	4	16.2	5	21.2	8	51	27.7	7	25	K01441	0	Glucose-6-phosphate/phosphate and phosphoenolpyruvate/phosphate antiporter	0	0	0	-	-	-	0	0
jgi|Thaps3_bd|1160|e_gw1.8x51.6.1	224015330	primary	4	4	4	4	1	1	1	1	15.275	-0.939	YES	48.1	4	9.9	1	56.5	12	57	48.1	10	44	0	0	0	0	0	0	-	-	-	0	0
jgi|Thaps3_bd|1161|e_gw1.8x51.7.1	224015324	primary	0	0	0	0	0	0	0	0	1	-0.002		--	--	--	--	--	--	--	--	--	--	0	0	0	0	0	0	-	-	-	0	0
jgi|Thaps3_bd|1214|e_gw1.20x5.15.1	224015584	primary	0	0	0	0	0	0	0	0	1	-0.002		--	--	--	--	--	--	--	--	--	--	E3.6.1.3	0	0	0	0	0	Adenosinetriphosphatase.	3.6.1.3	ATP + H(2)O = ADP + phosphate.	0	0
jgi|Thaps3_bd|1237|e_gw1.23x33.5.1	224015685	primary	-	-	-	-	-	-	-	-	-	-		0	0	--	--	--	--	--	--	--	--	K00061	0	Transporter, ABC superfamily (Breast cancer resistance protein)	0	0	0	-	-	-	0	0
jgi|Thaps3_bd|1449|e_gw1.30x15.2.1	224015842	primary	0	0	0	0	0	0	0	0	1	-0.002		--	--	--	--	--	--	--	--	--	--	E2.7.6.5	0	0	0	0	0	GTP pyrophosphokinase.	2.7.6.5	ATP + GTP = AMP + guanosine 3'-diphosphate 5'-triphosphate.	0	0
jgi|Thaps3_bd|1464|e_gw1.33x54.5.1	224007158	primary	1	1	1	3	0	2	1	2	0.677	-0.147		17.1	3	7	1	14.7	3	11	22.5	4	7	E2.7.1.-	0	0	0	0	0	Phosphotransferases with an alcohol group as acceptor.	2.7.1.-	\N	0	0
jgi|Thaps3_bd|1465|e_gw1.33x54.4.1	224015899	primary	0	0	0	0	0	0	0	0	1	-0.002		--	--	--	--	--	--	--	--	--	--	K00616	0	cAMP-dependent protein kinase catalytic subunit (PKA)	0	0	0	-	-	-	0	0
jgi|Thaps3|6524|fgenesh1_pg.C_chr_6000679	224015929	primary	-	-	-	-	-	-	-	-	-	-		0	0	0	0	--	--	--	--	--	--	E1.3.99.-	0	0	0	0	0	With other acceptors.	1.3.99.-	\N	0	0
jgi|Thaps3_bd|1474|e_gw1.37x91.1.1	224015929	secondaryID	-	-	-	-	-	-	-	-	-	-		0	0	0	0	--	--	--	--	--	--	E1.3.99.-	0	0	0	0	0	With other acceptors.	1.3.99.-	\N	0	0
jgi|Thaps3_bd|1487|estExt_Genewise1.C_bd_6x460011	224015258	primary	1	0	1	1	1	3	3	0	1.039	0.498		14.2	2	17.3	3	24.8	5	11	18	4	8	E1.5.1.2	0	0	0	0	0	Pyrroline-5-carboxylate reductase.	1.5.1.2	L-proline + NAD(P)(+) = 1-pyrroline-5-carboxylate + NAD(P)H.	0	0
jgi|Thaps3_bd|1515|estExt_Genewise1.C_bd_13x10001	224015397	primary	1	1	1	1	2	3	3	2	2.094	0.603		3.8	1	10.1	4	--	--	--	11.9	5	7	E4.3.2.2	0	0	0	0	0	Adenylosuccinate lyase.	4.3.2.2	N6-(1,2-dicarboxyethyl)AMP = fumarate + AMP.	0	0
jgi|Thaps3_bd|1542|estExt_Genewise1.C_bd_23x330005	224015679	primary	0	0	0	0	3	1	1	2	1.774	1.281		--	--	6.8	4	--	--	--	8.4	7	10	K01992	0	Nuclear export receptor CSE1/CAS (importin beta superfamily)	0	0	0	-	-	-	0	0
jgi|Thaps3_bd|1645|estExt_fgenesh1_kg.C_bd_7x470003	224015273	primary	0	0	0	2	1	1	1	0	0.733	0.262		7.5	1	10.4	2	11.4	3	9	15.6	5	16	K01441	0	Glucose-6-phosphate/phosphate and phosphoenolpyruvate/phosphate antiporter	0	0	0	-	-	-	0	0
jgi|Thaps3_bd|1652|estExt_fgenesh1_kg.C_bd_10x650001	224015352	primary	0	0	0	0	2	4	3	1	5.247	1.386		--	--	8.2	4	--	--	--	--	--	--	K00063	0	RNAse L inhibitor, ABC superfamily	0	0	0	-	-	-	0	0
jgi|Thaps3_bd|1658|estExt_fgenesh1_kg.C_bd_13x10009	224015421	primary	0	0	0	0	4	2	5	6	12.797	1.791	YES	--	--	21.2	11	7.1	3	4	26.5	10	19	0	0	Metallo-dependent phosphatase	0	0	0	-	-	-	0	0
jgi|Thaps3_bd|1736|estExt_fgenesh1_pm.C_bd_27x410001	224015815	primary	-	-	-	-	-	-	-	-	-	-		0	0	--	--	--	--	--	--	--	--	0	0	0	0	0	0	-	-	-	0	0
jgi|Thaps3_bd|1757|estExt_fgenesh1_pg.C_bd_6x460003	224015234	primary	0	0	0	0	3	3	4	4	8.155	1.552		--	--	9.1	3	3.3	2	2	18.1	7	25	0	0	0	0	0	0	-	-	-	0	0
jgi|Thaps3_bd|1758|estExt_fgenesh1_pg.C_bd_6x460004	224015202	primary	-	-	-	-	-	-	-	-	-	-		--	--	0	0	--	--	--	--	--	--	0	0	0	0	0	0	-	-	-	0	0
jgi|Thaps3_bd|1765|estExt_fgenesh1_pg.C_bd_6x460020	224015250	primary	0	0	0	0	1	1	0	0	1.202	0.582		--	--	16.2	2	31	5	12	39.1	9	32	0	0	0	0	0	0	-	-	-	0	0
jgi|Thaps3_bd|1766|estExt_fgenesh1_pg.C_bd_6x460021	224015252	primary	0	2	3	3	5	5	4	3	1.411	0.564		8	2	14.6	5	4.1	4	10	10	7	27	0	0	0	0	0	0	-	-	-	0	0
jgi|Thaps3_bd|1806|estExt_fgenesh1_pg.C_bd_10x650007	224015364	primary	2	4	4	3	4	4	3	3	0.601	0.064		14.7	5	22.1	6	17.5	6	10	17.5	5	10	0	0	0	0	0	0	-	-	-	0	0
jgi|Thaps3_bd|1810|estExt_fgenesh1_pg.C_bd_11x740004	224015377	primary	1	0	3	2	6	4	5	6	7.154	0.939		6.4	3	8.1	5	13.2	5	8	17	8	25	0	0	BLAST: FAD binding domain-containing protein	0	0	0	-	-	-	0	0
jgi|Thaps3_bd|1820|estExt_fgenesh1_pg.C_bd_13x10011	224015441	primary	1	1	0	0	1	3	2	4	1.966	0.92		4.2	1	16.2	4	14.2	6	8	19.2	11	31	0	0	0	0	0	0	-	-	-	0	0
jgi|Thaps3_bd|1863|estExt_fgenesh1_pg.C_bd_20x50032	224015580	primary	7	7	8	7	10	11	12	7	1.318	0.307		35.9	7	44.4	6	25.8	5	9	44.4	14	45	0	0	0	0	0	0	-	-	-	0	0
jgi|Thaps3_bd|1869|estExt_fgenesh1_pg.C_bd_22x70003	224015626	primary	1	0	0	0	2	1	0	2	1.383	0.707		7.5	1	7.5	1	--	--	--	7.5	1	2	K04442	0	Clathrin coat binding protein/Huntingtin interacting protein HIP1, involved in regulation of endocytosis	0	0	0	-	-	-	0	0
jgi|Thaps3_bd|945|fgenesh1_pg.C_bd_23x33000040	224015671	primary	-	-	-	-	-	-	-	-	-	-		--	--	--	--	--	--	--	--	--	--	E3.2.1.3	0	0	0	0	0	Glucan 1,4-alpha-glucosidase.	3.2.1.3	Hydrolysis of terminal 1,4-linked alpha-D-glucose residues successively from non-reducing ends of the chains with release of beta-D-glucose.	0	0
jgi|Thaps3_bd|1879|estExt_fgenesh1_pg.C_bd_23x330011	224015671	secondaryID	-	-	-	-	-	-	-	-	-	-		--	--	--	--	--	--	--	--	--	--	E3.2.1.3	0	0	0	0	0	Glucan 1,4-alpha-glucosidase.	3.2.1.3	Hydrolysis of terminal 1,4-linked alpha-D-glucose residues successively from non-reducing ends of the chains with release of beta-D-glucose.	0	0
jgi|Thaps3_bd|1880|estExt_fgenesh1_pg.C_bd_23x330014	224015641	primary	0	0	0	0	1	2	1	1	1.845	1.058		--	--	4.7	1	--	--	--	--	--	--	0	0	0	0	0	0	-	-	-	0	0
jgi|Thaps3_bd|1882|estExt_fgenesh1_pg.C_bd_23x330021	224015681	primary	5	7	6	6	3	3	3	6	1.238	-0.393		6	5	8.2	5	16.3	8	47	20	11	49	0	0	0	0	0	0	-	-	-	0	0
jgi|Thaps3_bd|1891|estExt_fgenesh1_pg.C_bd_24x330002	224015696	primary	-	-	-	-	-	-	-	-	-	-		--	--	--	--	--	--	--	--	--	--	0	0	0	0	0	0	-	-	-	0	0
jgi|Thaps3_bd|208|gw1.1x7.1.1	224015147	primary	0	0	0	1	0	0	0	0	1.063	-0.321		7	1	--	--	--	--	--	--	--	--	0	0	0	0	0	0	-	-	-	0	0
jgi|Thaps3_bd|2107|estExt_Genewise1Plus.C_bd_32x490003	224015866	primary	0	0	0	0	0	0	0	0	1	-0.002		--	--	--	--	--	--	--	--	--	--	K01532	0	GTPase XAB1, interacts with DNA repair protein XPA	0	0	0	-	-	-	0	0
jgi|Thaps3_bd|218|gw1.8x51.4.1	224015308	primary	12	10	14	14	3	7	8	6	37.294	-0.644	YES	46.2	8	46.2	6	35.9	7	37	46.2	8	28	0	0	0	0	0	0	-	-	-	0	0
jgi|Thaps3_bd|258|gw1.19x4.6.1	224015517	primary	7	6	7	8	2	2	3	5	10.693	-0.731	YES	38.8	4	27.1	3	50.6	4	16	50.6	4	6	0	0	0	0	0	0	-	-	-	0	0
jgi|Thaps3_bd|298|gw1.6x46.22.1	224015212	primary	0	0	0	0	1	2	2	1	1.71	1.138		--	--	58.2	4	--	--	--	32.8	4	11	0	0	0	0	0	0	-	-	-	0	0
jgi|Thaps3_bd|518|fgenesh1_kg.C_bd_35x67000002	224015913	primary	-	-	-	-	-	-	-	-	-	-		--	--	--	--	--	--	--	--	--	--	K00156	0	Cytochrome P450 CYP2 subfamily	0	0	0	-	-	-	0	0
jgi|Thaps3_bd|672|fgenesh1_pg.C_bd_6x46000023	224015254	primary	2	1	2	2	3	4	3	5	2.026	0.544		6.8	2	13.9	3	17.7	4	24	21.3	6	42	0	0	0	0	0	0	-	-	-	0	0
jgi|Thaps3_bd|718|fgenesh1_pg.C_bd_8x51000006	224015302	primary	0	0	0	0	0	0	0	0	1	-0.002		--	--	--	--	--	--	--	--	--	--	0	0	0	0	0	0	-	-	-	0	0
jgi|Thaps3_bd|729|fgenesh1_pg.C_bd_8x51000017	224015314	primary	1	1	0	0	0	0	0	0	1.246	-0.57		20.2	2	--	--	--	--	--	29.4	3	8	0	0	0	0	0	0	-	-	-	0	0
jgi|Thaps3_bd|846|fgenesh1_pg.C_bd_19x4000014	224015539	primary	0	0	0	0	0	0	0	0	1	-0.002		--	--	--	--	--	--	--	--	--	--	0	0	0	0	0	0	-	-	-	0	0
jgi|Thaps3_bd|898|fgenesh1_pg.C_bd_21x5000002	224015615	primary	0	0	0	0	0	0	0	0	1	-0.002		--	--	--	--	--	--	--	5.4	2	4	0	0	0	0	0	0	-	-	-	0	0
jgi|Thaps3_bd|937|fgenesh1_pg.C_bd_23x33000032	224015653	primary	0	0	0	0	0	0	0	0	1	-0.002		--	--	--	--	--	--	--	--	--	--	0	0	0	0	0	0	-	-	-	0	0
jgi|Thaps3_bd|938|fgenesh1_pg.C_bd_23x33000033	224015655	primary	21	22	21	18	0	0	0	0	3.41732e+08	-2.87	YES	32.7	24	--	--	46.2	32	110	--	--	--	0	0	nickel ABC transporter periplasmic nickel-binding protein	0	0	0	-	-	-	0	0
jgi|Thaps3_bd|945|fgenesh1_pg.C_bd_23x33000040	224015663	primary	0	0	0	0	0	0	0	0	1	-0.002		--	--	--	--	--	--	--	--	--	--	0	0	0	0	0	0	-	-	-	0	0
jgi|Thaps3_bd|96|gw1.3x105.3.1	224015173	primary	3	5	4	6	1	1	2	4	3.474	-0.659		17.9	7	10.4	3	26.1	9	15	36.8	11	20	K02479	0	Translation initiation factor 3, subunit d (eIF-3d)	0	0	0	-	-	-	0	0
jgi|Thaps3_bd|997|fgenesh1_pg.C_bd_26x41000042	224015732	primary	-	-	-	-	-	-	-	-	-	-		0	0	--	--	--	--	--	--	--	--	E2.7.7.6	0	0	0	0	0	DNA-directed RNA polymerase.	2.7.7.6	N nucleoside triphosphate = N diphosphate + {RNA}(N).	0	0
jgi|Thaps3|10059|fgenesh1_pg.C_chr_15000049	224010169	primary	0	0	0	0	0	0	0	1	1.012	0.334		--	--	4.5	1	--	--	--	--	--	--	0	38021	ENSANGP00000020340	0	0	0	0	0	0	0	0
jgi|Thaps3|10077|fgenesh1_pg.C_chr_15000067	224010183	primary	0	0	0	0	0	0	0	0	1	-0.002		--	--	--	--	--	--	--	--	--	--	0	19634.1	Skp1-like protein	Skp1_POZ	PF03931.4	Skp1 family, tetramerisation domain	0	0	0	0	0
jgi|Thaps3|10088|fgenesh1_pg.C_chr_15000078	224010193	primary	0	0	0	0	1	0	0	2	1.053	0.693		--	--	21	3	--	--	--	--	--	--	0	21489.8	Hypothetical Protein No BLAST result	0	0	0	0	0	0	0	0
jgi|Thaps3|10092|fgenesh1_pg.C_chr_15000082	224010485	primary	0	0	0	0	1	0	1	0	1.31	0.57		--	--	2.1	1	--	--	--	--	--	--	0	47053.5	(Hypothetical Protein) PFAM: FAD binding domain	0	0	0	0	0	0	0	0
jgi|Thaps3|1014|fgenesh1_pg.C_chr_1000148	223992651	primary	1	2	2	2	1	2	2	1	0.708	-0.117		4.9	1	4.9	2	--	--	--	--	--	--	0	55771.1	PdenDRAFT_2374: Peptidase S16, lon N-terminal	LON	PF02190.6	ATP-dependent protease La (LON) domain	0	0	0	0	0
jgi|Thaps3|10140|fgenesh1_pg.C_chr_15000130	224010527	primary	2	2	1	0	0	1	1	1	0.877	-0.31		2.6	1	2.6	1	3.4	2	2	4.9	3	5	0	94103.9	unnamed protein product	0	0	0	0	0	0	0	0
jgi|Thaps3|10189|fgenesh1_pg.C_chr_15000179	224010291	primary	0	0	0	0	2	1	1	0	1.649	0.86		--	--	5.2	3	5.5	3	3	8.5	5	9	E2.3.1.48	73299.7	proline-rich proteoglycan 2	Extensin_2	PF04554.3	Extensin-like region	transferase	2.3.1.48	dme:CG15319-PB CG15319; CG15319 gene product from transcript CG15319-RB [EC:2.3.1.48] [KO:K04498]	0	0
jgi|Thaps3|10219|fgenesh1_pg.C_chr_15000209	224010317	primary	1	1	2	2	1	0	0	1	0.998	-0.609		2.2	1	3.7	2	2.8	1	4	3.7	2	10	0	76253.4	chloroplast light harvesting protein isoform 7	Chloroa_b-bind	PF00504.11	Chlorophyll A-B binding protein	0	0	0	0	0
jgi|Thaps3|1023|fgenesh1_pg.C_chr_1000157	223992661	primary	1	1	0	1	0	1	0	0	0.875	-0.396		6.7	2	4	1	--	--	--	--	--	--	0	27905.1	T10F20.7: -	0	0	0	0	0	0	0	0
jgi|Thaps3|10233|fgenesh1_pg.C_chr_15000223	224010633	primary	8	8	8	9	2	1	2	4	183.415	-1.087	YES	26.5	14	17.1	6	16.6	14	40	15.7	9	16	E1.3.99.23	75518.6	COG1233: Phytoene dehydrogenase and related proteins	DAO	PF01266.11	FAD dependent oxidoreductase	oxidoreductase	1.3.99.23	dre:325922 retsat; retinol saturase (all-trans-retinol 13,14-reductase) [EC:1.3.99.23]	1	oxidoreductase activity
jgi|Thaps3|10234|fgenesh1_pg.C_chr_15000224	224010635	primary	28	30	32	27	14	16	21	17	167.284	-0.527	YES	56.8	30	46	21	44.6	25	131	41.5	20	59	E1	47230.4	geranyl-geranyl reductase	FAD_binding_3	PF01494.8	FAD binding domain	0	0	0	1	oxidoreductase activity
jgi|Thaps3|1031|fgenesh1_pg.C_chr_1000165	223992667	primary	0	0	0	0	0	0	0	0	1	-0.002		--	--	--	--	--	--	--	--	--	--	0	49536.8	Hypothetical Proteins No BLAST results-PFAM: Leucine Rich Repeat 37522.6kDa	0	0	0	0	0	0	0	0
jgi|Thaps3|10353|fgenesh1_pg.C_chr_16a000034	224014214	primary	0	0	0	0	0	0	0	0	1	-0.002		--	--	--	--	--	--	--	4.7	1	5	0	51037.1	kinetoplast DNA-associated protein	0	0	0	0	0	0	0	0
jgi|Thaps3|10366|fgenesh1_pg.C_chr_16a000047	224014226	primary	0	0	0	0	0	0	0	0	1	-0.002		--	--	--	--	6.2	2	2	--	--	--	0	37077.6	Hypothetical Protein No BLAST result	0	0	0	0	0	0	0	0
jgi|Thaps3|10383|fgenesh1_pg.C_chr_16a000064	224014242	primary	0	0	0	0	0	0	0	0	1	-0.002		--	--	--	--	--	--	--	--	--	--	0	30436.6	Hypothetical Protein No BLAST result	0	0	0	0	0	0	0	0
jgi|Thaps3|10417|fgenesh1_pg.C_chr_16a000098	224014104	primary	22	16	19	19	10	10	7	6	555.927	-0.755	YES	62.1	18	29.7	7	53	19	68	45.2	17	60	0	22939.2	-: -	0	0	0	0	0	0	0	0
jgi|Thaps3|1049|fgenesh1_pg.C_chr_1000183	223993855	primary	0	0	0	0	0	2	0	0	0.718	0.466		--	--	27.3	8	14.6	5	8	--	--	--	E1.1.1.18	48134.1	-: myo-inositol dehydrogenase precursor	DapB_N	PF01113.10	Dihydrodipicolinate reductase, N-terminus	oxidoreductase	1.1.1.18	cme:CMF086C probable myo-inositol dehydrogenase [EC:1.1.1.18] [KO:K00010]	1	oxidoreductase activity
jgi|Thaps3|105|fgenesh1_kg.C_chr_9000002	224006540	primary	2	1	3	2	1	0	1	2	0.858	-0.467		15.1	4	10.4	2	18.9	6	13	7.4	3	7	K03237	38051.2	hypothetical protein DEHA0F26235g	S1	PF00575.11	S1 RNA binding domain	0	0	0	0	0
jgi|Thaps3|10523|fgenesh1_pg.C_chr_16b000042	224014377	primary	0	0	0	0	0	1	0	0	1.06	0.321		--	--	--	--	--	--	--	--	--	--	0	71368.6	hypothetical protein 51.t00023	ELMO_CED12	PF04727.3	ELMO/CED-12 family	0	0	0	0	0
jgi|Thaps3|10527|fgenesh1_pg.C_chr_16b000046	224014381	primary	3	1	2	2	4	4	4	5	2.456	0.578		19.6	4	21.8	4	25.3	3	6	25.3	6	19	0	23986.7	hypothetical protein UM01316.1	0	0	0	0	0	0	0	0
jgi|Thaps3|10532|fgenesh1_pg.C_chr_16b000051	224014441	primary	0	0	0	0	0	0	0	0	1	-0.002		--	--	--	--	--	--	--	--	--	--	0	30111.2	methyltransferase FkbM family [Pelodictyon phaeoclathratiforme BU-1]	0	0	0	0	0	0	0	0
jgi|Thaps3|10554|fgenesh1_pg.C_chr_17000017	224010962	primary	-	-	-	-	-	-	-	-	-	-		--	--	--	--	--	--	--	--	--	--	0	98887	PnC401 homologue	PPR	PF01535.10	PPR repeat	0	0	0	0	0
jgi|Thaps3|10560|fgenesh1_pg.C_chr_17000023	224010968	primary	0	0	0	0	0	0	0	0	1	-0.002		--	--	--	--	--	--	--	--	--	--	0	33408.1	Hypothetical Protein No BLAST result	0	0	0	0	0	0	0	0
jgi|Thaps3|10567|fgenesh1_pg.C_chr_17000030	224010752	primary	4	3	2	2	3	6	2	6	1.084	0.343		11.1	7	16	8	21.7	15	47	27.1	19	61	K00820	75477.6	hypothetical protein DDB0187034	GATase_2	PF00310.10	Glutamine amidotransferases class-II	transferase	2.6.1.16	ddi:DDB0187034 hypothetical protein [EC:2.6.1.16] [KO:K00820]	0	0
jgi|Thaps3|1060|fgenesh1_pg.C_chr_1000194	223992699	primary	0	0	0	0	0	0	0	0	1	-0.002		--	--	--	--	--	--	--	--	--	--	E4.4	17170.9	Rmet_4995: protein of unknown function (DUF636) family	DUF636	PF04828.3	Protein of unknown function (DUF636)	0	0	0	4.4	carbon-sulfur lyase activity
jgi|Thaps3|10604|fgenesh1_pg.C_chr_17000067	224011014	primary	0	0	0	0	0	0	0	0	1	-0.002		--	--	--	--	--	--	--	8.5	1	1	E1	30693.6	hypothetical protein DEHA0F14575g	adh_short	PF00106.13	short chain dehydrogenase	0	0	0	1	oxidoreductase activity
jgi|Thaps3|10647|fgenesh1_pg.C_chr_17000110	224010836	primary	3	5	4	5	1	5	6	5	0.747	-0.015		7.1	8	5.5	7	11.2	16	30	16.9	21	44	0	166524	PREDICTED: similar to CG18255-PA, isoform A	TolA	PF06519.1	TolA protein	0	0	0	0	0
jgi|Thaps3|10661|fgenesh1_pg.C_chr_17000124	224010854	primary	2	3	3	3	1	4	1	2	0.993	-0.251		5.6	2	6.9	4	11.7	6	12	11.7	7	19	E3.2.1.18	70510.3	predicted calcium-binding protein	0	0	0	hydrolases	3.2.1.18	cal:orf19.2859 SRP40; nonribosomal protein of the nucleolus and coiled bodies [EC:3.2.1.18] [KO:K01186]	0	0
jgi|Thaps3|10724|fgenesh1_pg.C_chr_17000187	224010904	primary	0	0	0	0	0	0	0	0	1	-0.002		--	--	--	--	--	--	--	6.6	2	4	0	49137.8	hypothetical protein Sde_3273	Ank	PF00023.17	Ankyrin repeat	0	0	0	0	0
jgi|Thaps3|10741|fgenesh1_pg.C_chr_17000204	224010928	primary	0	0	0	0	2	1	5	3	3.326	1.436		--	--	30.5	4	--	--	--	10.6	1	2	0	15001.1	(Hypothetical Protein) PFAM: Extensin-like region	0	0	0	0	0	0	0	0
jgi|Thaps3|10772|fgenesh1_pg.C_chr_18000015	209583392	primary	0	0	0	0	2	2	3	2	3.456	1.35		--	--	10.9	2	--	--	--	--	--	--	0	37198.9	hypothetical protein DDB0206442	0	0	0	0	0	0	0	0
jgi|Thaps3|10788|fgenesh1_pg.C_chr_18000031	209583399	primary	0	0	0	0	1	0	1	0	1.31	0.57		--	--	3.6	1	8	2	4	8	2	4	0	55019	Hypothetical Protein No BLAST result	0	0	0	0	0	0	0	0
jgi|Thaps3|10809|fgenesh1_pg.C_chr_18000052	209583562	primary	2	3	2	2	1	1	0	0	1.534	-0.865		4.3	2	3.1	1	--	--	--	6.4	3	3	0	79346.4	Hypothetical Protein No BLAST result	0	0	0	0	0	0	0	0
jgi|Thaps3|10811|fgenesh1_pg.C_chr_18000054	209583563	primary	0	0	0	0	0	0	0	0	1	-0.002		--	--	--	--	--	--	--	--	--	--	E3.1.-.-	66448.1	hydrolase	Exo_endo_phos	PF03372.10	Endonuclease/Exonuclease/phosphatase family	hydrolases	3.1.-.-	mmu:104625 Cnot6; CCR4-NOT transcription complex, subunit 6 [EC:3.1.-.-]	0	0
jgi|Thaps3|10823|fgenesh1_pg.C_chr_18000066	209583567	primary	0	0	0	0	0	0	0	0	1	-0.002		--	--	--	--	--	--	--	5.5	2	2	E1	37057.3	Hypothetical Protein No BLAST result	Desulfoferrodox	PF01880.7	Desulfoferrodoxin	0	0	0	1	oxidoreductase activity
jgi|Thaps3|1093|fgenesh1_pg.C_chr_1000227	223992735	primary	9	3	4	6	5	4	2	2	1.61	-0.431		12.4	8	9.1	4	12.9	9	25	15.2	10	28	0	91961.8	AT3G26670: unknown protein	DUF803	PF05653.3	Protein of unknown function (DUF803)	0	0	0	0	0
jgi|Thaps3|10943|fgenesh1_pg.C_chr_18000186	209583628	primary	0	1	0	0	4	3	3	2	3.397	1.276		3.3	1	8.3	3	--	--	--	12.4	5	9	K00099	51467.5	1-deoxy-D-xylulose 5-phosphate reductoisomerase	DXP_reductoisom	PF02670.6	1-deoxy-D-xylulose 5-phosphate reductoisomerase	oxidoreductase	1.1.1.267	cme:CMG148C 1-deoxy-D-xylulose 5-phosphate reductoisomerase [EC:1.1.1.267] [KO:K00099]	0	0
jgi|Thaps3|1095|fgenesh1_pg.C_chr_1000229	223992737	primary	0	1	1	0	0	0	0	0	1.343	-0.577		8.9	1	--	--	--	--	--	8.9	2	2	K01419	18242.9	heat shock protein HSLV, putative [Toxoplasma gondii ME49]	Proteasome	PF00227.14	Proteasome A-type and B-type	hydrolases	3.4.25.-	pfa:PFL1465c heat shock protein hslv, putative [EC:3.4.25.-]	0	0
jgi|Thaps3|10969|fgenesh1_pg.C_chr_18000212	209583644	primary	-	-	-	-	-	-	-	-	-	-		3.4	1	--	--	--	--	--	--	--	--	0	41488.2	Hypothetical Protein No BLAST result	0	0	0	0	0	0	0	0
jgi|Thaps3|10992|fgenesh1_pg.C_chr_18000235	209583495	primary	-	-	-	-	-	-	-	-	-	-		--	--	--	--	--	--	--	--	--	--	E3.6.5.1	83748.2	hypothetical protein DDB0186744	GBP_C	PF02841.4	Guanylate-binding protein, C-terminal domain	0	0	0	3.6.5.1	GTPase activity
jgi|Thaps3|11019|fgenesh1_pg.C_chr_18000262	209583509	primary	0	0	0	0	0	0	0	0	1	-0.002		--	--	--	--	--	--	--	--	--	--	K06850	35238.7	PREDICTED: similar to Neurogenic locus Notch protein precursor	EGF	PF00008.15	EGF-like domain	0	0	0	0	0
jgi|Thaps3|11034|fgenesh1_pg.C_chr_18000277	209583678	primary	0	0	0	0	0	0	1	0	0.985	0.335		--	--	2.9	1	4.4	2	2	--	--	--	K02837	68608.6	peptide chain release factor 3	GTP_EFTU	PF00009.14	Elongation factor Tu GTP binding domain	hydrolases	3.6.5.3	cal:orf19.4932 MEF1; mitochondrial translation elongation factor [EC:3.6.5.3] [KO:K02355]	0	0
jgi|Thaps3|11068|fgenesh1_pg.C_chr_19a_19000011	224014458	primary	0	0	0	0	1	1	0	1	1.461	0.766		--	--	18.6	3	15.4	3	3	19	4	7	K02730	26621.5	PRCI	Proteasome	PF00227.14	Proteasome A-type and B-type	hydrolases	3.4.25.1	ath:At2g05840 T6P5.4; 20S proteasome alpha subunit A2 (PAA2) [EC:3.4.25.1] [KO:K02730]	0	0
jgi|Thaps3|11101|fgenesh1_pg.C_chr_19a_19000044	224014684	primary	-	-	-	-	-	-	-	-	-	-		4.2	1	--	--	--	--	--	--	--	--	0	57591.1	conserved hypothetical protein	DUF81	PF01925.8	Domain of unknown function DUF81	0	0	0	0	0
jgi|Thaps3|11169|fgenesh1_pg.C_chr_19a_19000112	224014566	primary	2	3	3	3	2	1	2	1	1.312	-0.469		21	3	21	2	32.6	4	14	32.6	4	8	0	15260.8	Hypothetical Protein No BLAST result	0	0	0	0	0	0	0	0
jgi|Thaps3|11175|fgenesh1_pg.C_chr_19a_19000118	224014572	primary	1	1	2	2	1	2	2	3	0.804	0.214		8.8	3	9.7	4	17	11	26	16.2	8	26	0	69909.2	PREDICTED: similar to Mitochondrial inner membrane protein (Mitofilin) (p87/89) (Proliferation-inducing gene 4 protein) isoform 1	0	0	0	0	0	0	0	0
jgi|Thaps3|11182|fgenesh1_pg.C_chr_19a_19000125	224014766	primary	1	0	0	0	2	2	1	3	1.693	1.025		4.3	1	12	4	7.7	2	3	11.4	5	9	K00022	38521.6	L-3-hydroxyacyl-CoA dehydrogenase subunit precursor	3HCDH_N	PF02737.7	3-hydroxyacyl-CoA dehydrogenase, NAD binding domain	oxidoreductase	1.1.1.35	cel:B0272.3 Hypothetical protein B0272.3 [EC:1.1.1.35] [KO:K00022]	1	oxidoreductase activity
jgi|Thaps3|11183|fgenesh1_pg.C_chr_19a_19000126	224014578	primary	0	0	0	0	0	0	0	0	1	-0.002		--	--	--	--	--	--	--	--	--	--	0	36466.9	Hypothetical Protein No BLAST result	0	0	0	0	0	0	0	0
jgi|Thaps3|11185|fgenesh1_pg.C_chr_19a_19000128	224014580	primary	0	0	0	0	0	0	0	0	1	-0.002		--	--	--	--	--	--	--	--	--	--	E3.1.3.16	23815	hypothetical protein DDB0189698	0	0	0	0	0	0	3.1.3.16	phosphoprotein phosphatase activity
jgi|Thaps3|11220|fgenesh1_pg.C_chr_19a_19000163	224014808	primary	0	1	0	0	2	1	3	1	1.139	0.948		3.1	1	5.9	2	--	--	--	2.8	1	1	0	79207.4	Eukaryotic translation initiation factor 3 subunit 9	0	0	0	0	0	0	0	0
jgi|Thaps3|11247|fgenesh1_pg.C_chr_19a_19000190	224014632	primary	0	0	0	0	0	0	0	0	1	-0.002		--	--	--	--	--	--	--	--	--	--	0	46180.9	conserved hypothetical protein	Methyltransf_7	PF03492.5	SAM dependent carboxyl methyltransferase	0	0	0	0	0
jgi|Thaps3|11286|fgenesh1_pg.C_chr_19b_31000029	224014877	primary	0	0	0	0	1	1	0	1	1.461	0.766		--	--	5.1	1	--	--	--	10.7	3	5	E2.7.11.1	54813.8	unknown protein	DnaJ	PF00226.18	DnaJ domain	transferase	2.7.11.1	mmu:231580 Gak; cyclin G associated kinase [EC:2.7.11.1] [KO:K08282]	0	0
jgi|Thaps3|11320|fgenesh1_pg.C_chr_19c_29000006	224014972	primary	-	-	-	-	-	-	-	-	-	-		--	--	0	0	--	--	--	--	--	--	K01626	51128.5	putative phosphate synthase	DAHP_synth_2	PF01474.6	Class-II DAHP synthetase family	transferase	2.5.1.54	ath:At4g33510 F17M5.270; 2-dehydro-3-deoxyphosphoheptonate aldolase 2 / 3-deoxy-D-arabino-heptulosonate 7-phosphate synthase 2 / DAHP synthetase 2 (DHS2) [EC:2.5.1.54] [KO:K01626]	2.5.1.54	3-deoxy-7-phosphoheptulonate synthase activity
gi|118411236|ref|YP_874630.1|	224014972	secondaryID	-	-	-	-	-	-	-	-	-	-		--	--	0	0	--	--	--	--	--	--	K01626	51128.5	putative phosphate synthase	DAHP_synth_2	PF01474.6	Class-II DAHP synthetase family	transferase	2.5.1.54	ath:At4g33510 F17M5.270; 2-dehydro-3-deoxyphosphoheptonate aldolase 2 / 3-deoxy-D-arabino-heptulosonate 7-phosphate synthase 2 / DAHP synthetase 2 (DHS2) [EC:2.5.1.54] [KO:K01626]	2.5.1.54	3-deoxy-7-phosphoheptulonate synthase activity
jgi|Thaps3|11331|fgenesh1_pg.C_chr_19c_29000017	224015074	primary	0	0	0	0	0	0	1	0	0.985	0.335		--	--	--	--	--	--	--	--	--	--	0	24728.4	conserved protein	ACT	PF01842.12	ACT domain	0	0	0	0	0
jgi|Thaps3|11337|fgenesh1_pg.C_chr_19c_29000023	224014994	primary	0	0	0	0	0	0	0	0	1	-0.002		--	--	--	--	--	--	--	8.8	2	3	0	40043.2	Hypothetical Protein No BLAST result	0	0	0	0	0	0	0	0
jgi|Thaps3|11342|fgenesh1_pg.C_chr_19c_29000028	224015000	primary	0	0	0	0	0	0	0	0	1	-0.002		--	--	--	--	--	--	--	--	--	--	E2.7.7.6	53164.9	EBNA-1	RNA_pol_Rpc4	PF05132.4	RNA polymerase III RPC4	0	0	0	2.7.7.6	DNA-directed RNA polymerase activity
jgi|Thaps3|1137|fgenesh1_pg.C_chr_1000271	223992779	primary	0	0	0	0	0	0	1	0	0.985	0.335		--	--	5	1	--	--	--	--	--	--	0	42843.6	Hypothetical Proteins No BLAST results-PFAM: PT repeat 48751.2kDa	0	0	0	0	0	0	0	0
jgi|Thaps3|11411|fgenesh1_pg.C_chr_20000007	224011770	primary	13	13	13	14	19	10	10	13	0.692	-0.029		35.1	22	39.7	20	38.5	21	69	40	19	68	K01647	52269	Citrate synthase, mitochondrial precursor >gi|3493367|dbj|BAA32557.1| citrate synthase	Citrate_synt	PF00285.10	Citrate synthase	transferase	2.3.3.1	dme:CG3861-PB CG3861; CG3861 gene product from transcript CG3861-RB [EC:2.3.3.1] [KO:K01647]	2.3.3.1	citrate (Si)-synthase activity
jgi|Thaps3|11501|fgenesh1_pg.C_chr_20000097	224011854	primary	2	2	4	4	2	2	2	2	0.936	-0.291		29.1	4	10.7	1	26	5	45	44.4	5	11	0	21195.5	fucoxanthin chlorophyll a/c-binding protein precursor	Chloroa_b-bind	PF00504.11	Chlorophyll A-B binding protein	0	0	0	0	0
jgi|Thaps3|1155|fgenesh1_pg.C_chr_1000289	223993947	primary	0	0	0	0	1	2	0	1	2.009	0.903		--	--	7.4	2	--	--	--	14.3	5	15	0	44039.1	AT4G34090: unknown protein	0	0	0	0	0	0	0	0
jgi|Thaps3|11666|fgenesh1_pg.C_chr_22000011	224012637	primary	1	1	2	2	3	1	2	1	0.782	0.129		3.5	2	2.5	1	--	--	--	3.8	4	6	0	135371	p68 RNA helicase	0	0	0	0	0	0	0	0
jgi|Thaps3|11731|fgenesh1_pg.C_chr_22000076	224012705	primary	1	0	1	1	1	0	1	1	0.817	0.025		3	1	5.3	2	6.6	3	9	10.4	4	8	0	43970.7	hypothetical protein	PGAM	PF00300.11	Phosphoglycerate mutase family	0	0	0	0	0
jgi|Thaps3|11757|fgenesh1_pg.C_chr_22000102	224012387	primary	0	0	1	1	1	1	1	1	0.911	0.305		9.7	1	9.7	1	--	--	--	9.7	1	4	0	21804.2	Calcium-binding EF-hand	efhand	PF00036.19	EF hand	0	0	0	0	0
jgi|Thaps3|11760|fgenesh1_pg.C_chr_22000105	224012391	primary	3	1	2	2	2	2	0	2	0.675	-0.179		6.8	3	6.8	2	12.4	7	29	9.8	5	19	0	44175.5	hypothetical protein cgd4_200	0	0	0	0	0	0	0	0
jgi|Thaps3|11789|fgenesh1_pg.C_chr_22000134	224012413	primary	0	0	0	0	0	0	0	0	1	-0.002		--	--	--	--	--	--	--	--	--	--	0	28001.9	Hypothetical Protein No BLAST result	0	0	0	0	0	0	0	0
jgi|Thaps3|11868|fgenesh1_pg.C_chr_22000213	224012505	primary	0	0	0	0	0	0	0	0	1	-0.002		--	--	--	--	--	--	--	--	--	--	0	18543.8	hypothetical protein	0	0	0	0	0	0	0	0
jgi|Thaps3|11970|fgenesh1_pg.C_chr_22000315	224012923	primary	0	0	0	0	0	0	0	0	1	-0.002		--	--	--	--	--	--	--	--	--	--	0	32462.8	similar to nucleoside-diphosphate-sugar epimerases	0	0	0	0	0	0	0	0
jgi|Thaps3|11978|fgenesh1_pg.C_chr_23000006	224013102	primary	4	2	3	3	1	1	2	0	1.979	-0.75		3.6	2	4.9	2	6.1	3	3	2.2	2	2	0	98517.3	hypothetical protein MED92_13638	Cyt-b5	PF00173.15	Cytochrome b5-like Heme/Steroid binding domain	0	0	0	0	0
jgi|Thaps3|12030|fgenesh1_pg.C_chr_23000058	224012992	primary	0	0	0	0	1	0	1	0	1.31	0.57		--	--	5.6	2	--	--	--	12.8	3	3	K00812	48029.6	putative aspartate aminotransferase	Aminotran_1_2	PF00155.9	Aminotransferase class I and II	transferase	2.6.1.1	ath:At2g22250 T26C19.9; aminotransferase class I and II family protein [EC:2.6.1.1] [KO:K00812]	2.6.1	transaminase activity
jgi|Thaps3|12070|fgenesh1_pg.C_chr_23000098	224013188	primary	2	3	1	2	6	5	3	4	2.473	0.623		31.5	4	43.6	9	13.4	2	2	49.7	3	3	K00940	16597.3	nucleoside diphosphate kinase	NDK	PF00334.8	Nucleoside diphosphate kinase	transferase	2.7.4.6	rno:83782 Nme2; expressed in non-metastatic cells 2 [EC:2.7.4.6] [KO:K00940]	2.7.4.6	nucleoside diphosphate kinase activity
jgi|Thaps3|12089|fgenesh1_pg.C_chr_23000117	224013206	primary	0	0	0	0	0	0	0	0	1	-0.002		--	--	--	--	--	--	--	--	--	--	0	43032.7	unknown protein	0	0	0	0	0	0	0	0
jgi|Thaps3|12091|fgenesh1_pg.C_chr_23000119	224013208	primary	0	0	0	0	0	0	0	0	1	-0.002		--	--	--	--	--	--	--	3.7	1	1	0	50307.6	unknown protein	0	0	0	0	0	0	0	0
jgi|Thaps3|12097|fgenesh1_pg.C_chr_23000125	224013062	primary	0	0	0	0	2	1	2	1	1.877	1.116		--	--	16.1	3	--	--	--	--	--	--	0	27330.3	fucoxanthin chlorophyll a/c binding protein	Chloroa_b-bind	PF00504.11	Chlorophyll A-B binding protein	0	0	0	0	0
jgi|Thaps3|1210|fgenesh1_pg.C_chr_1000344	223992841	primary	2	2	3	3	4	2	3	4	0.898	0.203		20.3	2	20.3	2	20.3	2	2	16.4	1	1	0	14311.9	Hypothetical Proteins No BLAST results-PFAM: IncA protein 32961.2kDa	0	0	0	0	0	0	0	0
jgi|Thaps3|1215|fgenesh1_pg.C_chr_1000349	223992847	primary	0	0	0	1	0	0	0	0	1.063	-0.321		3.2	1	--	--	--	--	--	--	--	--	E6.3.2.19	37501.9	AT5G50680: SUMO activating enzyme 1b (SAE1b)	0	0	0	ligase	6.3.2.19	cal:orf19.2835 AOS1; protein-sumoylation function, part of activating enzyme for Smt3 [EC:6.3.2.19]	0	0
jgi|Thaps3|12152|fgenesh1_pg.C_chr_24000028	224013261	primary	2	1	2	1	6	6	4	4	14.778	0.918	YES	4.1	2	12.2	4	--	--	--	12.2	6	18	K00646	44940	beta-ketoacyl-ACP synthase I	ketoacyl-synt	PF00109.14	Beta-ketoacyl synthase, N-terminal domain	transferase	2.3.1.41	ddi:DDB0217614 hypothetical protein [EC:2.3.1.41] [KO:K00647]	3.4.22	cysteine-type endopeptidase activity
jgi|Thaps3|12171|fgenesh1_pg.C_chr_24000047	224013277	primary	0	0	0	0	0	0	1	0	0.985	0.335		--	--	23.5	1	--	--	--	14	3	7	0	14800	Hypothetical Protein No BLAST result	0	0	0	0	0	0	0	0
jgi|Thaps3|1219|fgenesh1_pg.C_chr_1000353	223994017	primary	1	3	2	2	1	3	1	1	0.799	-0.21		10.2	3	7.3	2	11.2	4	8	25.4	8	15	0	33360.5	PMT9312_1031: gram-negative pili assembly chaperone-like	PAP_fibrillin	PF04755.2	PAP_fibrillin	0	0	0	0	0
jgi|Thaps3|12234|gw1.2.8.1	223995593	primary	0	0	0	0	0	0	0	2	1.007	0.458		--	--	1.3	2	5.1	8	8	5.6	9	13	K01961	245115	acetyl-CoA carboxylase	CPSase_L_chain	PF00289.11	Carbamoyl-phosphate synthase L chain, N-terminal domain	0	0	0	6.3.4.14	biotin carboxylase activity
jgi|Thaps3|12441|gw1.2.17.1	223996735	primary	0	0	0	0	1	1	0	2	0.95	0.932		--	--	2.6	2	--	--	--	--	--	--	E3.1.3.2	103986	acid phosphatase	Acid_phosphat_A	PF00328.10	Histidine acid phosphatase	0	0	0	3.1.3.2	acid phosphatase activity
jgi|Thaps3|1247|fgenesh1_pg.C_chr_1000381	223994047	primary	0	0	1	1	1	2	2	3	1.37	0.783		8.7	1	27.7	4	13.2	2	3	35	7	24	E2.5.1.47	33466.7	-: chloroplast O-acetyl-serine lyase	PALP	PF00291.14	Pyridoxal-phosphate dependent enzyme	transferase	2.5.1.47	ath:At3g59760 F24G16.30; cysteine synthase, mitochondrial, putative / O-acetylserine (thiol)-lyase, putative / O-acetylserine sulfhydrylase, putative [EC:2.5.1.47] [KO:K01738]	4	lyase activity
jgi|Thaps3|1248|fgenesh1_pg.C_chr_1000382	223992879	primary	0	0	0	0	1	0	0	1	1.392	0.56		--	--	1.8	1	--	--	--	--	--	--	0	55272.4	-: unknown	DUF179	PF02622.5	Uncharacterized ACR, COG1678	0	0	0	0	0
jgi|Thaps3|1255|fgenesh1_pg.C_chr_1000389	223992887	primary	0	0	0	0	0	0	0	0	1	-0.002		--	--	--	--	--	--	--	6	3	3	0	96109	emaA: putative membrane-anchored cell surface protein	NIC	PF04097.3	Nucleoporin interacting component	0	0	0	0	0
jgi|Thaps3|12594|gw1.18.7.1	209583455	primary	7	6	6	5	14	12	10	13	20.469	0.666	YES	14.3	7	15.5	12	12.8	7	8	13.9	14	23	0	94038	copper-induced girdle band-associated cell surface protein precursor	Chitin_bind_1	PF00187.8	Chitin recognition protein	0	0	0	0	0
jgi|Thaps3|12695|gw1.15.13.1	224010719	primary	0	0	0	0	0	0	0	0	1	-0.002		--	--	--	--	4.7	3	3	7.7	5	7	E2.4.1.34	79549.6	Glycosyl transferase, family 48	Glucan_synthase	PF02364.5	1,3-beta-glucan synthase component	0	0	0	2.4.1.34	1,3-beta-glucan synthase activity
jgi|Thaps3|12729|gw1.3.59.1	223997620	primary	0	0	0	0	0	0	0	0	1	-0.002		--	--	--	--	--	--	--	5.6	3	4	K00697	88028	ATTPS7; transferase, transferring glycosyl groups / trehalose-phosphatase	Glyco_transf_20	PF00982.9	Glycosyltransferase family 20	0	0	0	3.1.3.12	trehalose-phosphatase activity
jgi|Thaps3|12810|gw1.4.55.1	224000613	primary	0	0	0	0	1	0	2	0	0.954	0.7		--	--	5.7	3	2.6	2	2	--	--	--	0	87436.1	protein transporter	IBN_N	PF03810.8	Importin-beta N-terminal domain	0	0	0	0	0
jgi|Thaps3|12899|gw1.3.71.1		primary	1	0	0	2	3	4	2	2	1.291	0.894		2.1	1	4.4	2	--	--	--	7.5	4	7	K06027	67266.3	PREDICTED: similar to N-ethylmaleimide-sensitive factor isoform 3	CDC48_2	PF02933.5	Cell division protein 48 (CDC48), domain 2	hydrolases	3.6.4.6	mmu:18195 Nsf; N-ethylmaleimide sensitive fusion protein [EC:3.6.4.6]	0	0
jgi|Thaps3|13023|gw1.11a.20.1	224013426	primary	0	0	0	0	0	0	0	0	1	-0.002		--	--	--	--	7.2	2	2	11.7	4	5	K01262	72022.1	Peptidase M24; Peptidase aspartic, active site	Peptidase_M24	PF00557.12	metallopeptidase family M24	hydrolases	3.4.11.9	hsa:7511 XPNPEP1; X-prolyl aminopeptidase (aminopeptidase P) 1, soluble [EC:3.4.11.9] [KO:K01262]	0	0
jgi|Thaps3|1311|fgenesh1_pg.C_chr_1000445	223994109	primary	0	0	0	0	1	1	2	1	1.726	1.006		--	--	3.1	1	--	--	--	7.3	3	4	0	71564.8	FG00776.1: hypothetical protein	ENTH	PF01417.10	ENTH domain	0	0	0	0	0
jgi|Thaps3|13156|gw1.1.110.1	223994411	primary	4	3	3	4	3	2	1	3	1.162	-0.325		13.9	5	11.2	4	20.1	11	21	17.8	13	29	K01897	59467.3	hypothetical protein CAGL0I09878g	AMP-binding	PF00501.15	AMP-binding enzyme	ligase	6.2.1.3	dre:393622 acsl4; acyl-CoA synthetase long-chain family member 4 [EC:6.2.1.3] [KO:K01897]	0	0
jgi|Thaps3|13224|gw1.22.24.1	224012523	primary	12	10	6	7	6	8	6	8	0.74	-0.212		26	13	27.6	14	25.7	12	28	24.5	14	30	0	66618.7	polyadenylate-binding protein, putative	RRM_1	PF00076.10	RNA recognition motif. (a.k.a. RRM, RBD, or RNP domain)	0	0	0	0	0
jgi|Thaps3|13254|gw1.4.108.1	224000281	primary	2	3	2	2	0	1	0	1	1.459	-0.916		11.2	3	--	--	19.5	7	18	24.2	8	13	E3.6.1.3	49905.4	putative RNA helicase	DEAD	PF00270.16	DEAD/DEAH box helicase	hydrolases	3.6.1.3	pfa:PFE0215w ATP-dependent helicase, putative [EC:3.6.1.3] [KO:K01509]	0	0
jgi|Thaps3|1326|fgenesh1_pg.C_chr_1000460	223994125	primary	4	2	2	3	14	15	11	12	21107.8	1.299	YES	19.1	4	41.1	9	24.9	7	14	42.5	16	42	K00958	45362	cysD: ATP-sulfurylase	ATP-sulfurylase	PF01747.7	ATP-sulfurylase	transferase	2.7.7.4	sce:YJR010W MET3; one of three genes essential for assimilatory reduction of sulfate to sulfide w/sulfite as an intermediate product. catalyzes the reaction of inorganic sulfate w/ATP to form adenosine-5'-phosphosulfate (APS) and pyrophosphate (PPi). [EC:	2.7.7.4	sulfate adenylyltransferase (ATP) activity
jgi|Thaps3|13308|gw1.3.108.1		primary	0	0	0	0	2	0	0	1	2.341	0.692		--	--	3	1	--	--	--	2.7	1	4	K01588	58805.5	aminoimidazole ribonucleotide carboxylase	ATP-grasp	PF02222.10	ATP-grasp domain	lyases	4.1.1.21	spo:SPCC1322.13 ade6; phosphoribosylaminoimidazole carboxylase [EC:4.1.1.21] [KO:K01588 K01589]	4.1.1.21	phosphoribosylaminoimidazole carboxylase activity
jgi|Thaps3|1339|fgenesh1_pg.C_chr_1000473	223994137	primary	1	2	0	2	1	3	2	1	0.662	0.205		8.3	2	8.3	2	21.4	5	12	21.4	5	10	0	21520.2	Hypothetical Proteins No BLAST results-PFAM: CP12 domain 18937.6kDa	0	0	0	0	0	0	0	0
jgi|Thaps3|13393|gw1.1.130.1		primary	5	4	3	4	11	10	9	7	24.387	0.728	YES	17.3	6	30	10	17.1	7	28	26	13	45	K01649	59536.8	2-isopropylmalate synthase transferase	HMGL-like	PF00682.8	HMGL-like	transferase	2.3.3.13	ath:At1g18500 F15H18.3; 2-isopropylmalate synthase, putative [EC:2.3.3.13] [KO:K01649]	4.1.3	oxo-acid-lyase activity
jgi|Thaps3|13448|gw1.6.101.1		primary	0	1	2	0	1	1	2	1	0.708	0.257		2.4	1	2.4	1	11.5	5	8	5.5	2	7	0	68467.1	hypothetical protein DDB0185761	Sec1	PF00995.12	Sec1 family	0	0	0	0	0
jgi|Thaps3|13482|gw1.6.106.1	224003733	primary	2	1	1	1	3	1	2	1	0.821	0.216		12.7	3	10.5	2	17.3	5	18	21.7	6	14	E2.7.7	64835.9	hypothetical protein	UDPGP	PF01704.7	UTP--glucose-1-phosphate uridylyltransferase	0	0	0	2.7.7	nucleotidyltransferase activity
jgi|Thaps3|13556|gw1.2.113.1	223995315	primary	0	0	0	0	0	0	1	0	0.985	0.335		--	--	3.6	1	--	--	--	--	--	--	K01210	56485.6	putative exo-1,3-beta-glucanase	X8	PF07983.2	X8 domain	hydrolases	3.2.1.58	cal:orf19.2990 XOG1; glucan 1,3-beta-glucosidase [EC:3.2.1.58] [KO:K01210]	0	0
jgi|Thaps3|13572|gw1.12.44.1	224008408	primary	0	0	0	0	0	2	1	2	2.141	1.023		--	--	5.2	2	--	--	--	11.6	5	8	K01874	62569.4	methionine -- tRNA ligase	tRNA-synt_1	PF00133.9	tRNA synthetases class I (I, L, M and V)	ligase	6.1.1.10	cho:Chro.80398 methionine --tRNA ligase [EC:6.1.1.10] [KO:K01874]	6.1.1.10	methionine-tRNA ligase activity
jgi|Thaps3|13653|gw1.6.125.1	224003459	primary	1	0	0	0	0	0	0	0	1.041	-0.344		2.6	1	--	--	4.5	2	4	10.6	5	8	K09499	57485.2	ATP binding / protein binding	Cpn60_TCP1	PF00118.13	TCP-1/cpn60 chaperonin family	0	0	0	0	0
jgi|Thaps3|1376|fgenesh1_pg.C_chr_1000510	223993015	primary	3	5	3	3	1	1	1	1	7.828	-0.863		30	3	20.2	2	23	4	13	32.9	3	12	0	22545.9	Hypothetical Proteins No BLAST results-PFAM: IQ calmodulin-binding motif 58147.9kDa	0	0	0	0	0	0	0	0
jgi|Thaps3|13806|gw1.6.145.1	224003751	primary	0	0	0	0	0	0	0	0	1	-0.002		--	--	--	--	--	--	--	12.6	5	5	K01886	62072	glutamine-tRNA ligase	tRNA-synt_1c	PF00749.10	tRNA synthetases class I (E and Q), catalytic domain	ligase	6.1.1.18	ddi:DDB0201644 glnS; glutamine-tRNA ligase [EC:6.1.1.18] [KO:K01886]	6.1.1.18	glutamine-tRNA ligase activity
jgi|Thaps3|1385|fgenesh1_pg.C_chr_1000519	223993025	primary	0	0	0	0	0	0	0	0	1	-0.002		--	--	--	--	--	--	--	--	--	--	0	44268.1	LOC612344: similar to P7 protein	SBF	PF01758.6	Sodium Bile acid symporter family	0	0	0	0	0
jgi|Thaps3|13877|gw1.15.34.1	224010267	primary	2	3	0	0	3	3	3	1	0.854	0.472		12.2	2	12.2	3	--	--	--	14.4	5	7	0	39552	PREDICTED: similar to Copine III	VWA	PF00092.15	von Willebrand factor type A domain	0	0	0	0	0
jgi|Thaps3|13884|gw1.17.33.1	224010900	primary	0	0	0	0	0	0	0	0	1	-0.002		--	--	--	--	--	--	--	12.3	4	10	0	57050	hypothetical protein CaO19_7332	ABC_tran	PF00005.14	ABC transporter	0	0	0	0	0
jgi|Thaps3|13887|gw1.8.48.1	224005975	primary	0	0	0	0	0	0	0	0	1	-0.002		--	--	--	--	--	--	--	1.8	1	2	0	56061.2	hypothetical protein SPBC543.05c	HCO3_cotransp	PF00955.9	HCO3- transporter family	0	0	0	0	0
jgi|Thaps3|13982|gw1.7.111.1	209586033	primary	1	1	1	1	0	0	0	1	0.697	-0.59		3.1	1	3.1	1	--	--	--	11.2	4	4	E3.6.1.3	49543.9	myc-regulated DEAD/H box 18 RNA helicase-like	DEAD	PF00270.16	DEAD/DEAH box helicase	hydrolases	3.6.1.3	pfa:PF13_0037 DEAD box helicase, putative [EC:3.6.1.3] [KO:K01509]	0	0
jgi|Thaps3|14106|gw1.7.120.1	209586240	primary	0	0	1	0	1	1	1	2	1.141	0.718		8.5	2	8.5	3	--	--	--	--	--	--	0	43469.6	unknown	LrgB	PF04172.5	LrgB-like family	0	0	0	0	0
jgi|Thaps3|14140|gw1.2.161.1	223995687	primary	0	0	0	0	1	0	0	0	1.01	0.331		--	--	--	--	10.5	3	3	6.1	2	3	E5.3.4.1	51775.2	ATPDIL5-4; electron transporter	Thioredoxin	PF00085.8	Thioredoxin	isomerase	5.3.4.1	xla:379505 MGC64309; protein disulfide-isomerase [EC:5.3.4.1] [KO:K01829]	0	0
jgi|Thaps3|14147|gw1.5.152.1	224001258	primary	0	0	0	0	0	0	0	0	1	-0.002		--	--	--	--	--	--	--	--	--	--	K01754	41892.1	PREDICTED: similar to CG8129-PB, isoform B	PALP	PF00291.14	Pyridoxal-phosphate dependent enzyme	lyases	4.3.1.19	cel:K01C8.1 Hypothetical protein K01C8.1 [EC:4.3.1.19] [KO:K01754]	4	lyase activity
jgi|Thaps3|14192|gw1.1.210.1		primary	0	0	0	0	0	0	0	0	1	-0.002		--	--	--	--	--	--	--	--	--	--	K01772	37927.3	ferrochelatase	Ferrochelatase	PF00762.9	Ferrochelatase	lyases	4.99.1.1	ath:At2g30390 T6B20.24; ferrochelatase II [EC:4.99.1.1] [KO:K01772]	4.99.1.1	ferrochelatase activity
jgi|Thaps3|14389|gw1.9.64.1	224006580	primary	0	0	0	0	1	1	1	1	1.371	0.912		--	--	5.7	1	5.7	2	6	9.8	4	7	E4.1.1.29	42237.2	EMB1075; carboxy-lyase	Pyridoxal_deC	PF00282.8	Pyridoxal-dependent decarboxylase conserved domain	lyases	4.1.1.29	dme:CG5618-PA CG5618; CG5618 gene product from transcript CG5618-RA [EC:4.1.1.29] [KO:K01594]	4.1.1	carboxy-lyase activity
jgi|Thaps3|1456|fgenesh1_pg.C_chr_1000590	223993109	primary	8	9	9	8	10	12	7	6	0.507	0.016		18.3	10	19.6	9	21.3	10	14	32.3	14	25	K00031	73808.6	Cphamn1DRAFT_2922: Isocitrate dehydrogenase NADP-dependent, monomeric type	IDH	PF03971.3	Monomeric isocitrate dehydrogenase	0	0	0	1.1.1.42	isocitrate dehydrogenase (NADP+) activity
jgi|Thaps3|14563|gw1.2.206.1	223995499	primary	0	0	0	0	0	1	1	0	1.399	0.583		--	--	4	1	--	--	--	6.7	2	4	K01103	46810.2	PREDICTED: similar to 6-phosphofructo-2-kinase/fructose-2,6-biphosphatase 1	6PF2K	PF01591.7	6-phosphofructo-2-kinase	hydrolases	3.1.3.46	ago:AEL106W AEL106Wp; fructose-2,6-bisphosphatase (FBP26) [EC:3.1.3.46] [KO:K01103]	0	0
jgi|Thaps3|14655|gw1.1.265.1	223992783	primary	1	1	1	1	1	0	0	1	0.784	-0.355		4.4	1	7.4	2	9	2	3	15.2	5	7	E2.1.1.127	49142.1	putative ribulose-1,5-bisphosphate carboxylase/oxygenase small subunit N-methyltransferase I	SET	PF00856.16	SET domain	transferase	2.1.1.127	ath:At1g14030 F7A19.12; ribulose-1,5 bisphosphate carboxylase oxygenase large subunit N-methyltransferase, putative [EC:2.1.1.127] [KO:K00592]	0	0
jgi|Thaps3|14923|gw1.3.249.1	223997134	primary	0	0	0	0	0	0	0	0	1	-0.002		--	--	--	--	--	--	--	--	--	--	E3.1.2.-	41298.7	acyl-CoA thioesterase/ catalytic/ hydrolase, acting on ester bonds	0	0	0	hydrolases	3.1.2.-	mmu:56360 Acot9; acyl-CoA thioesterase 9 [EC:3.1.2.-] [KO:K01076]	0	0
jgi|Thaps3|1499|fgenesh1_pg.C_chr_1000633	223994283	primary	0	0	0	0	0	0	0	1	1.012	0.334		--	--	2.6	2	--	--	--	7.2	4	12	K01883	89824.3	LmjF12.0250: cysteinyl-tRNA synthetase, putative	tRNA-synt_1e	PF01406.9	tRNA synthetases class I (C) catalytic domain	0	0	0	6.1.1.16	cysteine-tRNA ligase activity
jgi|Thaps3|15093|gw1.19c.16.1	224014990	primary	0	0	0	0	0	0	0	0	1	-0.002		--	--	--	--	--	--	--	5.1	1	3	K01287	43922.1	serine carboxypeptidase precursor	Peptidase_S10	PF00450.11	Serine carboxypeptidase	hydrolases	3.4.16.5	tcr:509695.210 serine carboxypeptidase (CBP1) [EC:3.4.16.5] [KO:K01287]	3.4.16	serine carboxypeptidase activity
jgi|Thaps3|1512|fgenesh1_pg.C_chr_1000646	223994299	primary	6	3	4	5	2	1	1	1	12.748	-0.981	YES	25.3	5	11.3	2	24.2	7	18	30.6	7	18	0	28014.1	Hypothetical Proteins No BLAST results-PFAM: HEC/Ndc80p family 29022kDa	0	0	0	0	0	0	0	0
jgi|Thaps3|15259|gw1.9.88.1	224006742	primary	4	8	4	10	2	4	3	1	10.391	-0.773	YES	43.6	12	16.4	4	43.6	15	70	39	11	41	K02945	31770.4	30S ribosomal protein S1	S1	PF00575.11	S1 RNA binding domain	0	0	0	3.6.5.3	protein biosynthesis
jgi|Thaps3|15267|gw1.6.276.1	224003433	primary	0	0	0	0	0	0	0	0	1	-0.002		--	--	--	--	--	--	--	--	--	--	E1	41600	COG1453: Predicted oxidoreductases of the aldo/keto reductase family	Aldo_ket_red	PF00248.10	Aldo/keto reductase family	0	0	0	1	oxidoreductase activity
jgi|Thaps3|1539|fgenesh1_pg.C_chr_1000673	223994331	primary	0	1	0	0	0	0	0	0	1.004	-0.342		12.5	2	--	--	--	--	--	21.7	4	4	0	32400.7	Hypothetical Proteins No BLAST results-PFAM: TENA/THI-4/PQQC family 89019.5kDa	0	0	0	0	0	0	0	0
jgi|Thaps3|15398|gw1.20.63.1		primary	0	0	0	0	0	2	2	1	1.795	0.955		--	--	6.4	2	13.1	3	6	19.6	5	13	K03531	32195.5	cell division protein	Tubulin	PF00091.14	Tubulin/FtsZ family, GTPase domain	0	0	0	3.6.5.1	GTPase activity
jgi|Thaps3|1543|fgenesh1_pg.C_chr_1000677	223994335	primary	0	0	0	0	0	0	0	0	1	-0.002		--	--	--	--	--	--	--	--	--	--	0	29503.3	-: unknown	0	0	0	0	0	0	0	0
jgi|Thaps3|1549|fgenesh1_pg.C_chr_1000683	223993199	primary	0	0	0	0	0	0	0	0	1	-0.002		--	--	--	--	--	--	--	--	--	--	K07425	59792.9	Hypothetical Proteins No BLAST results-PFAM: SET domain 15656.4kDa	p450	PF00067.11	Cytochrome P450	0	0	0	0	0
jgi|Thaps3|1553|fgenesh1_pg.C_chr_1000687	223994347	primary	0	0	0	0	0	0	0	1	1.012	0.334		--	--	1.8	1	2.9	1	1	4.7	2	4	K07376	75822.9	PRKG1: protein kinase, cGMP-dependent, type I	cNMP_binding	PF00027.17	Cyclic nucleotide-binding domain	0	0	0	2.7.1.37	protein kinase activity
jgi|Thaps3|1554|fgenesh1_pg.C_chr_1000688	223993203	primary	0	0	0	0	0	0	0	0	1	-0.002		--	--	--	--	--	--	--	--	--	--	0	138490	YALI0C12056g: hypothetical protein	Glyco_hydro_81	PF03639.3	Glycosyl hydrolase family 81	0	0	0	0	0
jgi|Thaps3|15887|gw1.2.359.1	223996513	primary	-	-	-	-	-	-	-	-	-	-		--	--	0	0	--	--	--	--	--	--	K02202	32932.4	CDK activating kinase/cell cycle dependent kinase D	Pkinase	PF00069.14	Protein kinase domain	transferase	2.7.11.22	ddi:DDB0191429 cdcC; CDC2 family protein kinase [EC:2.7.11.22] [KO:K02202]	2.7.1.37	protein kinase activity
jgi|Thaps3|16169|gw1.6.346.1	224003531	primary	1	1	0	0	3	3	6	4	14.044	1.212	YES	4.1	1	19.5	5	--	--	--	32.4	7	13	E1.2.4.1	37540.4	Pyruvate dehydrogenase (lipoamide)	E1_dh	PF00676.9	Dehydrogenase E1 component	oxidoreductase	1.2.4.1	ath:At1g01090 T25K16.8; pyruvate dehydrogenase E1 component alpha subunit, chloroplast [EC:1.2.4.1] [KO:K00161]	1.2.4	oxidoreductase activity, acting on the aldehyde or oxo group of donors, disulfide as acceptor
jgi|Thaps3|16193|gw1.19b.16.1	224014857	primary	0	1	0	0	1	0	2	2	1.352	0.727		25.8	3	15.7	3	18	2	5	11.1	1	4	K04774	23677.2	Possible protease sohB	CLP_protease	PF00574.12	Clp protease	0	0	0	0	0
jgi|Thaps3|1665|fgenesh1_pg.C_chr_1000799	223993305	primary	0	1	0	1	0	1	1	1	0.798	0.184		4.4	1	4.4	1	--	--	--	--	--	--	0	27225.6	Hypothetical Proteins No BLAST results-PFAM: Pyruvate kinase, barrel domain 47991.7kDa	Fer2	PF00111.16	2Fe-2S iron-sulfur cluster binding domain	0	0	0	0	0
jgi|Thaps3|1666|fgenesh1_pg.C_chr_1000800	223993307	primary	0	0	0	0	0	0	0	0	1	-0.002		--	--	--	--	12.4	4	11	13.2	7	15	0	39159.2	Hypothetical Proteins No BLAST results-PFAM: WW domain 45619.5kDa	Tic22	PF04278.2	Tic22-like family	0	0	0	0	0
jgi|Thaps3|16746|gw1.18.102.1	209583663	primary	4	6	4	5	1	0	1	1	23.74	-1.257	YES	28.5	7	28.5	5	28.5	7	31	28.5	10	29	0	30976.5	Hypothetical protein B0432.4	Mito_carr	PF00153.14	Mitochondrial carrier protein	0	0	0	0	0
jgi|Thaps3|16777|gw1.14.157.1	224010052	primary	0	0	0	1	1	1	0	1	0.859	0.44		--	--	8.2	2	8.9	2	4	13.7	3	4	K06889	32789.9	unnamed protein product	Abhydrolase_2	PF02230.6	Phospholipase/Carboxylesterase	0	0	0	0	0
jgi|Thaps3|168|fgenesh1_pm.C_chr_1000013	223992753	primary	0	0	0	0	0	0	0	0	1	-0.002		--	--	--	--	--	--	--	2.7	3	7	K03006	182496	RNA polymerase II core subunit	RNA_pol_Rpb1_1	PF04997.2	RNA polymerase Rpb1, domain 1	transferase	2.7.7.6	ddi:DDB0215406 rpb1; RNA polymerase II core subunit [EC:2.7.7.6] [KO:K03006]	2.7.7.6	DNA-directed RNA polymerase activity
jgi|Thaps3|1685|fgenesh1_pg.C_chr_1000819	223993329	primary	1	3	2	2	1	2	2	2	0.751	-0.083		13.2	3	13.5	3	14.5	4	7	22.6	4	6	0	31505	Hypothetical Proteins No BLAST results-PFAM: B9 protein 79243.7kDa	0	0	0	0	0	0	0	0
jgi|Thaps3|16961|gw1.5.347.1	224001146	primary	-	-	-	-	-	-	-	-	-	-		--	--	4.7	1	--	--	--	--	--	--	E2.7.11.17	28952.2	calcium/calmodulin-dependent protein kinase ID isoform 1	Pkinase	PF00069.14	Protein kinase domain	transferase	2.7.11.17	hsa:57118 CAMK1D; calcium/calmodulin-dependent protein kinase ID [EC:2.7.11.17] [KO:K00908]	2.7.1.37	protein kinase activity
jgi|Thaps3|17002|gw1.3.506.1	223998842	primary	0	0	0	0	0	1	0	0	1.06	0.321		--	--	18.9	2	--	--	--	--	--	--	0	21386.3	ATPase	AAA	PF00004.17	ATPase family associated with various cellular activities (AAA)	0	0	0	0	0
jgi|Thaps3|17006|gw1.4.440.1	223999743	primary	2	1	2	3	0	1	0	1	0.985	-0.788		17.2	2	17.2	1	--	--	--	--	--	--	0	13358.3	putative nuclear LIM interactor-interacting protein	NIF	PF03031.7	NLI interacting factor-like phosphatase	0	0	0	0	0
jgi|Thaps3|1704|fgenesh1_pg.C_chr_1000838	223994505	primary	0	0	0	0	0	1	1	1	1.463	0.757		--	--	2	1	5.5	2	3	--	--	--	E3.6.3.16	70573.8	Os02g0745000 [Oryza sativa (japonica cultivar-group)]	ArsA_ATPase	PF02374.5	Anion-transporting ATPase	hydrolases	3.6.3.16	ath:At1g01910 F22M8.4; anion-transporting ATPase, putative [EC:3.6.3.16] [KO:K01551]	0	0
jgi|Thaps3|17145|gw1.6.420.1	224003301	primary	1	1	1	1	0	1	0	0	0.949	-0.593		9.4	2	5.9	1	--	--	--	--	--	--	K00599	31867	Williams-Beuren syndrome critical region protein 22	Ubie_methyltran	PF01209.8	ubiE/COQ5 methyltransferase family	transferase	2.1.1.-	mmu:66138 Wbscr22; Williams Beuren syndrome chromosome region 22 [EC:2.1.1.-] [KO:K00599]	0	0
jgi|Thaps3|17193|gw1.14.167.1	224009940	primary	0	0	0	0	1	0	1	0	1.31	0.57		--	--	5	1	--	--	--	--	--	--	0	23264.6	catalytic	PGAM	PF00300.11	Phosphoglycerate mutase family	0	0	0	0	0
jgi|Thaps3|17214|gw1.3.528.1		primary	7	6	4	2	9	9	9	8	3.418	0.539		25.7	6	32.7	6	22.4	4	5	43	8	16	K00930	28134.9	acetylglutamate kinase	AA_kinase	PF00696.16	Amino acid kinase family	transferase	2.7.2.8	ath:At3g57560 T8H10.160; aspartate/glutamate/uridylate kinase family protein [EC:2.7.2.8] [KO:K00930]	2.7.2.8	acetylglutamate kinase activity
jgi|Thaps3|17292|gw1.3.536.1	223997678	primary	-	-	-	-	-	-	-	-	-	-		9.1	1	--	--	--	--	--	--	--	--	K00599	22987.6	Spb1p-like, FtsJ methylase, hypothetical protein	FtsJ	PF01728.8	FtsJ-like methyltransferase	transferase	2.1.1.-	mmu:54632 Ftsj1; Ftsj homolog 1 (E. coli) [EC:2.1.1.-] [KO:K02427]	0	0
jgi|Thaps3|17349|gw1.1.575.1	223994685	primary	2	3	3	3	3	5	1	1	0.702	-0.065		19	5	34.9	6	36.8	14	67	39.9	15	59	0	28466.2	prohibitin	Band_7	PF01145.13	SPFH domain / Band 7 family	0	0	0	0	0
jgi|Thaps3|1738|fgenesh1_pg.C_chr_1000872	223994545	primary	0	0	0	0	1	0	0	2	1.053	0.693		--	--	23.5	3	--	--	--	27.7	4	11	K01358	28223.1	-: chloroplast clp protease P	CLP_protease	PF00574.12	Clp protease	hydrolases	3.4.21.92	ath:At5g23140 MYJ24.13; ATP-dependent Clp protease proteolytic subunit (ClpP2), putative [EC:3.4.21.92] [KO:K01358]	3.4.21.92	endopeptidase Clp activity
jgi|Thaps3|17747|gw1.8.234.1	224005839	primary	-	-	-	-	-	-	-	-	-	-		6.6	1	--	--	--	--	--	--	--	--	E3.6.5.3	19620.3	hypothetical protein DDB0185996	Ribosomal_L15	PF01305.7	Ribosomal protein L15 amino terminal region	0	0	0	3.6.5.3	protein biosynthesis
jgi|Thaps3|17811|gw1.8.239.1		primary	-	-	-	-	-	-	-	-	-	-		0	0	--	--	--	--	--	--	--	--	0	28047	phosphoenolpyruvate/phosphate translocator precursor	DUF6	PF00892.9	Integral membrane protein DUF6	0	0	0	0	0
jgi|Thaps3|17815|gw1.9.154.1	224007036	primary	0	0	0	0	1	1	3	1	2.33	1.137		--	--	8.9	1	--	--	--	--	--	--	K01932	17053.9	PREDICTED: similar to Ubiquitin-like 1 (sentrin) activating enzyme E1B isoform 1	ThiF	PF00899.10	ThiF family	0	0	0	0	0
jgi|Thaps3|17854|gw1.5.416.1		primary	0	0	0	0	1	1	1	0	1.427	0.771		--	--	10.1	2	--	--	--	4.8	1	1	E1.14.99.3	23562.7	heme oxygenase	0	0	0	oxidoreductase	1.14.99.3	cme:CMH209C heme oxygenase [EC:1.14.99.3] [KO:K00510]	0	0
jgi|Thaps3|1786|fgenesh1_pg.C_chr_1000920	223993421	primary	11	10	7	9	4	5	3	3	30.509	-0.809	YES	19.3	10	13.8	7	33.9	14	34	18.3	10	33	E3.2.1.3	96485.4	Muc19: mucin 19	0	0	0	hydrolases	3.2.1.3	sce:YIR019C MUC1; Required for invasion and pseudohyphae formation in response to nitrogen starvation [EC:3.2.1.3] [KO:K01178]	0	0
jgi|Thaps3|17880|gw1.13.150.1	224009345	primary	0	0	0	0	1	1	1	0	1.427	0.771		--	--	4.8	1	--	--	--	--	--	--	K07023	21370.6	catalytic	HD	PF01966.11	HD domain	0	0	0	0	0
jgi|Thaps3|1806|fgenesh1_pg.C_chr_1000940	223993439	primary	-	-	-	-	-	-	-	-	-	-		--	--	--	--	--	--	--	--	--	--	E3.1.4.4	34713.5	cgd3_1560: apicomplexan specific region near N-terminus	0	0	0	hydrolases	3.1.4.4	ddi:DDB0231506 pldA; phospholipase D1 [EC:3.1.4.4] [KO:K01115]	0	0
jgi|Thaps3|1817|fgenesh1_pg.C_chr_1000951	223993447	primary	0	0	0	0	1	2	1	1	1.845	1.058		--	--	7.1	1	--	--	--	--	--	--	0	18569.3	Hypothetical Proteins No BLAST results-PFAM: Extensin-like region 87044.3kDa	Cpn10	PF00166.11	Chaperonin 10 Kd subunit	0	0	0	0	0
jgi|Thaps3|1820|fgenesh1_pg.C_chr_1000954	223993451	primary	0	0	0	0	0	1	0	0	1.06	0.321		--	--	--	--	--	--	--	11.8	5	13	0	70317.8	Hypothetical Proteins No BLAST results-PFAM: PAXNEB protein 17539.7kDa	SET	PF00856.16	SET domain	0	0	0	0	0
jgi|Thaps3|18220|gw1.10.194.1	224007553	primary	0	0	0	0	0	1	0	1	1.327	0.584		--	--	17.9	2	--	--	--	30.3	5	7	K07877	21697	GTP-binding protein	Arf	PF00025.10	ADP-ribosylation factor family	hydrolases	3.6.5.2	pfa:PFL1500w Rab2 GTPase, putative [EC:3.6.5.2] [KO:K07976]	0	0
jgi|Thaps3|1841|fgenesh1_pg.C_chr_1000975	223994655	primary	0	0	0	0	2	2	1	1	2.166	1.132		--	--	7.1	1	--	--	--	11.2	3	12	0	28553.9	U2B: spliceosomal protein	RRM_1	PF00076.10	RNA recognition motif. (a.k.a. RRM, RBD, or RNP domain)	0	0	0	0	0
jgi|Thaps3|1845|fgenesh1_pg.C_chr_1000979	223993469	primary	0	1	1	1	3	1	3	2	1.452	0.68		4.7	1	9.5	2	--	--	--	15	4	6	K03039	41615.1	AT5G45620: 26S proteasome regulatory subunit, putative (RPN9)	PCI	PF01399.14	PCI domain	0	0	0	0	0
jgi|Thaps3|18503|gw1.8.282.1	224005835	primary	2	1	2	2	2	1	1	3	0.719	-0.01		22.5	2	29.7	3	26.1	3	4	20.3	2	2	K01829	15717.8	thioredoxin-related protein	Thioredoxin	PF00085.8	Thioredoxin	isomerase	5.3.4.1	pfa:PF13_0272 thioredoxin-related protein, putative [EC:5.3.4.1] [KO:K01829]	0	0
jgi|Thaps3|18613|gw1.6.531.1	224003027	primary	0	0	0	0	0	1	1	0	1.399	0.583		--	--	--	--	--	--	--	13.4	3	4	E3.4.21.92	20613.7	ATP-dependent Clp protease, proteolytic subunit ClpP	CLP_protease	PF00574.12	Clp protease	hydrolases	3.4.21.92	cme:CML155C ATP-dependent Clp protease proteolytic subunit [EC:3.4.21.92] [KO:K01358]	3.4.21.92	endopeptidase Clp activity
jgi|Thaps3|1875|fgenesh1_pg.C_chr_1001009	223993501	primary	0	0	0	0	0	0	1	1	1.258	0.561		--	--	6.4	1	--	--	--	4.2	1	2	0	34232.7	PFF1450w: putative sec14-like cytosolic factor or phosphatidylinositol/phosphatidylcholine transfer protein	0	0	0	0	0	0	0	0
jgi|Thaps3|18796|gw1.4.589.1	223999585	primary	-	-	-	-	-	-	-	-	-	-		--	--	--	--	--	--	--	--	--	--	E2.7.4.14	18748.7	PREDICTED: similar to CG6092-PA	ADK	PF00406.11	Adenylate kinase	transferase	2.7.4.14	mmu:66588 Cmpk; cytidylate kinase [EC:2.7.4.14] [KO:K00945]	0	0
jgi|Thaps3|1880|fgenesh1_pg.C_chr_1001014	223994687	primary	1	2	1	1	5	0	2	1	0.942	0.236		16.9	4	17.8	5	23.6	8	12	19.7	6	16	0	34212.3	Hypothetical Protein No BLAST result	0	0	0	0	0	0	0	0
jgi|Thaps3|1888|fgenesh1_pg.C_chr_1001022	223994699	primary	2	0	0	1	0	0	0	0	1.722	-0.769		7.1	2	--	--	17	4	8	--	--	--	0	36208.4	Hypothetical Proteins No BLAST results-Prosite: N-6 Adenine-specific DNA methylases signature, PFAM: AIG2-like family	0	0	0	0	0	0	0	0
jgi|Thaps3|1889|fgenesh1_pg.C_chr_1001023	223993511	primary	2	2	2	2	1	1	1	2	0.909	-0.267		6.2	1	6.2	1	--	--	--	9.2	3	6	K02356	30302.9	Moth_1538: translation elongation factor P	EFP_N	PF08207.1	Elongation factor P (EF-P) KOW-like domain	0	0	0	0	0
jgi|Thaps3|18954|gw1.7.430.1	209586002	primary	0	0	0	0	1	2	1	1	1.845	1.058		--	--	29.7	3	--	--	--	--	--	--	K00759	16073	APT2 (ADENINE PHOSPHORIBOSYL TRANSFERASE 2); adenine phosphoribosyltransferase	Pribosyltran	PF00156.14	Phosphoribosyl transferase domain	transferase	2.4.2.7	ath:At1g80050 F18B13.14; adenine phosphoribosyltransferase 2 (APT2) [EC:2.4.2.7] [KO:K00759]	2	transferase activity
jgi|Thaps3|1896|fgenesh1_pg.C_chr_1001030	223994703	primary	1	1	0	0	1	1	0	0	0.743	-0.019		10.1	1	10.1	1	--	--	--	10.1	1	8	0	17376.6	Hypothetical Proteins No BLAST results-PFAM: SpoU rRNA Methylase family 33414.5kDa	0	0	0	0	0	0	0	0
jgi|Thaps3|1899|fgenesh1_pg.C_chr_1001033	223994707	primary	0	0	0	0	0	0	0	0	1	-0.002		--	--	--	--	--	--	--	--	--	--	0	25688.4	Hypothetical Proteins No BLAST results-PFAM: Biotin-requiring enzyme 60021.9kDa	0	0	0	0	0	0	0	0
jgi|Thaps3|1906|fgenesh1_pg.C_chr_1001040	223994713	primary	0	0	0	0	0	1	0	0	1.06	0.321		--	--	--	--	--	--	--	--	--	--	0	37330.9	Hypothetical Protein No BLAST result	0	0	0	0	0	0	0	0
jgi|Thaps3|1909|fgenesh1_pg.C_chr_1001043	223994717	primary	0	0	0	0	0	0	0	0	1	-0.002		--	--	--	--	14.2	5	5	--	--	--	0	42597.2	plant like protein [Thalassiosira pseudonana CCMP1335]	efhand	PF00036.19	EF hand	0	0	0	0	0
jgi|Thaps3|1912|fgenesh1_pg.C_chr_1001046	223993535	primary	0	0	0	0	1	1	1	2	1.764	1.037		--	--	4.1	2	--	--	--	1.8	1	5	E1.14.11	74729.5	-: putative prolyl 4-hydroxylase, alpha subunit	2OG-FeII_Oxy	PF03171.9	2OG-Fe(II) oxygenase superfamily	0	0	0	1.14.11	oxidoreductase activity, acting on paired donors, with incorporation or reduction of molecular oxygen, 2-oxoglutarate as one donor, and incorporation of one atom each of oxygen into both donors
jgi|Thaps3|19141|gw1.6.562.1		primary	0	0	0	0	0	1	1	1	1.463	0.757		--	--	21.5	2	22.7	2	4	24.4	3	6	K03839	18428.4	flavodoxin, long chain	Flavodoxin_1	PF00258.13	Flavodoxin	0	0	0	0	0
jgi|Thaps3|19158|gw1.8.298.1		primary	0	0	0	0	2	2	2	0	2.692	1.123		--	--	23	2	--	--	--	--	--	--	K07390	13353.2	mll0053	Glutaredoxin	PF00462.11	Glutaredoxin	0	0	0	0	0
jgi|Thaps3|1926|fgenesh1_pg.C_chr_1001060	223993549	primary	0	0	0	0	0	1	0	0	1.06	0.321		--	--	5.1	2	--	--	--	--	--	--	0	54829.5	Hypothetical Proteins No BLAST results-PFAM: GTP1/OBG 28497.9kDa	0	0	0	0	0	0	0	0
jgi|Thaps3|19298|gw1.7.464.1	209585731	primary	7	7	7	7	4	3	2	6	3.417	-0.552		43.1	4	40.1	3	62.8	12	55	54	9	33	K02134	14292	hypothetical protein CaO19_7678	ATP-synt_DE_N	PF02823.5	ATP synthase, Delta/Epsilon chain, beta-sandwich domain	hydrolases	3.6.3.14	cal:orf19.7678 ATP16; ATP synthase delta subunit [EC:3.6.3.14] [KO:K02134]	3.6.3.14	hydrogen-transporting ATPase activity, rotational mechanism
jgi|Thaps3|19311|gw1.2.721.1	223995843	primary	1	0	1	0	0	0	1	0	0.931	-0.225		9.8	1	--	--	--	--	--	18.9	2	3	K00794	15611	hypothetical protein	DMRL_synthase	PF00885.9	6,7-dimethyl-8-ribityllumazine synthase	transferase	2.5.1.9	ath:At2g44050 F6E13.18; 6,7-dimethyl-8-ribityllumazine synthase / DMRL synthase / lumazine synthase / riboflavin synthase [EC:2.5.1.9] [KO:K00792]	2.5.1.9	riboflavin synthase activity
jgi|Thaps3|19465|gw1.6.590.1	224003153	primary	0	1	0	1	0	0	0	1	1.018	-0.22		18.5	2	18.5	1	18.5	2	4	--	--	--	0	12569.6	PREDICTED: similar to nucleoredoxin	0	0	0	0	0	0	0	0
jgi|Thaps3|19501|gw1.4.659.1	223999047	primary	2	6	3	4	1	3	3	1	1.346	-0.481		24	4	23.1	3	19.2	3	6	--	--	--	K02947	11911.9	ribosomal protein S10	S10_plectin	PF03501.4	Plectin/S10 domain	0	0	0	0	0
jgi|Thaps3|1953|fgenesh1_pg.C_chr_1001087	223993577	primary	8	8	7	9	2	3	0	0	66.802	-1.384	YES	25.3	8	21.1	4	17.7	5	33	20.7	7	17	0	24653.5	Hypothetical Protein No BLAST result	0	0	0	0	0	0	0	0
jgi|Thaps3|1954|fgenesh1_pg.C_chr_1001088	223994759	primary	3	1	1	2	1	0	1	1	1.028	-0.487		27.8	4	10	1	22.2	4	10	23.3	4	9	0	19525.4	Hypothetical Proteins No BLAST results-PFAM: Hsp20/alpha crystallin family 26897kDa	0	0	0	0	0	0	0	0
jgi|Thaps3|19541|gw1.1.800.1	223994675	primary	1	1	1	1	1	0	0	0	0.88	-0.581		9.7	1	9.7	1	17.9	4	14	26.1	4	8	K02903	14798.9	putative 60S ribosomal protein L28	Ribosomal_L28e	PF01778.6	Ribosomal L28e protein family	0	0	0	3.6.5.3	protein biosynthesis
jgi|Thaps3|19793|gw1.5.537.1	224001494	primary	5	4	3	3	6	7	5	4	1.94	0.343		36.8	5	36.8	5	36.8	5	20	36.8	6	22	0	13053.4	histone H2A.1	Histone	PF00125.12	Core histone H2A/H2B/H3/H4	0	0	0	0	0
jgi|Thaps3|1981|fgenesh1_pg.C_chr_1001115	223994789	primary	1	3	2	2	5	6	4	3	3.922	0.676		17.6	2	17.6	2	26.7	3	7	16	2	4	0	18335.9	LOC576664: similar to MGC84169 protein	0	0	0	0	0	0	0	0
jgi|Thaps3|19818|gw1.3.745.1	223998332	primary	2	3	5	4	1	0	2	0	3.396	-0.99		28.9	3	28.9	2	51.1	8	23	33.3	4	15	K02956	10538.2	plastidal 30S ribosomal protein S15	Ribosomal_S15	PF00312.10	Ribosomal protein S15	0	0	0	3.6.5.3	protein biosynthesis
jgi|Thaps3|1989|fgenesh1_pg.C_chr_1001123	223993609	primary	0	0	0	0	1	0	0	0	1.01	0.331		--	--	6.9	1	--	--	--	--	--	--	0	23798.7	Daro_3469: Peptidylprolyl isomerase, FKBP-type	FKBP_C	PF00254.16	FKBP-type peptidyl-prolyl cis-trans isomerase	0	0	0	0	0
jgi|Thaps3|19991|gw1.5.553.1	224001250	primary	0	0	0	1	0	1	0	1	0.87	0.271		11.7	1	12.6	2	--	--	--	38.8	3	7	K03671	11114.7	thioredoxin H	Thioredoxin	PF00085.8	Thioredoxin	oxidoreductase	1.8.1.9	cal:orf19.7611 TRX1; thioredoxin [EC:1.8.1.9] [KO:K00384]	0	0
jgi|Thaps3|20008|gw1.6.635.1	224003617	primary	1	0	1	1	2	2	1	1	1.029	0.384		25.5	2	25.5	2	22.3	2	8	35.1	3	10	K02976	10970.9	ribosomal protein S26e	Ribosomal_S26e	PF01283.8	Ribosomal protein S26e	0	0	0	3.6.5.3	protein biosynthesis
jgi|Thaps3|20069|gw1.2.803.1	223995943	primary	3	2	2	4	1	1	2	1	1.38	-0.534		42.3	3	15.5	2	42.3	2	5	42.3	4	8	K02943	9348.29	RLA2_ALTAL 60S acidic ribosomal protein P2 (Minor allergen Alt a 6) (Alt a VI)	Ribosomal_60s	PF00428.8	60s Acidic ribosomal protein	0	0	0	0	0
jgi|Thaps3|20194|gw1.17.160.1	224011130	primary	0	0	0	0	1	2	0	1	2.009	0.903		--	--	22.7	1	--	--	--	39.4	2	2	0	7318.42	Hypothetical protein CBG02885	0	0	0	0	0	0	0	0
jgi|Thaps3|2021|fgenesh1_pg.C_chr_1001155	223994837	primary	1	0	0	0	0	0	1	0	1.039	-0.001		--	--	--	--	--	--	--	4.7	4	7	0	107733	meta1: Ci-META1	EGF_CA	PF07645.4	Calcium binding EGF domain	0	0	0	0	0
jgi|Thaps3|20223|gw1.12.230.1	224008472	primary	0	0	0	0	5	3	1	4	2.465	1.617		--	--	57.1	3	--	--	--	33.8	5	21	0	8507.51	RNA-binding protein	RRM_1	PF00076.10	RNA recognition motif. (a.k.a. RRM, RBD, or RNP domain)	0	0	0	0	0
jgi|Thaps3|20266|gw1.4.721.1	223999513	primary	0	0	0	0	1	1	0	0	1.202	0.582		--	--	20.8	1	--	--	--	55.8	2	3	0	8664.69	RNA binding protein	RRM_1	PF00076.10	RNA recognition motif. (a.k.a. RRM, RBD, or RNP domain)	0	0	0	0	0
jgi|Thaps3|204|fgenesh1_pm.C_chr_1000049	223994413	primary	4	5	4	4	4	5	3	5	0.745	0.01		6.7	4	6.7	4	16.2	10	20	14.8	10	14	K01537	110742	putative calcium ATPase	Cation_ATPase_N	PF00690.14	Cation transporter/ATPase, N-terminus	hydrolases	3.6.3.8	ath:At1g07810 F24B9.9; calcium-transporting ATPase 1, endoplasmic reticulum-type (ECA1) [EC:3.6.3.8] [KO:K01537]	3.6.3	hydrolase activity, acting on acid anhydrides, catalyzing transmembrane movement of substances
jgi|Thaps3|20563|estExt_fgenesh1_pg.C_chr_10005	223993677	primary	0	0	0	0	1	2	1	1	1.845	1.058		--	--	16.5	2	--	--	--	28	5	15	0	19817.9	Hypothetical Protein No BLAST result	0	0	0	0	0	0	0	0
jgi|Thaps3|20567|estExt_fgenesh1_pg.C_chr_10015	223993687	primary	0	0	0	0	1	0	0	0	1.01	0.331		--	--	1.4	1	5.1	4	4	2.4	2	3	E3.2.1.18	129770	MS ion channel domain-containing protein	MS_channel	PF00924.8	Mechanosensitive ion channel	hydrolases	3.2.1.18	cal:orf19.1346 HYR6; hyphally regulated cell wall protein [EC:3.2.1.18] [KO:K01186]	0	0
jgi|Thaps3|20570|estExt_fgenesh1_pg.C_chr_10020	223992519	primary	10	8	7	9	7	6	4	7	1.608	-0.307		23.8	10	9.1	3	21.5	15	60	18.5	9	36	0	36547.3	nuclear RNA binding protein, putative	HABP4_PAI-RBP1	PF04774.4	Hyaluronan / mRNA binding family	0	0	0	0	0
jgi|Thaps3|20572|estExt_fgenesh1_pg.C_chr_10026	223992525	primary	1	1	0	1	1	0	0	0	0.844	-0.42		5.1	2	--	--	25.2	9	15	19.2	4	4	0	50918.4	La autoantigen homolog	La	PF05383.4	La domain	0	0	0	0	0
jgi|Thaps3|20577|estExt_fgenesh1_pg.C_chr_10032	223992531	primary	2	1	1	0	3	2	3	1	0.999	0.513		3.7	2	8	2	--	--	--	4.2	1	1	E6.3.2.-	41274.9	hypothetical protein Saro_0392	0	0	0	ligase	6.3.2.-	dme:CG15021-PA CG15021; CG15021 gene product from transcript CG15021-RA [EC:6.3.2.-] [KO:K04707]	0	0
jgi|Thaps3|20582|estExt_fgenesh1_pg.C_chr_10044	223992547	primary	1	1	1	1	1	2	1	1	0.728	0.116		5.9	1	5.9	1	--	--	--	--	--	--	0	36309.2	unknown	DER1	PF04511.4	Der1-like family	0	0	0	0	0
jgi|Thaps3|20602|estExt_fgenesh1_pg.C_chr_10103	223992601	primary	-	-	-	-	-	-	-	-	-	-		--	--	--	--	--	--	--	--	--	--	E3.6.5.3	33598.3	ribosomal protein L22	Ribosomal_L22	PF00237.8	Ribosomal protein L22p/L17e	0	0	0	3.6.5.3	protein biosynthesis
jgi|Thaps3_bd|1435|e_gw1.26x41.85.1	223992601	secondaryID	-	-	-	-	-	-	-	-	-	-		--	--	--	--	--	--	--	--	--	--	E3.6.5.3	33598.3	ribosomal protein L22	Ribosomal_L22	PF00237.8	Ribosomal protein L22p/L17e	0	0	0	3.6.5.3	protein biosynthesis
jgi|Thaps3|20603|estExt_fgenesh1_pg.C_chr_10104	223993775	primary	82	68	76	85	60	56	49	79	9.019	-0.259		37.4	10	43.1	8	47.9	12	126	47.9	12	231	0	22414.4	extrinsic protein in PSII	PsbQ	PF05757.1	Oxygen evolving enhancer protein 3 (PsbQ)	0	0	0	0	0
jgi|Thaps3|20613|estExt_fgenesh1_pg.C_chr_10127	223993801	primary	5	4	4	4	7	7	5	5	0.837	0.299		11	3	21.1	6	16.5	4	19	27.7	11	41	K01586	51175.4	diaminopimelate decarboxylase	Orn_Arg_deC_N	PF02784.6	Pyridoxal-dependent decarboxylase, pyridoxal binding domain	lyases	4.1.1.20	cme:CMI221C diaminopimelate decarboxylase [EC:4.1.1.20] [KO:K01586]	4.1.1.20	diaminopimelate decarboxylase activity
jgi|Thaps3|20620|estExt_fgenesh1_pg.C_chr_10145	223993815	primary	1	2	2	1	0	1	1	0	1.094	-0.573		1.5	2	2	2	2.8	3	3	3.4	5	5	0	215169	hypothetical protein	CTF_NFI	PF00859.8	CTF/NF-I family transcription modulation region	0	0	0	0	0
jgi|Thaps3|20627|estExt_fgenesh1_pg.C_chr_10159	223993827	primary	2	0	2	2	2	0	1	2	0.825	-0.142		4.6	4	2.3	3	15.9	13	25	6.7	8	10	K01529	140039	Hypothetical protein CBG09045	ResIII	PF04851.5	Type III restriction enzyme, res subunit	hydrolases	3.6.1.3	pfa:MAL6P1.24 ATP dependent RNA helicase, putative [EC:3.6.1.3] [KO:K01509]	3.1.21.5	Type III site-specific deoxyribonuclease activity
jgi|Thaps3|20629|estExt_fgenesh1_pg.C_chr_10161	223993829	primary	1	1	1	0	0	0	0	0	1.338	-0.724		6.6	2	--	--	--	--	--	--	--	--	0	42213.7	(Hypothetical Protein) PFAM: PAZ domain	YCII	PF03795.3	YCII-related domain	0	0	0	0	0
jgi|Thaps3|20637|estExt_fgenesh1_pg.C_chr_10174	223993843	primary	2	4	1	3	4	5	4	4	1.401	0.441		5.1	3	9.4	6	9.9	7	11	22.9	17	28	0	102106	Tudor; Staphylococcus nuclease subtype	SNase	PF00565.7	Staphylococcal nuclease homologue	0	0	0	0	0
jgi|Thaps3|20670|estExt_fgenesh1_pg.C_chr_10240	223992749	primary	0	2	0	0	3	2	3	4	1.36	1.184		4.8	2	6.4	2	8.9	3	4	8.7	5	7	0	72975	Hypothetical Protein No BLAST result	0	0	0	0	0	0	0	0
jgi|Thaps3|20696|estExt_fgenesh1_pg.C_chr_10292	223993951	primary	0	0	0	0	0	1	0	0	1.06	0.321		--	--	--	--	--	--	--	4.9	1	1	E2.7.11.25	43617.6	PK6: protein kinase	Pkinase	PF00069.14	Protein kinase domain	transferase	2.7.11.25	xla:379399 MGC53150; similar to mitogen-activated protein kinase kinase kinase 7 [EC:2.7.11.25] [KO:K04427]	2.7.1.37	protein kinase activity
jgi|Thaps3|20715|estExt_fgenesh1_pg.C_chr_10342	223994009	primary	0	0	0	0	0	0	0	0	1	-0.002		--	--	--	--	--	--	--	--	--	--	0	55000.5	thiol oxidoreductase	Evr1_Alr	PF04777.2	Erv1 / Alr family	0	0	0	0	0
jgi|Thaps3|20726|estExt_fgenesh1_pg.C_chr_10366	223992865	primary	6	7	8	9	7	5	7	8	0.735	-0.091		22.4	7	33.8	8	42.6	11	59	44.9	15	78	K00026	36723.6	malate dehydrogenase	Ldh_1_N	PF00056.11	lactate/malate dehydrogenase, NAD binding domain	oxidoreductase	1.1.1.37	dre:406405 zgc:64133 [EC:1.1.1.37] [KO:K00026]	1	oxidoreductase activity
jgi|Thaps3|20731|estExt_fgenesh1_pg.C_chr_10375	223992871	primary	0	0	0	0	0	0	0	2	1.007	0.458		--	--	--	--	--	--	--	18.4	4	9	0	33016.6	CG1907-PA	Mito_carr	PF00153.14	Mitochondrial carrier protein	0	0	0	0	0
jgi|Thaps3|2078|fgenesh1_pg.C_chr_2000033	223995895	primary	0	0	0	0	0	0	0	0	1	-0.002		--	--	--	--	--	--	--	--	--	--	0	12065.6	Hypothetical Proteins No BLAST results-PFAM: MORN repeat 35665.8kDa	0	0	0	0	0	0	0	0
jgi|Thaps3|20786|estExt_fgenesh1_pg.C_chr_10476	223994143	primary	0	0	0	0	1	1	2	1	1.726	1.006		--	--	4	1	--	--	--	--	--	--	0	62996.8	Endonuclease I	SCP	PF00188.15	SCP-like extracellular protein	0	0	0	0	0
jgi|Thaps3|20795|estExt_fgenesh1_pg.C_chr_10493	223994159	primary	0	0	0	0	0	0	0	0	1	-0.002		--	--	--	--	--	--	--	--	--	--	0	56547	Protein of unknown function, has similarity to Pry1p and Pry3p and to the plant PR-1 class of pathogen related proteins; Pry2p	SCP	PF00188.15	SCP-like extracellular protein	0	0	0	0	0
jgi|Thaps3|20797|estExt_fgenesh1_pg.C_chr_10495	223994161	primary	5	5	5	6	3	3	2	3	2.258	-0.518		9.6	4	11	5	13.1	5	12	19.3	9	26	E2.1.1	64994.8	putative sarcosine-dimethylglycine methyltransferase	Methyltransf_12	PF08242.1	Methyltransferase domain	0	0	0	2.1.1	methyltransferase activity
jgi|Thaps3|20804|estExt_fgenesh1_pg.C_chr_10511	223994177	primary	5	8	5	7	10	6	10	8	1.264	0.262		43.1	9	44.7	9	38.6	10	43	57.4	16	79	0	20684.4	Hypothetical Protein No BLAST result	0	0	0	0	0	0	0	0
jgi|Thaps3|20810|estExt_fgenesh1_pg.C_chr_10523	223993031	primary	3	4	4	5	6	7	16	11	30.912	0.775	YES	12.7	5	33.5	17	29.7	16	54	43	26	175	0	40199.7	iron transporter Ftr1	FTR1	PF03239.3	Iron permease FTR1 family	0	0	0	0	0
jgi|Thaps3|20812|estExt_fgenesh1_pg.C_chr_10525	223994191	primary	9	7	8	7	19	14	14	12	18.104	0.587	YES	58.8	10	58.8	14	39.9	12	30	58.8	19	93	0	16225.7	Hypothetical Protein No BLAST result	0	0	0	0	0	0	0	0
jgi|Thaps3|20832|estExt_fgenesh1_pg.C_chr_10573	223993089	primary	0	0	0	0	0	0	0	0	1	-0.002		--	--	--	--	5	2	3	8.5	3	4	0	76383	hypothetical protein Afu5g07010	HPP	PF04982.3	HPP family	0	0	0	0	0
jgi|Thaps3|20843|estExt_fgenesh1_pg.C_chr_10604	223994259	primary	0	0	0	0	0	0	1	0	0.985	0.335		--	--	--	--	--	--	--	--	--	--	0	33973.1	Hypothetical Protein No BLAST result	0	0	0	0	0	0	0	0
jgi|Thaps3|20847|estExt_fgenesh1_pg.C_chr_10614	223993139	primary	0	0	0	0	1	1	0	1	1.461	0.766		--	--	24.9	3	--	--	--	--	--	--	0	20836.8	hypothetical protein PY00162	0	0	0	0	0	0	0	0
jgi|Thaps3|20848|estExt_fgenesh1_pg.C_chr_10615	223993141	primary	0	0	0	0	0	0	0	0	1	-0.002		--	--	--	--	--	--	--	--	--	--	0	114557	-: tyrosine phosphatase	CRAL_TRIO_N	PF03765.4	CRAL/TRIO, N-terminus	0	0	0	0	0
jgi|Thaps3|20866|estExt_fgenesh1_pg.C_chr_10650	223994305	primary	1	2	1	1	0	2	2	2	0.857	0.125		7.3	2	12.8	3	14.6	5	9	14.6	5	15	0	30484.5	ssDNA-binding transcriptional regulator	0	0	0	0	0	0	0	0
jgi|Thaps3|20889|estExt_fgenesh1_pg.C_chr_10692	223993209	primary	0	1	1	2	0	0	0	1	1.157	-0.572		7	2	4.6	1	--	--	--	4.6	2	7	0	52263.5	PREDICTED: similar to solute carrier family 38, member 1	Aa_trans	PF01490.7	Transmembrane amino acid transporter protein	0	0	0	0	0
jgi|Thaps3|20893|estExt_fgenesh1_pg.C_chr_10704	223993219	primary	0	0	0	0	0	0	0	0	1	-0.002		--	--	--	--	--	--	--	--	--	--	0	61710.4	Hypothetical Protein No BLAST result	0	0	0	0	0	0	0	0
jgi|Thaps3|20923|estExt_fgenesh1_pg.C_chr_10763	223993267	primary	7	6	7	7	4	4	7	3	1.566	-0.353		18.9	3	13.1	3	31.6	5	8	25.7	4	4	0	21754.6	unknown protein	DUF1279	PF06916.2	Protein of unknown function (DUF1279)	0	0	0	0	0
jgi|Thaps3|20924|estExt_fgenesh1_pg.C_chr_10764	223993269	primary	2	1	1	1	1	0	2	0	0.835	-0.279		4.8	2	4.8	2	5.6	3	4	4.4	2	3	0	87772.9	hypothetical protein FG00592.1	0	0	0	0	0	0	0	0
jgi|Thaps3|20931|estExt_fgenesh1_pg.C_chr_10779	223993287	primary	2	3	3	3	1	2	2	2	1.084	-0.323		3	2	3	2	9.5	3	8	14.1	6	21	0	71854.5	Hypothetical Protein No BLAST result	0	0	0	0	0	0	0	0
jgi|Thaps3|20933|estExt_fgenesh1_pg.C_chr_10784	223994457	primary	2	2	1	2	1	2	1	3	0.782	-0.012		9.3	3	6.7	2	7.1	5	8	17.9	6	15	0	54797.5	putative regulator of salt tolerance	0	0	0	0	0	0	0	0
jgi|Thaps3|20963|estExt_fgenesh1_pg.C_chr_10842	223994511	primary	0	0	0	0	0	0	0	0	1	-0.002		--	--	--	--	--	--	--	--	--	--	0	37486.7	chloroplast envelope protein translocase (CEPT or Tic-Toc) family protein	Tic22	PF04278.2	Tic22-like family	0	0	0	0	0
jgi|Thaps3|20993|estExt_fgenesh1_pg.C_chr_10921	223993423	primary	1	1	1	1	3	4	4	1	3.46	0.735		2.2	1	15.6	5	--	--	--	2	2	2	K03667	60383.9	ATP-dependent protease HslVU	AAA_2	PF07724.3	ATPase family associated with various cellular activities (AAA)	0	0	0	0	0
jgi|Thaps3|21002|estExt_fgenesh1_pg.C_chr_10935	223994613	primary	0	0	0	0	1	0	0	0	1.01	0.331		--	--	2	1	--	--	--	5.9	4	9	0	102640	hypothetical protein PY04960	PH	PF00169.16	PH domain	0	0	0	0	0
jgi|Thaps3|21027|estExt_fgenesh1_pg.C_chr_10990	223994669	primary	0	0	0	0	0	0	0	0	1	-0.002		--	--	--	--	--	--	--	4.1	4	5	E3.2.1.18	185366	PREDICTED: hypothetical protein XP_795062	DDT	PF02791.6	DDT domain	hydrolases	3.2.1.18	cal:orf19.2859 SRP40; nonribosomal protein of the nucleolus and coiled bodies [EC:3.2.1.18] [KO:K01186]	0	0
jgi|Thaps3|21043|estExt_fgenesh1_pg.C_chr_11018	223994697	primary	9	10	7	10	9	7	6	5	1.303	-0.264		19.1	15	15.7	15	38.4	38	89	33.7	38	100	0	132128	IAP100 protein	0	0	0	0	0	0	0	0
jgi|Thaps3|21046|estExt_fgenesh1_pg.C_chr_11023	223993515	primary	0	0	0	0	0	0	0	0	1	-0.002		--	--	--	--	--	--	--	--	--	--	0	72314.1	Hypothetical Protein No BLAST result	0	0	0	0	0	0	0	0
jgi|Thaps3|21058|estExt_fgenesh1_pg.C_chr_11056	223994733	primary	0	0	1	1	1	2	2	1	1.041	0.571		7	2	18.9	4	31.1	16	46	31.8	17	47	0	53444.3	kinesin, putative	0	0	0	0	0	0	0	0
jgi|Thaps3|21060|estExt_fgenesh1_pg.C_chr_11060	223994737	primary	0	0	0	0	3	2	2	2	3.086	1.397		--	--	9.6	2	7.4	2	3	29.2	6	11	0	43351.2	putative proline-rich protein	Motile_Sperm	PF00635.13	MSP (Major sperm protein) domain	0	0	0	0	0
jgi|Thaps3|21069|estExt_fgenesh1_pg.C_chr_11097	223994771	primary	8	8	13	10	7	6	12	12	0.681	-0.054		36.9	11	37.9	9	39.7	12	47	42.6	15	70	K08769	30009.2	hypothetical protein DDB0218476	Mito_carr	PF00153.14	Mitochondrial carrier protein	0	0	0	0	0
jgi|Thaps3|2107|fgenesh1_pg.C_chr_2000062	223994923	primary	0	0	0	0	2	1	2	0	1.954	0.897		--	--	4.7	1	--	--	--	--	--	--	0	45700.3	Hypothetical Proteins No BLAST results-Prosite: EF-hand calcium-binding domain, PFAM: Zn-finger in Ran binding protein and others	0	0	0	0	0	0	0	0
jgi|Thaps3|21071|estExt_fgenesh1_pg.C_chr_11109	223993599	primary	0	0	0	0	0	0	0	0	1	-0.002		--	--	--	--	--	--	--	--	--	--	0	75220.3	Hypothetical Protein No BLAST result: ProSite- Endoplasmic reticulum targeting sequence; MW = 75220.3 Da	0	0	0	0	0	0	0	0
jgi|Thaps3|21081|estExt_fgenesh1_pg.C_chr_11130	223993621	primary	3	7	5	5	1	2	1	2	14.83	-0.951	YES	11.9	5	5.9	2	20.3	6	10	17.2	5	7	0	53263.8	proteophosphoglycan ppg4	0	0	0	0	0	0	0	0
jgi|Thaps3|21114|estExt_fgenesh1_pg.C_chr_20059	223994917	primary	0	1	1	1	0	0	0	0	1.499	-0.77		1.3	2	--	--	2.2	4	9	1.5	3	7	0	193953	hypothetical protein LOC447912	HEAT	PF02985.9	HEAT repeat	0	0	0	0	0
jgi|Thaps3|21129|estExt_fgenesh1_pg.C_chr_20094	223995959	primary	-	-	-	-	-	-	-	-	-	-		--	--	15.4	1	--	--	--	--	--	--	K10579	24929.7	PREDICTED: similar to ubiquitin-conjugating enzyme E2M	UQ_con	PF00179.15	Ubiquitin-conjugating enzyme	ligase	6.3.2.19	hsa:9040 UBE2M; ubiquitin-conjugating enzyme E2M (UBC12 homolog, yeast) [EC:6.3.2.19]	0	0
jgi|Thaps3_bd|1360|e_gw1.26x41.32.1	223995959	secondaryID	-	-	-	-	-	-	-	-	-	-		--	--	15.4	1	--	--	--	--	--	--	K10579	24929.7	PREDICTED: similar to ubiquitin-conjugating enzyme E2M	UQ_con	PF00179.15	Ubiquitin-conjugating enzyme	ligase	6.3.2.19	hsa:9040 UBE2M; ubiquitin-conjugating enzyme E2M (UBC12 homolog, yeast) [EC:6.3.2.19]	0	0
jgi|Thaps3|21161|estExt_fgenesh1_pg.C_chr_20147	223995005	primary	4	4	3	4	10	6	9	6	7.698	0.617		8.7	6	9.9	7	14.2	12	21	17.1	14	30	K00430	125647	dispatched 1	Patched	PF02460.7	Patched family	0	0	0	0	0
jgi|Thaps3|21168|estExt_fgenesh1_pg.C_chr_20162	223996027	primary	0	0	0	0	0	0	0	0	1	-0.002		--	--	--	--	--	--	--	7	2	2	0	56423.9	Hypothetical Protein No BLAST result	0	0	0	0	0	0	0	0
jgi|Thaps3|21175|estExt_fgenesh1_pg.C_chr_20181	223995033	primary	30	29	32	34	45	43	42	43	13.658	0.301		36.7	30	46.8	35	40.9	43	158	50.7	53	282	K00615	71707.9	glycolaldehydetransferase	Transketolase_N	PF00456.10	Transketolase, thiamine diphosphate binding domain	transferase	2.2.1.1	ddi:DDB0231244 tkt; glycolaldehydetransferase [EC:2.2.1.1] [KO:K00615]	0	0
jgi|Thaps3|21177|estExt_fgenesh1_pg.C_chr_20184	223995037	primary	3	3	3	2	2	1	1	2	1.016	-0.431		7.6	2	11	2	11.3	3	17	11.3	4	19	E2.3.1.12	33101.1	dihydrolipoamide acetyltransferase	Biotin_lipoyl	PF00364.11	Biotin-requiring enzyme	transferase	2.3.1.12	cal:orf19.6561 LAT1; dihydrolipoamide acetyltransferase component [EC:2.3.1.12] [KO:K00627]	0	0
jgi|Thaps3|21229|estExt_fgenesh1_pg.C_chr_20291	223995131	primary	1	1	1	1	0	0	0	0	1.445	-0.899		4.5	1	--	--	10.2	4	4	7	2	4	0	44611.6	Hypothetical Protein No BLAST result	0	0	0	0	0	0	0	0
jgi|Thaps3|21233|estExt_fgenesh1_pg.C_chr_20302	223995139	primary	0	0	0	0	0	0	0	1	1.012	0.334		--	--	--	--	--	--	--	--	--	--	0	44745.4	Hypothetical Protein No BLAST result	0	0	0	0	0	0	0	0
jgi|Thaps3|21235|estExt_fgenesh1_pg.C_chr_20305	223995143	primary	6	5	2	3	5	4	4	2	0.572	-0.042		24.9	6	14.8	4	25.4	10	57	29.6	13	61	K06959	41867.8	-	S1	PF00575.11	S1 RNA binding domain	0	0	0	3.6.5.3	protein biosynthesis
jgi|Thaps3|21248|estExt_fgenesh1_pg.C_chr_20333	223995167	primary	0	0	0	0	0	0	0	0	1	-0.002		--	--	--	--	--	--	--	--	--	--	0	119784	hypothetical protein LOC550495	RRM_1	PF00076.10	RNA recognition motif. (a.k.a. RRM, RBD, or RNP domain)	0	0	0	0	0
jgi|Thaps3|21249|estExt_fgenesh1_pg.C_chr_20335	223996233	primary	0	0	0	0	1	1	1	1	1.371	0.912		--	--	13.9	1	--	--	--	--	--	--	0	15216.3	multi-sensor hybrid histidine kinase	Hpt	PF01627.11	Hpt domain	0	0	0	0	0
jgi|Thaps3|21258|estExt_fgenesh1_pg.C_chr_20351	223995187	primary	5	2	3	2	1	2	2	1	1.448	-0.52		10.1	4	10.5	4	23.4	12	27	16.2	11	24	E3.6.-.-	64166.6	ATAD3A protein	TolA	PF06519.1	TolA protein	hydrolases	3.6.-.-	tpv:TP03_0703 AAA family ATPase [EC:3.6.-.-]	0	0
jgi|Thaps3|21260|estExt_fgenesh1_pg.C_chr_20356	223995193	primary	0	0	0	0	0	0	0	0	1	-0.002		--	--	--	--	--	--	--	2.8	2	2	E3.2.1.18	125707	proteophosphoglycan ppg4	0	0	0	hydrolases	3.2.1.18	cal:orf19.4072 HYR10; similar to cell surface flocculin [EC:3.2.1.18] [KO:K01186]	0	0
jgi|Thaps3|21263|estExt_fgenesh1_pg.C_chr_20362	223996265	primary	0	0	1	0	1	1	1	2	1.141	0.718		--	--	34.2	3	--	--	--	--	--	--	0	17757.9	Nuclear protein SET	0	0	0	0	0	0	0	0
jgi|Thaps3|21282|estExt_fgenesh1_pg.C_chr_20398	223995229	primary	0	0	0	0	0	0	1	0	0.985	0.335		--	--	--	--	--	--	--	2.3	2	4	0	163126	unknown protein	Pyridox_oxidase	PF01243.9	Pyridoxamine 5'-phosphate oxidase	0	0	0	0	0
jgi|Thaps3|21290|estExt_fgenesh1_pg.C_chr_20420	223995245	primary	4	1	3	2	6	5	8	4	5.347	0.691		20.4	4	22.4	6	--	--	--	26.3	8	28	K00145	38527.8	N-acetyl-gamma-glutamyl-phosphate reductase	Semialdhyde_dh	PF01118.13	Semialdehyde dehydrogenase, NAD binding domain	0	0	0	1.2.1.38	N-acetyl-gamma-glutamyl-phosphate reductase activity
jgi|Thaps3|21295|estExt_fgenesh1_pg.C_chr_20428	223996337	primary	2	1	0	0	2	2	0	2	0.723	0.432		8.7	1	8.7	1	--	--	--	--	--	--	0	17245.6	hypothetical protein MED134_07721	YCII	PF03795.3	YCII-related domain	0	0	0	0	0
jgi|Thaps3|21300|estExt_fgenesh1_pg.C_chr_20434	223995261	primary	0	0	0	0	1	1	2	0	1.693	0.861		--	--	4.6	1	--	--	--	10.9	3	6	0	38146.4	mRNA binding protein	Epimerase	PF01370.10	NAD dependent epimerase/dehydratase family	0	0	0	0	0
jgi|Thaps3|21306|estExt_fgenesh1_pg.C_chr_20457	223996365	primary	3	4	3	3	0	0	0	0	6.886	-1.559		8.8	2	--	--	--	--	--	5.1	2	2	0	35179.3	unknown protein	0	0	0	0	0	0	0	0
jgi|Thaps3|21327|estExt_fgenesh1_pg.C_chr_20503	223996409	primary	0	0	0	0	0	0	0	0	1	-0.002		--	--	--	--	--	--	--	3.8	1	1	0	60656	mll2895	DUF1625	PF07787.2	Protein of unknown function (DUF1625)	0	0	0	0	0
jgi|Thaps3|21348|estExt_fgenesh1_pg.C_chr_20550	223996455	primary	2	0	1	2	0	0	0	0	2.06	-0.997		10.8	2	--	--	15.5	3	3	--	--	--	0	27699.8	Hypothetical Protein No BLAST result	0	0	0	0	0	0	0	0
jgi|Thaps3|21363|estExt_fgenesh1_pg.C_chr_20584	223996489	primary	0	0	0	0	0	1	0	0	1.06	0.321		--	--	--	--	--	--	--	--	--	--	0	27982.9	SPAC2F7.15	0	0	0	0	0	0	0	0
jgi|Thaps3|21370|estExt_fgenesh1_pg.C_chr_20605	223996509	primary	0	0	0	1	0	0	0	0	1.063	-0.321		1.2	2	--	--	1.4	2	3	--	--	--	E6.3.2.-	238242	hypothetical protein	Extensin_2	PF04554.3	Extensin-like region	ligase	6.3.2.-	rno:315771 Herc1_predicted; hect (homologous to the E6-AP (UBE3A) carboxyl terminus) domain and RCC1 (CHC1)-like domain (RLD) 1 (predicted) [EC:6.3.2.-] [KO:K03874]	3.4.22	cysteine-type endopeptidase activity
jgi|Thaps3|21371|estExt_fgenesh1_pg.C_chr_20606	223996511	primary	5	11	6	8	19	16	11	15	43.356	0.66	YES	8	7	12.4	10	7	5	14	17.2	14	45	E2.5.1.22	106551	Spermine synthase	Spermine_synth	PF01564.6	Spermine/spermidine synthase	0	0	0	0	0
jgi|Thaps3|21376|estExt_fgenesh1_pg.C_chr_20616	223996519	primary	0	0	0	0	1	0	0	0	1.01	0.331		--	--	--	--	--	--	--	9.7	3	5	0	36063.4	Hypothetical Protein No BLAST result	0	0	0	0	0	0	0	0
jgi|Thaps3|21390|estExt_fgenesh1_pg.C_chr_20637	223995491	primary	0	0	0	0	0	0	0	0	1	-0.002		--	--	--	--	--	--	--	--	--	--	0	20009.5	Hypothetical Protein No BLAST result	0	0	0	0	0	0	0	0
jgi|Thaps3|21397|estExt_fgenesh1_pg.C_chr_20648	223996549	primary	0	0	0	0	0	0	0	0	1	-0.002		--	--	--	--	--	--	--	2.6	1	1	0	78987.6	Nnp1 protein	Nop52	PF05997.2	Nucleolar protein,Nop52	0	0	0	0	0
jgi|Thaps3|21405|estExt_fgenesh1_pg.C_chr_20661	223995513	primary	-	-	-	-	-	-	-	-	-	-		1.4	1	--	--	--	--	--	--	--	--	E3.6.3.14	71981.9	Hypothetical Protein No BLAST result	0	0	0	0	0	0	3.6.3.14	hydrogen-transporting ATPase activity, rotational mechanism
jgi|Thaps3|21414|estExt_fgenesh1_pg.C_chr_20675	223996573	primary	2	1	1	2	2	1	2	2	0.722	0.111		3.1	2	1.8	1	--	--	--	6.6	4	5	0	98424.6	putative cell surface flocculin	0	0	0	0	0	0	0	0
jgi|Thaps3|21419|estExt_fgenesh1_pg.C_chr_20683	223996581	primary	1	1	0	1	2	2	2	2	1.185	0.611		2.2	1	9.8	4	12.2	5	6	25.1	12	30	0	60026.5	Temporarily Assigned Gene name family member (tag-58)	0	0	0	0	0	0	0	0
jgi|Thaps3|21455|estExt_fgenesh1_pg.C_chr_20741	223996643	primary	0	0	0	0	0	0	0	0	1	-0.002		--	--	--	--	8	3	9	8	3	13	0	48617.6	Hypothetical protein Y55B1BR.3	0	0	0	0	0	0	0	0
jgi|Thaps3|21460|estExt_fgenesh1_pg.C_chr_20752	223996649	primary	0	0	0	0	0	0	0	0	1	-0.002		--	--	--	--	--	--	--	--	--	--	K01072	82641.8	ubiquitin carboxyl terminal hydrolase domain that is fused to a MATH domain	UCH	PF00443.17	Ubiquitin carboxyl-terminal hydrolase	hydrolases	3.1.2.15	tpv:TP03_0494 ubiquitin carboxyl-terminal hydrolase [EC:3.1.2.15] [KO:K01072]	3.4.22	cysteine-type endopeptidase activity
jgi|Thaps3|21469|estExt_fgenesh1_pg.C_chr_20771	223996671	primary	0	0	0	0	0	0	0	0	1	-0.002		--	--	--	--	--	--	--	--	--	--	0	104638	proteophosphoglycan 5	0	0	0	0	0	0	0	0
jgi|Thaps3|21472|estExt_fgenesh1_pg.C_chr_20775		primary	4	6	4	3	2	3	2	4	1.003	-0.346		22.2	6	22.2	5	22.2	10	62	22.2	12	42	0	23678.3	low molecular mass early light-inducible protein HV60	Chloroa_b-bind	PF00504.11	Chlorophyll A-B binding protein	0	0	0	0	0
jgi|Thaps3|21482|estExt_fgenesh1_pg.C_chr_20795	223996695	primary	1	2	1	1	2	2	1	1	0.698	0.131		11.6	1	11.6	1	--	--	--	--	--	--	0	14327.5	Hypothetical Protein No BLAST result	0	0	0	0	0	0	0	0
jgi|Thaps3|21491|estExt_fgenesh1_pg.C_chr_20814	223995659	primary	0	1	1	2	1	1	1	1	0.776	0.027		6.2	1	11.7	2	22.7	4	7	11.7	2	4	0	27979.5	ENSANGP00000015097	SAC3_GANP	PF03399.5	SAC3/GANP/Nin1/mts3/eIF-3 p25 family	0	0	0	0	0
jgi|Thaps3|21498|estExt_fgenesh1_pg.C_chr_20824	223995669	primary	0	0	0	0	3	4	3	4	10.215	1.584	YES	--	--	9.6	5	--	--	--	25.2	8	14	K01509	47182.2	hypothetical ATP-dependent RNA helicase	ResIII	PF04851.5	Type III restriction enzyme, res subunit	hydrolases	3.6.1.3	pfa:MAL3P7.12 ATP-dependent RNA helicase, putative [EC:3.6.1.3] [KO:K01509]	3	hydrolase activity
jgi|Thaps3|21517|estExt_fgenesh1_pg.C_chr_20859	223996751	primary	9	7	5	8	9	11	8	8	0.752	0.197		17.4	8	21.6	9	12.9	3	15	18.5	7	33	0	58851.5	putative 4-hydroxyphenylacetate isomerase/decarboxylase	Methyltransf_6	PF03737.5	Demethylmenaquinone methyltransferase	0	0	0	0	0
jgi|Thaps3|21538|estExt_fgenesh1_pg.C_chr_20915	223995771	primary	0	0	0	0	0	0	0	1	1.012	0.334		--	--	--	--	3.1	2	4	11.1	11	18	K01469	138165	5-oxoprolinase (ATP-hydrolysing)	Hydant_A_N	PF05378.2	Hydantoinase/oxoprolinase N-terminal region	hydrolases	3.5.2.9	rno:116684 Oplah; 5-oxoprolinase (ATP-hydrolysing) [EC:3.5.2.9] [KO:K01469]	3	hydrolase activity
jgi|Thaps3|21544|estExt_fgenesh1_pg.C_chr_20924	223995781	primary	0	1	0	0	0	0	1	0	0.836	-0.013		2.8	1	2.8	1	4.7	2	6	5	3	3	0	67790.8	Hypothetical Protein No BLAST result	0	0	0	0	0	0	0	0
jgi|Thaps3|21559|estExt_fgenesh1_pg.C_chr_20958	223995809	primary	0	0	0	0	0	0	0	0	1	-0.002		--	--	--	--	--	--	--	--	--	--	E2.7.11.-	101181	-	0	0	0	transferase	2.7.11.-	mmu:19134 Prpf4b; PRP4 pre-mRNA processing factor 4 homolog B (yeast) [EC:2.7.11.-] [KO:K08286]	0	0
jgi|Thaps3|21568|estExt_fgenesh1_pg.C_chr_20981	223996873	primary	2	0	0	0	1	1	2	2	0.637	0.645		2.3	1	2.3	1	3	1	1	8.9	5	7	0	111101	streptococcal hemagglutinin	0	0	0	0	0	0	0	0
jgi|Thaps3|21585|estExt_fgenesh1_pg.C_chr_30011	223997938	primary	-	-	-	-	-	-	-	-	-	-		0	0	--	--	10.9	4	12	--	--	--	0	72744.4	unnamed protein product	Zip	PF02535.10	ZIP Zinc transporter	0	0	0	0	0
jgi|Thaps3|21595|estExt_fgenesh1_pg.C_chr_30024	223996944	primary	30	26	31	25	27	23	25	26	0.659	-0.098		28.1	35	29.8	30	32.8	46	180	33.4	51	156	E3.2.1.3	119143	PREDICTED: similar to LYSOSOME-ASSOCIATED MEMBRANE GLYCOPROTEIN 1 PRECURSOR (LAMP-1) (120 KD LYSOSOMAL MEMBRANE GLYCOPROTEIN) (LGP-120) (CD107A)	PDZ	PF00595.11	PDZ domain (Also known as DHR or GLGF)	hydrolases	3.2.1.3	sce:YIR019C MUC1; Required for invasion and pseudohyphae formation in response to nitrogen starvation [EC:3.2.1.3] [KO:K01178]	0	0
jgi|Thaps3|21599|estExt_fgenesh1_pg.C_chr_30034	223996954	primary	0	1	0	0	1	0	1	1	0.96	0.45		--	--	--	--	13.1	3	5	9.4	3	5	K00329	27279.7	unnamed protein product	Complex1_17_2kD	PF05071.6	NADH:ubiquinone oxidoreductase 17.2 kD subunit	0	0	0	1.6.5.3	NADH dehydrogenase (ubiquinone) activity
jgi|Thaps3|21600|estExt_fgenesh1_pg.C_chr_30036	223996956	primary	1	1	1	1	1	2	2	2	0.942	0.354		7.8	1	16.2	2	--	--	--	7.8	2	7	0	18829.1	Hypothetical protein CBG13529	SAP	PF02037.14	SAP domain	0	0	0	0	0
jgi|Thaps3|21612|estExt_fgenesh1_pg.C_chr_30072	223997000	primary	0	0	0	0	1	3	5	2	3.162	1.533		--	--	11.6	8	--	--	--	14.1	11	17	0	104527	probable enzyme	CPSase_L_D2	PF02786.6	Carbamoyl-phosphate synthase L chain, ATP binding domain	0	0	0	0	0
jgi|Thaps3|21636|estExt_fgenesh1_pg.C_chr_30125	223998050	primary	0	0	0	0	0	0	0	0	1	-0.002		--	--	--	--	--	--	--	--	--	--	0	62574.7	hypothetical protein CA2559_01750	0	0	0	0	0	0	0	0
jgi|Thaps3|21640|estExt_fgenesh1_pg.C_chr_30133	223997060	primary	8	12	9	9	7	7	8	8	0.896	-0.219		22.3	10	24.3	10	16.8	9	22	29.8	14	32	K00031	62516.3	isocitrate dehydrogenase, NADP-dependent	Iso_dh	PF00180.9	Isocitrate/isopropylmalate dehydrogenase	oxidoreductase	1.1.1.42	cne:CNB04090 isocitrate dehydrogenase (NADP+) [EC:1.1.1.42] [KO:K00031]	1	oxidoreductase activity
jgi|Thaps3|21646|estExt_fgenesh1_pg.C_chr_30148	223998074	primary	5	4	6	6	4	4	2	4	1.238	-0.382		21.3	5	15.5	4	32	9	28	19.4	7	24	0	67218.5	AAA ATPase	0	0	0	0	0	0	0	0
jgi|Thaps3|21651|estExt_fgenesh1_pg.C_chr_30155	223998080	primary	0	0	0	0	0	0	0	0	1	-0.002		--	--	--	--	5.4	2	2	2.5	1	1	K01423	67003	protease	Abhydrolase_1	PF00561.9	alpha/beta hydrolase fold	0	0	0	0	0
jgi|Thaps3|21654|estExt_fgenesh1_pg.C_chr_30160	223997088	primary	1	1	1	1	0	1	1	1	0.698	-0.184		2	1	4.7	2	12	5	7	10.6	5	10	0	84101.2	F4N2.4	0	0	0	0	0	0	0	0
jgi|Thaps3|21666|estExt_fgenesh1_pg.C_chr_30185	223997116	primary	-	-	-	-	-	-	-	-	-	-		--	--	--	--	--	--	--	--	--	--	E3.2.1	63950.7	Chitinase	CBM_5_12	PF02839.4	Carbohydrate binding domain	0	0	0	3.2.1	hydrolase activity, hydrolyzing O-glycosyl compounds
jgi|Thaps3|21690|estExt_fgenesh1_pg.C_chr_30245	223997174	primary	0	0	0	0	0	0	0	0	1	-0.002		--	--	--	--	--	--	--	--	--	--	0	23477.3	Hypothetical Protein No BLAST result	0	0	0	0	0	0	0	0
jgi|Thaps3|2170|fgenesh1_pg.C_chr_2000125	223995991	primary	1	0	0	0	0	0	0	0	1.041	-0.344		9.6	1	--	--	--	--	--	--	--	--	0	14111.1	Hypothetical Proteins No BLAST results-PFAM: DnaJ domain 40850.7kDa	0	0	0	0	0	0	0	0
jgi|Thaps3|21707|estExt_fgenesh1_pg.C_chr_30284	223998218	primary	-	-	-	-	-	-	-	-	-	-		--	--	--	--	--	--	--	--	--	--	0	43688.1	Hypothetical Protein No BLAST result	0	0	0	0	0	0	0	0
jgi|Thaps3|2171|fgenesh1_pg.C_chr_2000126	223994983	primary	2	3	3	2	1	0	1	1	1.966	-0.723		10.5	2	4.8	1	--	--	--	18.4	4	7	0	33671.4	Hypothetical Proteins No BLAST results-PFAM: alpha/beta hydrolase fold 36210.1kDa	0	0	0	0	0	0	0	0
jgi|Thaps3|21710|estExt_fgenesh1_pg.C_chr_30289	223997214	primary	5	7	7	7	9	8	10	8	0.973	0.263		20.1	7	15.5	7	24.6	8	18	11.8	7	14	0	43625.6	hypothetical protein DDB0188495	Ank	PF00023.17	Ankyrin repeat	0	0	0	0	0
jgi|Thaps3|21725|estExt_fgenesh1_pg.C_chr_30315	223998252	primary	-	-	-	-	-	-	-	-	-	-		2.8	1	--	--	11.9	3	4	--	--	--	0	39497.1	PREDICTED: similar to Brix domain containing protein 1	Brix	PF04427.7	Brix domain	0	0	0	0	0
jgi|Thaps3|21732|estExt_fgenesh1_pg.C_chr_30329	223997258	primary	0	0	0	0	0	0	0	0	1	-0.002		--	--	--	--	--	--	--	--	--	--	0	114675	MGC97716 protein	0	0	0	0	0	0	0	0
jgi|Thaps3|21734|estExt_fgenesh1_pg.C_chr_30334	223998266	primary	0	0	0	0	1	1	2	2	2.298	1.102		--	--	2.5	1	6.1	4	5	23.2	11	17	0	69582.8	hypothetical protein Chro.80380	DnaJ	PF00226.18	DnaJ domain	0	0	0	0	0
jgi|Thaps3|21748|estExt_fgenesh1_pg.C_chr_30363	223997294	primary	0	1	0	0	6	7	5	6	32.994	1.778	YES	--	--	26.2	8	12	4	16	26	10	36	K01624	47567.1	fructose-1,6-biphosphate aldolase precursor	F_bP_aldolase	PF01116.8	Fructose-bisphosphate aldolase class-II	lyases	4.1.2.13	cne:CNB00300 fructose-bisphosphate aldolase [EC:4.1.2.13] [KO:K01624]	4.1.2.13	fructose-bisphosphate aldolase activity
jgi|Thaps3|21749|estExt_fgenesh1_pg.C_chr_30366	223998300	primary	1	0	1	1	3	2	1	4	1.905	0.738		11.4	1	11.4	2	37.9	4	8	37.9	6	12	0	16065.6	Hypothetical Protein No BLAST result	0	0	0	0	0	0	0	0
jgi|Thaps3|21751|estExt_fgenesh1_pg.C_chr_30368	223998302	primary	0	0	0	0	0	0	1	0	0.985	0.335		--	--	1.3	1	--	--	--	--	--	--	0	203582	-	MORN	PF02493.8	MORN repeat	0	0	0	0	0
jgi|Thaps3|21757|estExt_fgenesh1_pg.C_chr_30380	223998312	primary	0	1	0	0	0	0	0	0	1.004	-0.342		--	--	--	--	--	--	--	--	--	--	E3.2.1.3	75905.4	insect intestinal mucin IIM22	0	0	0	hydrolases	3.2.1.3	sce:YIR019C MUC1; Required for invasion and pseudohyphae formation in response to nitrogen starvation [EC:3.2.1.3] [KO:K01178]	0	0
jgi|Thaps3|21768|estExt_fgenesh1_pg.C_chr_30405	223998334	primary	0	0	0	0	0	0	0	0	1	-0.002		--	--	--	--	--	--	--	6	4	5	0	59493.3	Hypothetical Protein No BLAST result	0	0	0	0	0	0	0	0
jgi|Thaps3|21789|estExt_fgenesh1_pg.C_chr_30451	223997386	primary	0	0	0	0	0	1	0	0	1.06	0.321		--	--	9	1	--	--	--	11.4	2	2	E1	40152.6	COG0673: Predicted dehydrogenases and related proteins	GFO_IDH_MocA	PF01408.11	Oxidoreductase family, NAD-binding Rossmann fold	0	0	0	1	oxidoreductase activity
jgi|Thaps3|21815|estExt_fgenesh1_pg.C_chr_30499	223998420	primary	17	21	20	16	23	20	23	25	1.326	0.189		31.2	12	37.4	14	36.1	16	84	52.3	32	155	K00789	50359.4	S-adenosyl methionine synthetase	S-AdoMet_synt_N	PF00438.9	S-adenosylmethionine synthetase, N-terminal domain	transferase	2.5.1.6	cme:CMN227C S-adenosylmethionine synthetase [EC:2.5.1.6] [KO:K00789]	2.5.1.6	methionine adenosyltransferase activity
jgi|Thaps3|21819|estExt_fgenesh1_pg.C_chr_30506	223997444	primary	0	0	0	0	0	0	0	0	1	-0.002		--	--	--	--	--	--	--	--	--	--	0	86409.3	putative protein	PX	PF00787.12	PX domain	0	0	0	0	0
jgi|Thaps3|21821|estExt_fgenesh1_pg.C_chr_30510	223997448	primary	0	0	0	0	0	1	0	1	1.327	0.584		--	--	10	1	22.9	2	2	10	2	2	0	18310	Hypothetical Protein No BLAST result	0	0	0	0	0	0	0	0
jgi|Thaps3|21837|estExt_fgenesh1_pg.C_chr_30547	223997486	primary	0	0	0	0	0	0	0	0	1	-0.002		--	--	--	--	--	--	--	8.6	2	3	K04083	45349	MT4	HSP33	PF01430.8	Hsp33 protein	0	0	0	0	0
jgi|Thaps3|21865|estExt_fgenesh1_pg.C_chr_30607	223998522	primary	0	0	0	0	1	0	0	0	1.01	0.331		--	--	4.9	1	--	--	--	--	--	--	0	41133	Hypothetical Protein No BLAST result	0	0	0	0	0	0	0	0
jgi|Thaps3|21871|estExt_fgenesh1_pg.C_chr_30615	223997552	primary	7	9	10	8	7	9	7	10	0.641	-0.004		31.3	11	49	9	45.7	16	103	37	17	78	K02998	27261.2	40S ribosomal protein SA (p40) >gi|2444420|gb|AAB82659.1| ribosome-associated protein p40	Ribosomal_S2	PF00318.9	Ribosomal protein S2	0	0	0	3.6.5.3	protein biosynthesis
jgi|Thaps3|21880|estExt_fgenesh1_pg.C_chr_30632	223998544	primary	0	0	1	0	0	0	0	0	0.815	-0.339		1.7	1	--	--	--	--	--	--	--	--	0	81712.6	lustrin A	0	0	0	0	0	0	0	0
jgi|Thaps3|21885|estExt_fgenesh1_pg.C_chr_30644	223998556	primary	0	0	0	0	0	0	0	0	1	-0.002		--	--	--	--	--	--	--	--	--	--	E3.2.1.18	109389	UNKNOWN PROTEIN	zf-RanBP	PF00641.8	Zn-finger in Ran binding protein and others	hydrolases	3.2.1.18	cal:orf19.575 HYR5; similar to HYR1 [EC:3.2.1.18] [KO:K01186]	0	0
jgi|Thaps3|21888|estExt_fgenesh1_pg.C_chr_30648	223998560	primary	2	3	0	1	2	2	2	1	0.631	0.154		11.8	5	12.3	5	15.2	7	19	13.2	8	21	0	61673.5	LF3	0	0	0	0	0	0	0	0
jgi|Thaps3|21916|estExt_fgenesh1_pg.C_chr_30701	223998614	primary	5	3	3	4	8	8	6	11	11.213	0.683	YES	9	4	34.2	15	36	17	53	35.1	18	58	0	59099.5	Hypothetical Protein No BLAST result	0	0	0	0	0	0	0	0
jgi|Thaps3|21939|estExt_fgenesh1_pg.C_chr_30745	223998662	primary	-	-	-	-	-	-	-	-	-	-		--	--	--	--	9	7	19	15.7	8	15	E1	57657.6	aldo/keto reductase family-like protein	Aldo_ket_red	PF00248.10	Aldo/keto reductase family	0	0	0	1	oxidoreductase activity
jgi|Thaps3|21941|estExt_fgenesh1_pg.C_chr_30751	223997690	primary	0	0	0	0	0	1	0	1	1.327	0.584		--	--	8.7	2	7.2	2	2	15.4	4	7	0	36511.1	unknown protein	0	0	0	0	0	0	0	0
jgi|Thaps3|21951|estExt_fgenesh1_pg.C_chr_30763	223997704	primary	0	0	1	1	0	0	0	0	1.58	-0.547		1.7	1	--	--	--	--	--	1.4	1	3	0	116820	PREDICTED: similar to CG2019-PA	0	0	0	0	0	0	0	0
jgi|Thaps3|21954|estExt_fgenesh1_pg.C_chr_30767	223997708	primary	0	0	0	0	0	0	1	0	0.985	0.335		--	--	--	--	--	--	--	6.9	2	2	E6.3.2.4	62152.3	hypothetical protein	Dala_Dala_lig_C	PF07478.2	D-ala D-ala ligase C-terminus	0	0	0	6.3.2.4	D-alanine-D-alanine ligase activity
jgi|Thaps3|21965|estExt_fgenesh1_pg.C_chr_30788	223998702	primary	3	3	2	2	1	1	1	1	1.926	-0.591		15.5	3	15.5	2	--	--	--	31.9	4	10	K01829	22913	putative protein disulfide isomerase precursor	ERp29_N	PF07912.2	ERp29, N-terminal domain	isomerase	5.3.4.1	ath:At2g47470 T30B22.23; thioredoxin family protein [EC:5.3.4.1] [KO:K01829]	0	0
jgi|Thaps3|21972|estExt_fgenesh1_pg.C_chr_30805	223997748	primary	0	0	0	0	8	8	7	8	68.592	2.295	YES	--	--	28.1	10	5.1	2	2	29.7	8	22	E1	39826.2	GFO_IDH_MocA-oxidoreductase Protein familiy	GFO_IDH_MocA	PF01408.11	Oxidoreductase family, NAD-binding Rossmann fold	0	0	0	1	oxidoreductase activity
jgi|Thaps3|21996|estExt_fgenesh1_pg.C_chr_30855	223997794	primary	0	0	0	0	1	2	2	1	1.71	1.138		--	--	2.8	1	--	--	--	--	--	--	E2.7.1.37	88222.5	Hypothetical protein C56C10.6	Pkinase	PF00069.14	Protein kinase domain	0	0	0	2.7.1.37	protein kinase activity
jgi|Thaps3|22016|estExt_fgenesh1_pg.C_chr_30897	223997840	primary	7	7	7	7	5	0	8	0	0.233	-0.808		8	6	8	6	14.9	16	40	15.5	18	40	K02031	158329	ABC transporter AbcB2	ABC_membrane	PF00664.12	ABC transporter transmembrane region	hydrolases	3.4.25.1	ptr:471978 LOC471978; similar to ABC-transporter [EC:3.4.25.1] [KO:K02740]	0	0
jgi|Thaps3|22027|estExt_fgenesh1_pg.C_chr_30924	223998840	primary	0	0	0	0	0	0	1	2	1.033	0.734		--	--	3.3	1	6.7	2	8	14.2	4	5	0	48081.6	hypothetical protein DDB0204067	0	0	0	0	0	0	0	0
jgi|Thaps3|22044|estExt_fgenesh1_pg.C_chr_30946	223998860	primary	0	0	0	0	0	0	0	0	1	-0.002		--	--	--	--	--	--	--	6.4	4	8	0	92815	Hypothetical Protein No BLAST result	0	0	0	0	0	0	0	0
jgi|Thaps3|22049|estExt_fgenesh1_pg.C_chr_30961	223997910	primary	2	2	3	2	7	4	7	5	8.248	0.748		15.1	6	18.5	7	11.5	4	7	17.1	5	11	0	45139.2	hypothetical protein	TPR_1	PF00515.15	Tetratricopeptide repeat	0	0	0	0	0
jgi|Thaps3|22075|estExt_fgenesh1_pg.C_chr_40038	223998933	primary	2	1	1	1	2	1	0	0	0.613	-0.33		1.1	1	3	3	2.9	3	3	8.6	8	18	0	168703	Stretchin-Mlck CG18255-PD, isoform D	0	0	0	0	0	0	0	0
jgi|Thaps3|2209|fgenesh1_pg.C_chr_2000164	223995021	primary	0	0	0	0	0	0	1	0	0.985	0.335		--	--	12.5	1	--	--	--	--	--	--	0	18158.5	Hypothetical Proteins No BLAST results-PFAM: Glycosyltransferase sugar-binding region containing DXD motif 31416.7kDa	0	0	0	0	0	0	0	0
jgi|Thaps3|22092|estExt_fgenesh1_pg.C_chr_40071	223998969	primary	1	1	1	1	3	3	3	2	2.614	0.671		1.8	2	8.2	5	9.1	7	18	18.6	18	35	0	114755	putative coatomer protein complex, subunit beta 2 (beta prime)	WD40	PF00400.19	WD domain, G-beta repeat	0	0	0	0	0
jgi|Thaps3|22096|estExt_fgenesh1_pg.C_chr_40081	223999893	primary	0	1	1	0	0	0	0	1	0.736	-0.255		2.6	1	6.7	2	23.3	8	14	25.7	9	16	0	49682.9	unknown protein	SOUL	PF04832.2	SOUL heme-binding protein	0	0	0	0	0
jgi|Thaps3|22117|estExt_fgenesh1_pg.C_chr_40121	223999939	primary	6	6	6	3	3	3	3	3	1.358	-0.464		23.2	6	21.7	3	30.3	9	32	34.3	10	34	0	21979.1	Hypothetical Protein No BLAST result	0	0	0	0	0	0	0	0
jgi|Thaps3|22118|estExt_fgenesh1_pg.C_chr_40122	223999013	primary	1	1	1	3	4	6	9	7	102.52	1.184	YES	9.8	2	18.6	6	20.4	5	6	27.7	8	55	E2.7.11.1	37047.8	protein kinase, putative	Pkinase_Tyr	PF07714.4	Protein tyrosine kinase	transferase	2.7.11.1	cme:CMS377C casein kinase I [EC:2.7.11.1] [KO:K02218]	2.7.1.37	protein kinase activity
jgi|Thaps3|22141|estExt_fgenesh1_pg.C_chr_40169	223999985	primary	3	3	4	4	2	1	5	2	1.086	-0.29		2.7	2	2.7	1	5.1	4	10	7.6	4	5	E3.2.1.3	135852	hypothetical protein DDB0218473	0	0	0	hydrolases	3.2.1.3	sce:YIR019C MUC1; Required for invasion and pseudohyphae formation in response to nitrogen starvation [EC:3.2.1.3] [KO:K01178]	0	0
jgi|Thaps3|22162|estExt_fgenesh1_pg.C_chr_40201	223999089	primary	0	1	0	0	2	3	2	3	2.089	1.186		--	--	6.2	2	12.5	10	22	11.7	11	23	E6.5.1.1	156121	hypothetical protein	0	0	0	ligase	6.5.1.1	ddi:DDB0167703 hypothetical protein [EC:6.5.1.1] [KO:K01971]	0	0
jgi|Thaps3|22170|estExt_fgenesh1_pg.C_chr_40221	224000037	primary	0	0	0	0	0	0	0	0	1	-0.002		--	--	--	--	10	4	6	--	--	--	0	49048.3	unknown protein	PCI	PF01399.14	PCI domain	0	0	0	0	0
jgi|Thaps3|22171|estExt_fgenesh1_pg.C_chr_40222	223999111	primary	1	0	0	0	0	0	0	0	1.041	-0.344		5.7	1	--	--	--	--	--	5.7	1	7	0	29317	PREDICTED: similar to MGC84446 protein	Cation_efflux	PF01545.10	Cation efflux family	0	0	0	0	0
jgi|Thaps3|22197|estExt_fgenesh1_pg.C_chr_40292	224000109	primary	0	0	0	0	0	1	0	0	1.06	0.321		--	--	--	--	10.2	3	3	6.6	2	4	E1	35783	Aldo/keto reductases, related to diketogulonate reductase	Aldo_ket_red	PF00248.10	Aldo/keto reductase family	oxidoreductase	1.1.-.-	tbr:Tb11.02.2310 prostaglandin f synthase [EC:1.1.-.-] [KO:K00120]	1	oxidoreductase activity
jgi|Thaps3|22208|estExt_fgenesh1_pg.C_chr_40319	223999211	primary	0	0	0	0	0	0	0	0	1	-0.002		--	--	--	--	--	--	--	--	--	--	K00839	51590.6	Aminotransferase, class V	Aminotran_5	PF00266.8	Aminotransferase class-V	transferase	2.6.1.44	cne:CNL05470 alanine-glyoxylate transaminase [EC:2.6.1.44] [KO:K00827]	2.6.1	transaminase activity
jgi|Thaps3|22213|estExt_fgenesh1_pg.C_chr_40325	223999219	primary	1	2	2	2	11	12	10	13	37797.7	1.503	YES	13.5	3	33.4	14	35.6	16	50	36.9	18	77	K00850	43797.4	Phosphofructokinase	PFK	PF00365.9	Phosphofructokinase	transferase	2.7.1.11	ehi:74.t00023 phosphofructokinase, putative [EC:2.7.1.11] [KO:K00850]	2.7.1.11	6-phosphofructokinase activity
jgi|Thaps3|22214|estExt_fgenesh1_pg.C_chr_40326	224000145	primary	11	14	12	9	6	7	6	7	10.623	-0.483		17	6	17	5	33	10	54	33	10	35	0	11425.9	Hypothetical Protein No BLAST result	0	0	0	0	0	0	0	0
jgi|Thaps3|22220|estExt_fgenesh1_pg.C_chr_40337	223999233	primary	0	0	0	0	0	0	0	0	1	-0.002		--	--	--	--	--	--	--	--	--	--	0	56246.5	CG16903-PA	0	0	0	0	0	0	0	0
jgi|Thaps3|22240|estExt_fgenesh1_pg.C_chr_40367	223999259	primary	0	0	0	0	2	1	2	2	2.619	1.177		--	--	6.5	3	--	--	--	9.6	4	9	K03265	51329.4	PREDICTED: similar to CG5605-PA, isoform A	eRF1_1	PF03463.5	eRF1 domain 1	0	0	0	0	0
jgi|Thaps3|22243|estExt_fgenesh1_pg.C_chr_40373	223999265	primary	0	0	0	0	2	2	2	2	2.479	1.276		--	--	11.3	3	11.8	2	3	15.2	3	9	0	45633.3	unknown protein	DUF410	PF04190.3	Protein of unknown function (DUF410)	0	0	0	0	0
jgi|Thaps3|22245|estExt_fgenesh1_pg.C_chr_40376	224000199	primary	0	0	0	0	1	1	2	0	1.693	0.861		--	--	1.9	2	3.6	2	3	3	3	3	0	106311	unknown protein	SPX	PF03105.9	SPX domain	0	0	0	0	0
jgi|Thaps3|22246|estExt_fgenesh1_pg.C_chr_40377	223999267	primary	0	0	0	0	0	0	0	0	1	-0.002		--	--	--	--	--	--	--	--	--	--	0	27048.3	Hypothetical Protein No BLAST result	0	0	0	0	0	0	0	0
jgi|Thaps3|22248|estExt_fgenesh1_pg.C_chr_40380	224000203	primary	0	0	0	0	0	1	1	0	1.399	0.583		--	--	1.7	1	--	--	--	7.3	4	6	E1	83258.7	hypothetical protein UM01624.1	zf-Sec23_Sec24	PF04810.4	Sec23/Sec24 zinc finger	0	0	0	1	oxidoreductase activity
jgi|Thaps3|22269|estExt_fgenesh1_pg.C_chr_40420	224000243	primary	0	0	0	0	0	0	0	0	1	-0.002		--	--	--	--	1.5	1	1	4.3	4	4	E1	193015	putative cleavage and polyadenylation specificity factor 160 kDa subunit	CPSF_A	PF03178.4	CPSF A subunit region	0	0	0	1	oxidoreductase activity
jgi|Thaps3|22276|estExt_fgenesh1_pg.C_chr_40434	224000261	primary	2	2	1	2	5	5	3	3	2.814	0.643		16.2	3	22.8	5	22.8	4	24	29.9	6	21	0	19824.8	hypothetical protein UM04573.1	Gar1	PF04410.4	Gar1 protein RNA binding region	0	0	0	0	0
jgi|Thaps3|22279|estExt_fgenesh1_pg.C_chr_40441	224000267	primary	0	0	0	0	0	0	0	0	1	-0.002		--	--	--	--	--	--	--	--	--	--	0	28219.5	PREDICTED: similar to heterogeneous nuclear ribonucleoprotein U	SAP	PF02037.14	SAP domain	0	0	0	0	0
jgi|Thaps3|22280|estExt_fgenesh1_pg.C_chr_40442	224000269	primary	0	0	0	0	0	1	0	0	1.06	0.321		--	--	5.7	1	--	--	--	--	--	--	E3.4.25.1	36228.4	Hypothetical protein CBG09700	Proteasome	PF00227.14	Proteasome A-type and B-type	hydrolases	3.4.25.1	aor:AO090005000451 20S proteasome, regulatory subunit alpha type PSMA2/PRE8 [EC:3.4.25.1] [KO:K02726]	0	0
jgi|Thaps3|22292|estExt_fgenesh1_pg.C_chr_40468	223999343	primary	0	0	0	0	0	2	0	1	1.335	0.756		--	--	2.1	2	4.2	3	3	--	--	--	0	132614	hypothetical protein, conserved	UVR	PF02151.8	UvrB/uvrC motif	0	0	0	0	0
jgi|Thaps3|22293|estExt_fgenesh1_pg.C_chr_40474		primary	7	9	10	12	17	14	16	16	7.104	0.489		21.1	11	24.3	16	36.6	22	54	42.3	33	87	K00392	70617.6	sulfite reductase	NIR_SIR_ferr	PF03460.5	Nitrite/Sulfite reductase ferredoxin-like half domain	oxidoreductase	1.8.7.1	cme:CMJ117C sulfite reductase (ferredoxin) [EC:1.8.7.1] [KO:K00392]	1	oxidoreductase activity
jgi|Thaps3|22301|estExt_fgenesh1_pg.C_chr_40487	223999367	primary	0	0	0	0	2	6	2	3	6.306	1.579		--	--	21.7	4	10	2	2	18.9	5	17	K01840	28420.5	phosphomannomutase	Hydrolase_3	PF08282.1	haloacid dehalogenase-like hydrolase	isomerase	5.4.2.8	ath:At2g45790 F4I18.23; eukaryotic phosphomannomutase family protein [EC:5.4.2.8] [KO:K01840]	5.4.2.8	phosphomannomutase activity
jgi|Thaps3|22303|estExt_fgenesh1_pg.C_chr_40492	223999373	primary	0	0	0	0	1	1	0	0	1.202	0.582		--	--	3.8	2	3.8	3	4	14.5	6	12	0	70535.5	PREDICTED: similar to RNA binding motif protein 25	PWI	PF01480.7	PWI domain	0	0	0	0	0
jgi|Thaps3|22315|estExt_fgenesh1_pg.C_chr_40510	224000339	primary	1	1	1	1	0	0	1	2	0.766	-0.202		8.8	2	4.2	1	14.1	4	11	4.2	1	8	0	31461	Hypothetical Protein No BLAST result: ProSite- EF-hand calcium-binding domain; MW = 31461 Da	0	0	0	0	0	0	0	0
jgi|Thaps3|2233|fgenesh1_pg.C_chr_2000188	223996057	primary	4	5	6	6	3	7	4	4	0.645	-0.143		10.8	6	10.8	5	10.8	5	7	10.8	5	9	K02155	16720.2	Vacuolar ATP synthase 16 kDa proteolipid subunit (V-ATPase 16 kDa proteolipid subunit)	ATP-synt_C	PF00137.11	ATP synthase subunit C	hydrolases	3.6.3.14	ath:At4g38920 F19H22.20; vacuolar ATP synthase 16 kDa proteolipid subunit 3 / V-ATPase 16 kDa proteolipid subunit 3 (AVAP3) (AVA-P3) [EC:3.6.3.14] [KO:K02155]	3.6.3.14	hydrogen-transporting ATPase activity, rotational mechanism
jgi|Thaps3|22345|estExt_fgenesh1_pg.C_chr_40571	223999465	primary	0	0	0	0	0	1	2	0	1.567	0.704		0	0	9.3	2	5.2	2	4	17	7	13	K00873	57892.2	pyruvate kinase	PK	PF00224.10	Pyruvate kinase, barrel domain	transferase	2.7.1.40	ath:At5g63680 MBK5.16; pyruvate kinase, putative [EC:2.7.1.40] [KO:K00873]	2.7.1.40	pyruvate kinase activity
jgi|Thaps3|22349|estExt_fgenesh1_pg.C_chr_40579	224000401	primary	0	0	0	0	0	0	0	0	1	-0.002		--	--	--	--	--	--	--	--	--	--	E1.2.1.12	83148.9	loricrin	GRP	PF07172.1	Glycine rich protein family	0	0	0	1.2.1.12	glyceraldehyde-3-phosphate dehydrogenase (phosphorylating) activity
jgi|Thaps3|22350|estExt_fgenesh1_pg.C_chr_40582	223999477	primary	4	4	6	6	4	1	3	1	3.176	-0.685		22.6	3	22.6	2	64.3	3	41	64.3	3	15	K02971	9295.45	40S ribosomal protein S21	Ribosomal_S21e	PF01249.8	Ribosomal protein S21e	0	0	0	3.6.5.3	protein biosynthesis
jgi|Thaps3|22368|estExt_fgenesh1_pg.C_chr_40611	223999509	primary	0	0	0	0	1	0	0	0	1.01	0.331		--	--	4.2	1	--	--	--	4.2	1	2	0	40113.6	OSJNBa0081L15.19	CbiA	PF01656.11	CobQ/CobB/MinD/ParA nucleotide binding domain	0	0	0	0	0
jgi|Thaps3|22382|estExt_fgenesh1_pg.C_chr_40635	224000455	primary	0	0	0	0	0	0	0	0	1	-0.002		--	--	--	--	3	2	7	4.7	3	7	0	122516	putative ABC transporter solute-binding protein	0	0	0	0	0	0	0	0
jgi|Thaps3|22383|estExt_fgenesh1_pg.C_chr_40638	223999541	primary	0	1	0	0	0	1	0	4	1.55	0.631		9	1	9	2	--	--	--	--	--	--	0	23825.5	hypothetical protein CYB_1150	0	0	0	0	0	0	0	0
jgi|Thaps3|22388|estExt_fgenesh1_pg.C_chr_40650	223999555	primary	1	1	1	2	1	0	1	0	0.996	-0.501		18.9	3	--	--	--	--	--	--	--	--	0	22065.3	Hypothetical Protein No BLAST result	0	0	0	0	0	0	0	0
jgi|Thaps3|22389|estExt_fgenesh1_pg.C_chr_40651	223999557	primary	0	0	0	0	0	0	0	1	1.012	0.334		--	--	9.4	1	--	--	--	--	--	--	0	37351.3	Hypothetical Protein No BLAST result	0	0	0	0	0	0	0	0
jgi|Thaps3|22396|estExt_fgenesh1_pg.C_chr_40665	223999569	primary	2	0	1	1	2	2	2	1	0.753	0.407		9.3	1	9.3	1	9.3	2	13	17.1	4	16	0	13656	PGR5	0	0	0	0	0	0	0	0
jgi|Thaps3|22399|estExt_fgenesh1_pg.C_chr_40672	224000489	primary	0	0	0	0	0	0	0	0	1	-0.002		--	--	--	--	--	--	--	--	--	--	K07199	34994.8	hypothetical protein DDB0204006	AMPKBI	PF04739.4	5'-AMP-activated protein kinase, beta subunit, complex-interacting region	0	0	0	0	0
jgi|Thaps3|22424|estExt_fgenesh1_pg.C_chr_40736	224000555	primary	0	0	0	0	0	0	0	0	1	-0.002		--	--	--	--	--	--	--	29.3	5	6	0	28385.7	FK506 binding / peptidyl-prolyl cis-trans isomerase	FKBP_C	PF00254.16	FKBP-type peptidyl-prolyl cis-trans isomerase	0	0	0	0	0
jgi|Thaps3|22428|estExt_fgenesh1_pg.C_chr_40742	224000559	primary	-	-	-	-	-	-	-	-	-	-		16.8	1	--	--	--	--	--	--	--	--	0	18142.1	hypothetical protein UM02467.1	0	0	0	0	0	0	0	0
jgi|Thaps3|22430|estExt_fgenesh1_pg.C_chr_40745	224000563	primary	0	0	0	0	1	0	0	1	1.392	0.56		--	--	6.9	1	--	--	--	12.5	2	4	0	24278.9	SOUL heme-binding protein; Bacterial regulatory factor, effector	SOUL	PF04832.2	SOUL heme-binding protein	0	0	0	0	0
jgi|Thaps3|22432|estExt_fgenesh1_pg.C_chr_40748	224000567	primary	0	0	0	0	0	0	0	0	1	-0.002		--	--	--	--	--	--	--	--	--	--	K06689	16369.8	ubiquitin-conjugating enzyme	UQ_con	PF00179.15	Ubiquitin-conjugating enzyme	ligase	6.3.2.19	spo:SPBC119.02 ubc4; ubiquitin-conjugating enzyme e2-16 kd [EC:6.3.2.19] [KO:K06689]	0	0
jgi|Thaps3|22443|estExt_fgenesh1_pg.C_chr_40774	224000591	primary	1	2	2	1	0	0	0	0	2.182	-1.097		3.3	1	--	--	--	--	--	--	--	--	0	63740.8	unnamed protein product	0	0	0	0	0	0	0	0
jgi|Thaps3|22464|estExt_fgenesh1_pg.C_chr_40803	223999711	primary	0	1	0	0	3	1	2	0	2.15	0.753		4.2	2	8.6	3	--	--	--	10.5	6	15	K01676	67737.3	PREDICTED: hypothetical protein XP_777277, partial	Fumerase	PF05681.3	Fumarate hydratase (Fumerase)	lyases	4.2.1.2	tcr:509879.40 fumarate hydratase [EC:4.2.1.2] [KO:K01676]	4	lyase activity
jgi|Thaps3|22467|estExt_fgenesh1_pg.C_chr_40814	224000631	primary	0	0	0	0	0	0	0	0	1	-0.002		--	--	--	--	--	--	--	--	--	--	0	151670	DNA binding / N-methyltransferase	UPF0020	PF01170.8	Putative RNA methylase family UPF0020	0	0	0	0	0
jgi|Thaps3|22473|estExt_fgenesh1_pg.C_chr_40826	224000647	primary	0	0	0	0	0	0	0	0	1	-0.002		--	--	--	--	--	--	--	10	2	5	K01426	39789.7	aliphatic amidase	CN_hydrolase	PF00795.11	Carbon-nitrogen hydrolase	hydrolases	3.5.-.-	hsa:4817 NIT1; nitrilase 1 [EC:3.5.-.-]	3.5	hydrolase activity, acting on carbon-nitrogen (but not peptide) bonds
jgi|Thaps3|22476|estExt_fgenesh1_pg.C_chr_40831	223999741	primary	10	7	8	9	11	8	9	9	0.612	0.076		34	10	28.6	10	26.7	7	16	29.6	6	11	K02873	22805	PREDICTED: similar to 60S ribosomal protein L13	Ribosomal_L13e	PF01294.7	Ribosomal protein L13e	0	0	0	3.6.5.3	protein biosynthesis
jgi|Thaps3|22483|estExt_fgenesh1_pg.C_chr_40847	224000667	primary	39	34	35	36	28	31	26	24	7.204	-0.27		30.7	45	24.5	33	26.4	45	185	27.5	46	167	0	152913	hypothetical protein HoreDRAFT_1914	0	0	0	0	0	0	0	0
jgi|Thaps3|22487|estExt_fgenesh1_pg.C_chr_40857	224000679	primary	0	0	0	0	0	0	0	0	1	-0.002		--	--	--	--	8.2	4	4	6.9	3	5	E6.3.2.19	83588.1	PREDICTED: similar to retinoblastoma-binding protein 6 isoform 2; proliferation potential-related protein; RB-binding Q-protein 1; retinoblastoma-binding protein 6	U-box	PF04564.5	U-box domain	0	0	0	6.3.2.19	ubiquitin-protein ligase activity
jgi|Thaps3|22490|estExt_fgenesh1_pg.C_chr_40864	224000687	primary	0	1	0	0	0	0	0	0	1.004	-0.342		2.7	1	--	--	--	--	--	--	--	--	E1.14.17.1	64774.6	B1078G07.42	DOMON	PF03351.6	DOMON domain	0	0	0	1.14.17.1	dopamine beta-monooxygenase activity
jgi|Thaps3|22497|estExt_fgenesh1_pg.C_chr_40877	224000695	primary	1	0	0	0	0	1	0	0	0.878	0.015		6.7	1	6.7	1	5.5	2	10	5.5	2	7	0	27169.9	Hypothetical Protein No BLAST result: ProSite- FKBP-type peptidyl-prolyl cis-trans isomerase domain profile; MW = 27169.9 Da	FKBP_C	PF00254.16	FKBP-type peptidyl-prolyl cis-trans isomerase	0	0	0	0	0
jgi|Thaps3|22498|estExt_fgenesh1_pg.C_chr_40881	223999797	primary	0	1	0	0	0	0	0	0	1.004	-0.342		9.5	1	--	--	--	--	--	--	--	--	0	36341.4	expressed protein	0	0	0	0	0	0	0	0
jgi|Thaps3|225|fgenesh1_pm.C_chr_1000070	223994729	primary	0	0	0	0	2	2	1	2	2.893	1.169		--	--	17.9	2	--	--	--	17.3	2	4	K02838	19960.9	ribosome recycling factor	RRF	PF01765.8	Ribosome recycling factor	0	0	0	3.6.5.3	protein biosynthesis
jgi|Thaps3|22521|estExt_fgenesh1_pg.C_chr_50025	224001636	primary	0	0	0	0	4	3	0	3	10.031	1.388	YES	--	--	14.2	6	9.2	5	7	21.3	15	26	0	67656.8	hypothetical protein cgd4_200	0	0	0	0	0	0	0	0
jgi|Thaps3|22526|estExt_fgenesh1_pg.C_chr_50031	224001644	primary	2	3	2	2	1	5	1	2	0.778	-0.009		6.4	4	7.3	4	9.7	10	15	11.1	13	20	K06148	154300	multidrug resistance protein 1a; P-glycoprotein	ABC_membrane	PF00664.12	ABC transporter transmembrane region	hydrolases	3.4.25.1	ptr:471978 LOC471978; similar to ABC-transporter [EC:3.4.25.1] [KO:K02740]	0	0
jgi|Thaps3|22527|estExt_fgenesh1_pg.C_chr_50032	224001646	primary	0	0	0	0	1	3	3	0	2.99	1.167		--	--	11.4	2	14.2	3	7	23.6	7	14	E1	36892	oxidoreductase	NAD_binding_1	PF00175.10	Oxidoreductase NAD-binding domain	0	0	0	1	oxidoreductase activity
jgi|Thaps3|22535|estExt_fgenesh1_pg.C_chr_50044	224000754	primary	6	4	4	6	2	3	2	3	2.748	-0.503		32.7	7	20.6	4	27.3	10	51	21.8	7	40	K02949	19117.7	40S ribosomal protein S11, putative	Ribosomal_S17	PF00366.9	Ribosomal protein S17	0	0	0	3.6.5.3	protein biosynthesis
jgi|Thaps3|22547|estExt_fgenesh1_pg.C_chr_50072	224000776	primary	1	3	3	3	1	1	1	1	1.864	-0.604		10.5	2	3.9	1	15.8	5	13	25	6	8	0	33381.6	hypothetical protein Chro.10068	0	0	0	0	0	0	0	0
jgi|Thaps3|22565|estExt_fgenesh1_pg.C_chr_50105	224001718	primary	6	5	5	5	3	4	3	4	1.266	-0.359		15.3	8	12.3	5	17.8	9	49	15.1	9	38	0	51961.3	sugar porter/ transporter	Sugar_tr	PF00083.12	Sugar (and other) transporter	0	0	0	0	0
jgi|Thaps3|22579|estExt_fgenesh1_pg.C_chr_50129	224000838	primary	0	1	0	0	0	0	0	1	0.82	0.052		--	--	--	--	--	--	--	7.2	2	5	0	37207.2	translocation protein sec62, putative	Sec62	PF03839.5	Translocation protein Sec62	0	0	0	0	0
jgi|Thaps3|22592|estExt_fgenesh1_pg.C_chr_50159	224000868	primary	0	0	0	0	1	1	0	0	1.202	0.582		--	--	16	2	--	--	--	6.7	2	4	0	21064.3	putative signal-transduction protein with CBS domains	CBS	PF00571.16	CBS domain pair	0	0	0	0	0
jgi|Thaps3|22596|estExt_fgenesh1_pg.C_chr_50167	224001782	primary	5	5	7	7	5	5	6	4	0.989	-0.164		26.3	4	26	3	42.2	8	16	38.4	9	20	0	30167.3	APFI	Hexapep	PF00132.11	Bacterial transferase hexapeptide (three repeats)	0	0	0	0	0
jgi|Thaps3|22599|estExt_fgenesh1_pg.C_chr_50172	224001786	primary	4	4	3	3	4	2	3	4	0.654	-0.092		12	3	16.6	4	14.7	4	4	10.9	3	4	0	39338.1	hypothetical protein FG01414.1	0	0	0	0	0	0	0	0
jgi|Thaps3|22610|estExt_fgenesh1_pg.C_chr_50191	224000902	primary	33	33	29	36	22	21	25	23	13.7	-0.365		44.7	33	46.3	23	37	26	214	30.7	25	183	K02930	40991.1	L4/L1	Ribosomal_L4	PF00573.10	Ribosomal protein L4/L1 family	0	0	0	3.6.5.3	protein biosynthesis
jgi|Thaps3|22623|estExt_fgenesh1_pg.C_chr_50211	224001814	primary	0	0	0	0	0	1	2	0	1.567	0.704		--	--	2	1	--	--	--	4.6	2	4	0	68026.7	circadian RNA-binding protein CHLAMY 1 subunit C1	KH_1	PF00013.17	KH domain	0	0	0	0	0
jgi|Thaps3|22627|estExt_fgenesh1_pg.C_chr_50220	224000936	primary	0	1	1	0	1	0	0	0	0.597	-0.289		1.5	1	3.1	1	8.2	3	3	9.1	4	4	0	89501.2	hypothetical protein CaO19_4282	0	0	0	0	0	0	0	0
jgi|Thaps3|22635|estExt_fgenesh1_pg.C_chr_50240	224000962	primary	8	2	7	8	7	6	4	3	0.751	-0.188		18.9	8	18	6	32.2	10	19	18	6	8	0	48095.4	SAR DNA binding protein	NOP5NT	PF08156.1	NOP5NT (NUC127) domain	0	0	0	0	0
jgi|Thaps3|22643|estExt_fgenesh1_pg.C_chr_50259	224000984	primary	0	0	0	0	0	0	0	0	1	-0.002		--	--	--	--	--	--	--	4	2	8	0	79652.9	TFIID subunit	zf-C3HC4	PF00097.12	Zinc finger, C3HC4 type (RING finger)	0	0	0	0	0
jgi|Thaps3|22650|estExt_fgenesh1_pg.C_chr_50280	224001008	primary	1	0	1	1	0	0	0	0	1.096	-0.786		8.9	2	--	--	20.6	6	14	15.6	4	11	K10251	36501	chloroplast beta-keto acyl reductase	adh_short	PF00106.13	short chain dehydrogenase	oxidoreductase	1.1.1.-	ddi:DDB0167402 hypothetical protein [EC:1.1.1.-] [KO:K00100]	1	oxidoreductase activity
jgi|Thaps3|22652|estExt_fgenesh1_pg.C_chr_50286	224001016	primary	0	1	1	0	0	1	0	1	0.705	-0.043		2.4	1	2.4	1	6.7	3	4	--	--	--	E2	58529.1	Flavoprotein monooxygenase	FAD_binding_3	PF01494.8	FAD binding domain	0	0	0	2	transferase activity
jgi|Thaps3|22656|estExt_fgenesh1_pg.C_chr_50293	224001024	primary	1	1	1	1	0	0	0	0	1.445	-0.899		--	--	--	--	--	--	--	--	--	--	E3.1.21.-	59910.6	hypothetical protein Afu1g03870	TatD_DNase	PF01026.10	TatD related DNase	hydrolases	3.1.21.-	ath:At3g03500 T21P5.8; tatD-related deoxyribonuclease family protein [EC:3.1.21.-] [KO:K03424]	0	0
jgi|Thaps3|22710|estExt_fgenesh1_pg.C_chr_50414	224001138	primary	0	0	0	0	1	0	0	0	1.01	0.331		--	--	3.8	2	--	--	--	--	--	--	0	57209.4	hypothetical protein FG06174.1	Thioredoxin	PF00085.8	Thioredoxin	0	0	0	0	0
jgi|Thaps3|22725|estExt_fgenesh1_pg.C_chr_50451	224002048	primary	3	2	3	4	0	0	0	0	7.341	-1.494		4.1	2	--	--	--	--	--	--	--	--	0	56474.7	mature parasite-infected erythrocyte surface antigen	SAP	PF02037.14	SAP domain	0	0	0	0	0
jgi|Thaps3|22734|estExt_fgenesh1_pg.C_chr_50469	224001192	primary	1	1	1	0	1	1	1	2	0.747	0.22		4.2	1	7.7	2	8.8	3	6	11.9	3	6	0	53784.6	hypothetical protein PF11_0479	0	0	0	0	0	0	0	0
jgi|Thaps3|22750|estExt_fgenesh1_pg.C_chr_50494	224001220	primary	0	1	0	0	0	0	0	0	1.004	-0.342		1.8	1	--	--	--	--	--	2.4	3	7	0	108309	serine-threonine rich antigen	0	0	0	0	0	0	0	0
jgi|Thaps3|22763|estExt_fgenesh1_pg.C_chr_50513	224001236	primary	1	0	1	1	3	2	1	2	1.295	0.612		4	2	15.7	7	20.3	10	15	25.2	15	31	0	91203.5	conserved hypothetical protein	CHASE3	PF05227.3	CHASE3 domain	0	0	0	0	0
jgi|Thaps3|22766|estExt_fgenesh1_pg.C_chr_50518	224002106	primary	2	4	4	3	2	3	4	2	0.634	-0.1		8.5	4	6.6	3	16.8	11	20	18.6	11	19	E3.6.4.9	80966.2	HSP90-like protein	HATPase_c	PF02518.13	Histidine kinase-, DNA gyrase B-, and HSP90-like ATPase	hydrolases	3.6.4.9	pfa:PF14_0417 heat shock protein, putative [EC:3.6.4.9]	0	0
jgi|Thaps3|22770|estExt_fgenesh1_pg.C_chr_50523	224002114	primary	0	0	1	1	1	2	2	1	1.041	0.571		2	1	3.9	3	5.1	3	4	9.7	9	26	K01868	89799.5	PREDICTED: threonyl-tRNA synthetase	TGS	PF02824.9	TGS domain	ligase	6.1.1.3	mmu:110960 Tars; threonyl-tRNA synthetase [EC:6.1.1.3] [KO:K01868]	6.1.1.3	threonine-tRNA ligase activity
jgi|Thaps3|22771|estExt_fgenesh1_pg.C_chr_50526	224002118	primary	0	0	0	0	0	0	1	0	0.985	0.335		--	--	4	2	--	--	--	--	--	--	E3.2.1.18	108736	120 kDa pistil extensin-like protein	KRAB	PF01352.14	KRAB box	hydrolases	3.2.1.18	cal:orf19.575 HYR5; similar to HYR1 [EC:3.2.1.18] [KO:K01186]	0	0
jgi|Thaps3|22781|estExt_fgenesh1_pg.C_chr_50552	224002144	primary	0	0	0	0	0	0	0	0	1	-0.002		--	--	--	--	--	--	--	1.7	1	1	0	118783	-	0	0	0	0	0	0	0	0
jgi|Thaps3|22792|estExt_fgenesh1_pg.C_chr_50571	224001286	primary	1	3	2	1	5	8	8	9	309.592	1.187	YES	21.9	3	31.3	7	21.9	3	5	44.8	8	25	K07976	22485.7	Rab family protein 1	Arf	PF00025.10	ADP-ribosylation factor family	0	0	0	0	0
jgi|Thaps3|22810|estExt_fgenesh1_pg.C_chr_50604	224002200	primary	1	0	0	0	2	1	2	2	1.169	0.983		--	--	4.2	1	--	--	--	8.8	3	4	0	63123.2	argonaut-like protein	0	0	0	0	0	0	0	0
jgi|Thaps3|22820|estExt_fgenesh1_pg.C_chr_50623	224002216	primary	0	0	0	0	0	1	0	0	1.06	0.321		--	--	6	1	--	--	--	--	--	--	0	52849	hypothetical protein UM00015.1	DUF580	PF04515.2	Protein of unknown function, DUF580	0	0	0	0	0
jgi|Thaps3|22842|estExt_fgenesh1_pg.C_chr_50673	224002268	primary	3	4	3	3	3	2	2	4	0.655	-0.129		9	1	9	1	--	--	--	9	2	5	0	18893.2	hypothetical protein MG00666.4	CybS	PF05328.1	CybS	0	0	0	0	0
jgi|Thaps3|22857|estExt_fgenesh1_pg.C_chr_50703	224002298	primary	0	0	0	0	0	1	1	1	1.463	0.757		--	--	2.5	2	--	--	--	--	--	--	0	92307	erythrocyte membrane-associated giant protein antigen 332	PH	PF00169.16	PH domain	0	0	0	0	0
jgi|Thaps3|22860|estExt_fgenesh1_pg.C_chr_50714	224001424	primary	2	3	3	2	0	1	0	3	0.79	-0.675		21.1	3	24.3	2	36.2	3	13	21.1	2	9	0	16715.3	Hypothetical Protein No BLAST result	0	0	0	0	0	0	0	0
jgi|Thaps3|22863|estExt_fgenesh1_pg.C_chr_50720	224001430	primary	3	3	2	3	11	9	7	12	388.162	1.07	YES	4.6	4	14.8	14	11.6	10	21	20.1	19	41	K06972	130048	zinc metalloprotease (insulinase family)	Peptidase_M16_C	PF05193.9	Peptidase M16 inactive domain	0	0	0	3.4.24	metalloendopeptidase activity
jgi|Thaps3|22869|estExt_fgenesh1_pg.C_chr_50733	224002330	primary	0	0	0	0	0	0	1	0	0.985	0.335		--	--	--	--	1.1	3	3	2.8	6	11	K01175	370022	Ercc4-prov protein	TolA	PF06519.1	TolA protein	ligase	6.5.1.1	ddi:DDB0167703 hypothetical protein [EC:6.5.1.1] [KO:K01971]	0	0
jgi|Thaps3|22879|estExt_fgenesh1_pg.C_chr_50752	224001462	primary	0	0	1	0	0	0	0	0	0.815	-0.339		4.9	2	--	--	--	--	--	3.9	2	2	0	63432	conserved hypothetical protein	HEAT	PF02985.9	HEAT repeat	0	0	0	0	0
jgi|Thaps3|22886|estExt_fgenesh1_pg.C_chr_50766	224002356	primary	2	3	3	3	0	0	0	0	5.362	-1.537		3.1	3	--	--	10.7	11	14	4	4	7	K03255	173257	unknown protein	TPR_2	PF07719.4	Tetratricopeptide repeat	0	0	0	0	0
jgi|Thaps3|22890|estExt_fgenesh1_pg.C_chr_50775	224002366	primary	0	0	0	0	0	0	0	0	1	-0.002		--	--	--	--	--	--	--	--	--	--	K00540	46986.4	hypothetical protein DDB0188144	ERO1	PF04137.5	Endoplasmic Reticulum Oxidoreductin 1 (ERO1)	oxidoreductase	1.8.4.-	mmu:67475 Ero1lb; ERO1-like beta (S. cerevisiae) [EC:1.8.4.-]	0	0
jgi|Thaps3|22891|estExt_fgenesh1_pg.C_chr_50777	224001492	primary	2	2	2	2	1	1	2	0	1.02	-0.466		3.2	1	3.2	1	--	--	--	3.2	1	2	0	87307.4	hypothetical protein DDB0188381	0	0	0	0	0	0	0	0
jgi|Thaps3|2291|fgenesh1_pg.C_chr_2000246	223995093	primary	0	0	0	0	0	0	0	0	1	-0.002		--	--	--	--	--	--	--	--	--	--	0	37482.5	Hypothetical Proteins No BLAST results-Prosite: SAP motif profile, PFAM: Core histone H2A/H2B/H3/H4	0	0	0	0	0	0	0	0
jgi|Thaps3|22929|estExt_fgenesh1_pg.C_chr_50853	224002440	primary	0	0	0	0	0	0	0	0	1	-0.002		--	--	--	--	--	--	--	--	--	--	E3.2.1.18	118070	dentin sialophosphoprotein preproprotein	0	0	0	hydrolases	3.2.1.18	cal:orf19.4072 HYR10; similar to cell surface flocculin [EC:3.2.1.18] [KO:K01186]	3.6.3.14	hydrogen-transporting ATPase activity, rotational mechanism
jgi|Thaps3|22950|estExt_fgenesh1_pg.C_chr_60019	224002473	primary	1	0	0	0	0	0	0	0	1.041	-0.344		0.4	1	--	--	3.9	12	14	1.3	3	6	0	441146	secreted protein containing DUF1501	Fer4	PF00037.14	4Fe-4S binding domain	0	0	0	0	0
jgi|Thaps3|22952|estExt_fgenesh1_pg.C_chr_60031	224002483	primary	0	1	0	0	0	0	0	0	1.004	-0.342		--	--	--	--	--	--	--	--	--	--	0	94642.1	Hypothetical Protein No BLAST result	0	0	0	0	0	0	0	0
jgi|Thaps3|22959|estExt_fgenesh1_pg.C_chr_60043	224003273	primary	0	0	0	0	0	0	0	0	1	-0.002		--	--	--	--	--	--	--	--	--	--	E3.1.11.-	89626.1	hypothetical protein DDB0218866	0	0	0	hydrolases	3.1.11.-	ddi:DDB0190674 hypothetical protein [EC:3.1.11.-] [KO:K01146]	0	0
jgi|Thaps3|22967|estExt_fgenesh1_pg.C_chr_60063	224002511	primary	0	0	0	0	0	0	0	0	1	-0.002		--	--	--	--	--	--	--	3.1	1	3	E2.3.1.48	90346.7	ras interacting protein	PH	PF00169.16	PH domain	transferase	2.3.1.48	dme:CG15319-PB CG15319; CG15319 gene product from transcript CG15319-RB [EC:2.3.1.48] [KO:K04498]	2	transferase activity
jgi|Thaps3|22979|estExt_fgenesh1_pg.C_chr_60101	224002551	primary	1	1	2	5	0	0	0	0	4.071	-1.292		7	2	--	--	--	--	--	--	--	--	0	50525.2	cyclic nucleotide-binding domain protein	cNMP_binding	PF00027.17	Cyclic nucleotide-binding domain	0	0	0	0	0
jgi|Thaps3|23024|estExt_fgenesh1_pg.C_chr_60178	224003409	primary	16	13	11	16	8	9	7	6	25.676	-0.544	YES	46.6	9	47.4	10	47.4	15	44	42.2	15	39	0	12255.9	Hypothetical Protein No BLAST result	0	0	0	0	0	0	0	0
jgi|Thaps3|23025|estExt_fgenesh1_pg.C_chr_60179	224003411	primary	10	8	8	10	5	6	6	7	1.051	-0.405		22.2	9	29.1	9	31.7	13	45	43	15	75	K02865	25801.7	SPBC30D10.18c	Ribosomal_L1	PF00687.10	Ribosomal protein L1p/L10e family	0	0	0	3.6.5.3	protein biosynthesis
jgi|Thaps3|23036|estExt_fgenesh1_pg.C_chr_60194	224003429	primary	1	1	0	2	0	0	0	0	1.433	-0.78		5.3	4	--	--	6.1	4	8	8.1	6	18	0	119889	PREDICTED: similar to hepatocyte nuclear factor 6	0	0	0	0	0	0	0	0
jgi|Thaps3|23040|estExt_fgenesh1_pg.C_chr_60201	224002649	primary	0	0	0	0	0	0	0	0	1	-0.002		--	--	--	--	--	--	--	--	--	--	0	289773	twin-arginine translocation domain protein	DUF1501	PF07394.2	Protein of unknown function (DUF1501)	0	0	0	0	0
jgi|Thaps3|23050|estExt_fgenesh1_pg.C_chr_60215	224003451	primary	1	2	1	1	3	0	2	3	0.979	0.273		16.9	2	30.8	4	21.5	3	5	30.4	6	19	0	24762.2	SJCHGC05794 protein	Clat_adaptor_s	PF01217.9	Clathrin adaptor complex small chain	0	0	0	0	0
jgi|Thaps3|2310|fgenesh1_pg.C_chr_2000265	223995103	primary	0	0	0	0	0	0	0	0	1	-0.002		--	--	--	--	--	--	--	--	--	--	0	60285.6	Hypothetical Proteins No BLAST results-Prosite: WW/rsp5/WWP domain profile	0	0	0	0	0	0	0	0
jgi|Thaps3|23102|estExt_fgenesh1_pg.C_chr_60315	224002777	primary	0	0	1	1	2	1	1	1	0.701	0.479		5.3	1	9	2	--	--	--	--	--	--	K09497	59169.7	ATP binding / protein binding	Cpn60_TCP1	PF00118.13	TCP-1/cpn60 chaperonin family	hydrolases	3.6.4.9	pfa:MAL13P1.283 PF00118, TCP-1/cpn60 chaperonin family [EC:3.6.4.9]	0	0
jgi|Thaps3|2311|fgenesh1_pg.C_chr_2000266	223996159	primary	1	1	0	0	2	2	1	3	1.307	0.769		6.8	2	15.4	5	21.7	11	19	31.2	18	37	0	53525	Hypothetical Proteins No BLAST results-Prosite: Forkhead-associated (FHA) domain profile, PFAM: PT repeat	0	0	0	0	0	0	0	0
jgi|Thaps3|23111|estExt_fgenesh1_pg.C_chr_60334	224003557	primary	11	13	10	10	9	7	8	9	1.708	-0.259		25.6	11	21.4	7	31.9	10	29	32.9	12	41	E3.4.24.64	43000.4	MPPALPHA; metalloendopeptidase	Peptidase_M16	PF00675.9	Insulinase (Peptidase family M16)	hydrolases	3.4.24.64	ath:At1g51980 F5F19.4; mitochondrial processing peptidase alpha subunit, putative [EC:3.4.24.64] [KO:K01412]	3.4.24	metalloendopeptidase activity
jgi|Thaps3|2312|fgenesh1_pg.C_chr_2000267	223995105	primary	0	0	0	0	1	1	0	0	1.202	0.582		--	--	4.1	2	--	--	--	--	--	--	0	29562.5	Hypothetical Proteins No BLAST results-Prosite: Regulator of chromosome condensation (RCC1) signature 2	0	0	0	0	0	0	0	0
jgi|Thaps3|23126|estExt_fgenesh1_pg.C_chr_60368	224003599	primary	0	0	0	0	0	0	0	1	1.012	0.334		--	--	--	--	7.6	3	5	7.6	4	17	0	48243.8	Hypothetical Protein No BLAST result	0	0	0	0	0	0	0	0
jgi|Thaps3|2314|fgenesh1_pg.C_chr_2000269	223996161	primary	0	0	0	0	0	0	0	0	1	-0.002		--	--	--	--	--	--	--	--	--	--	0	48828	Hypothetical Proteins No BLAST results-Prosite: SET domain profile	0	0	0	0	0	0	0	0
jgi|Thaps3|23142|estExt_fgenesh1_pg.C_chr_60404	224002857	primary	2	0	3	3	0	1	0	0	2.439	-1.041		5.8	1	--	--	3.7	2	4	9.5	4	7	0	50476.4	RE05533p	Aa_trans	PF01490.7	Transmembrane amino acid transporter protein	0	0	0	0	0
jgi|Thaps3|23187|estExt_fgenesh1_pg.C_chr_60478	224002939	primary	0	0	2	2	0	0	0	0	1.42	-0.872		2.8	1	--	--	--	--	--	--	--	--	0	92297.1	SDA1 domain containing 1	SDA1	PF05285.1	SDA1	0	0	0	0	0
jgi|Thaps3|23191|estExt_fgenesh1_pg.C_chr_60482	224002941	primary	8	6	3	4	3	4	3	2	1.766	-0.466		11.5	6	16	4	13.3	6	44	18.4	9	42	0	56716.9	PREDICTED: similar to Neurogenic locus notch homolog protein 1 precursor (Notch 1) (Motch A) (mT14) (p300)	0	0	0	0	0	0	0	0
jgi|Thaps3|23196|estExt_fgenesh1_pg.C_chr_60490	224002947	primary	0	0	0	0	0	0	0	0	1	-0.002		--	--	--	--	--	--	--	3.1	2	7	0	34815.4	SCL30; RNA binding / nucleic acid binding	RRM_1	PF00076.10	RNA recognition motif. (a.k.a. RRM, RBD, or RNP domain)	0	0	0	0	0
jgi|Thaps3|23205|estExt_fgenesh1_pg.C_chr_60507	224003731	primary	8	7	9	9	5	7	4	3	4.813	-0.483		27.6	8	23.1	6	28.2	14	37	28.9	12	24	0	54162.1	Hypothetical Protein No BLAST result	0	0	0	0	0	0	0	0
jgi|Thaps3|23207|estExt_fgenesh1_pg.C_chr_60511	224003735	primary	0	2	0	0	1	1	1	1	0.61	0.441		1.1	1	2.3	3	--	--	--	--	--	--	E6.5.1.1	263817	myosin heavy chain	Bromodomain	PF00439.13	Bromodomain	ligase	6.5.1.1	ddi:DDB0167703 hypothetical protein [EC:6.5.1.1] [KO:K01971]	0	0
jgi|Thaps3|23216|estExt_fgenesh1_pg.C_chr_60539	224002989	primary	2	3	3	3	1	1	2	3	0.887	-0.377		5.9	2	10.6	4	19.2	8	18	17.7	6	9	0	54948.9	hypothetical protein	0	0	0	0	0	0	0	0
jgi|Thaps3|23217|estExt_fgenesh1_pg.C_chr_60540	224002991	primary	0	0	0	0	0	0	0	0	1	-0.002		--	--	--	--	--	--	--	--	--	--	0	111138	Hypothetical Protein No BLAST result	0	0	0	0	0	0	0	0
jgi|Thaps3|23218|estExt_fgenesh1_pg.C_chr_60543	224003781	primary	0	0	0	0	0	0	0	0	1	-0.002		--	--	--	--	--	--	--	--	--	--	E2.7.12.1	125240	PREDICTED: similar to MGC53307 protein	CwfJ_C_1	PF04677.4	Protein similar to CwfJ C-terminus 1	transferase	2.7.12.1	ddi:DDB0220499 mps1; dual-specificity protein kinase [EC:2.7.12.1] [KO:K02559]	0	0
jgi|Thaps3|23228|estExt_fgenesh1_pg.C_chr_60563	224003799	primary	19	13	19	17	25	28	22	26	9.041	0.391		32.3	15	33.8	21	40.1	24	89	44.4	31	121	K00053	58239.7	Ketol-acid reductoisomerase	IlvN	PF07991.1	Acetohydroxy acid isomeroreductase, catalytic domain	oxidoreductase	1.1.1.86	ath:At3g58610 F14P22.200; ketol-acid reductoisomerase [EC:1.1.1.86] [KO:K00053]	1.1.1.86	ketol-acid reductoisomerase activity
jgi|Thaps3|23230|estExt_fgenesh1_pg.C_chr_60568	224003017	primary	0	0	0	0	0	0	0	0	1	-0.002		--	--	--	--	--	--	--	--	--	--	0	44484.5	proteophosphoglycan 5	0	0	0	0	0	0	0	0
jgi|Thaps3|23249|estExt_fgenesh1_pg.C_chr_60601	224003841	primary	0	1	2	2	1	2	1	2	0.65	0.112		5.4	1	8.6	2	18	3	4	16.9	3	10	K03937	31359.5	PREDICTED: hypothetical protein XP_782992, partial	ETC_C1_NDUFA4	PF04800.2	ETC complex I subunit conserved region	0	0	0	1.6	oxidoreductase activity, acting on NADH or NADPH
jgi|Thaps3|23269|estExt_fgenesh1_pg.C_chr_60640	224003879	primary	0	0	0	0	0	0	0	0	1	-0.002		--	--	--	--	--	--	--	--	--	--	0	121076	proteophosphoglycan 5	0	0	0	0	0	0	0	0
jgi|Thaps3|23278|estExt_fgenesh1_pg.C_chr_60653	224003895	primary	0	0	0	0	3	3	2	2	3.281	1.384		--	--	4	2	15.4	3	7	16.2	2	9	0	28179.7	EMB1241; adenyl-nucleotide exchange factor/ chaperone binding / protein homodimerization	GrpE	PF01025.8	GrpE	0	0	0	0	0
jgi|Thaps3|23279|estExt_fgenesh1_pg.C_chr_60656	224003103	primary	0	0	0	0	0	0	0	0	1	-0.002		--	--	--	--	--	--	--	4.4	4	5	0	193381	PREDICTED: similar to THO complex subunit 2 (Tho2)	0	0	0	0	0	0	0	0
jgi|Thaps3|2328|fgenesh1_pg.C_chr_2000283	223996177	primary	1	1	1	0	3	1	1	1	0.731	0.382		3.8	2	6.8	4	--	--	--	4.5	3	8	0	81433.1	Hypothetical Proteins No BLAST results-PFAM: M protein repeat 60004.3kDa	0	0	0	0	0	0	0	0
jgi|Thaps3|23290|estExt_fgenesh1_pg.C_chr_60674	224003917	primary	2	0	0	2	0	0	0	0	2.606	-0.867		5.2	2	--	--	12.7	3	9	8.7	3	7	0	43733.3	Hypothetical Protein No BLAST result	0	0	0	0	0	0	0	0
jgi|Thaps3|23292|estExt_fgenesh1_pg.C_chr_60678	224003123	primary	0	0	0	0	0	0	0	0	1	-0.002		--	--	--	--	4.8	2	7	--	--	--	E1	51093.6	putative fatty acid desaturase	FA_desaturase	PF00487.13	Fatty acid desaturase	0	0	0	1	oxidoreductase activity
jgi|Thaps3|233|fgenesh1_pm.C_chr_2000003	223995893	primary	-	-	-	-	-	-	-	-	-	-		--	--	--	--	--	--	--	--	--	--	0	29528.8	delta carbonic anhydrase	0	0	0	0	0	0	0	0
jgi|Thaps3|23306|estExt_fgenesh1_pg.C_chr_60707	224003149	primary	0	0	0	0	0	0	0	1	1.012	0.334		--	--	--	--	--	--	--	--	--	--	0	62619	Hypothetical Protein No BLAST result	0	0	0	0	0	0	0	0
jgi|Thaps3|23310|estExt_fgenesh1_pg.C_chr_60718	224003161	primary	0	0	0	0	1	0	1	0	1.31	0.57		--	--	4.6	1	--	--	--	--	--	--	0	26880.6	Hypothetical Protein No BLAST result	0	0	0	0	0	0	0	0
jgi|Thaps3|23315|estExt_fgenesh1_pg.C_chr_60726	224003167	primary	0	0	0	0	0	1	0	0	1.06	0.321		--	--	2.6	1	--	--	--	5.5	2	4	E6.3.2.-	67345	unnamed protein product	RCC1	PF00415.8	Regulator of chromosome condensation (RCC1)	ligase	6.3.2.-	rno:308669 Herc2_predicted; hect (homologous to the E6-AP (UBE3A) carboxyl terminus) domain and RCC1 (CHC1)-like domain (RLD) 2 (predicted) [EC:6.3.2.-] [KO:K03874]	0	0
jgi|Thaps3|23329|estExt_fgenesh1_pg.C_chr_60764		primary	9	8	12	13	17	16	8	16	1.985	0.277		32.7	13	35.1	16	34.5	16	47	38.9	23	49	K04077	59177	CPN60 protein	Cpn60_TCP1	PF00118.13	TCP-1/cpn60 chaperonin family	hydrolases	3.6.4.9	pfa:PF10_0153 hsp60 [EC:3.6.4.9] [KO:K04077]	0	0
jgi|Thaps3|23330|estExt_fgenesh1_pg.C_chr_70002	209586040	primary	1	2	1	2	4	3	4	5	5.691	0.75		2.7	2	6	3	3.6	5	9	5.5	5	18	0	110328	hypothetical protein Acid345_1066	0	0	0	0	0	0	0	0
jgi|Thaps3|23336|estExt_fgenesh1_pg.C_chr_70030	209585705	primary	-	-	-	-	-	-	-	-	-	-		--	--	--	--	--	--	--	2.3	1	1	E3.2.1.18	63460	hypothetical protein	SRP40_C	PF05022.2	SRP40, C-terminal domain	hydrolases	3.2.1.18	cal:orf19.2859 SRP40; nonribosomal protein of the nucleolus and coiled bodies [EC:3.2.1.18] [KO:K01186]	0	0
jgi|Thaps3|23354|estExt_fgenesh1_pg.C_chr_70079	209586074	primary	0	1	0	1	0	0	0	0	1.014	-0.57		1.8	1	--	--	9.9	5	9	10.1	5	6	0	73760.8	D19Bwg1357e protein	CPL	PF08144.1	CPL (NUC119) domain	0	0	0	0	0
jgi|Thaps3|23356|estExt_fgenesh1_pg.C_chr_70084	209585734	primary	0	0	0	0	2	2	1	1	2.166	1.132		--	--	3.3	1	--	--	--	--	--	--	K01873	33783.6	dehydroascorbate reductase	GST_N	PF02798.8	Glutathione S-transferase, N-terminal domain	ligase	6.1.1.9	ath:At5g16710 F5E19.50; dehydroascorbate reductase, putative [EC:6.1.1.9] [KO:K01873]	0	0
jgi|Thaps3|23357|estExt_fgenesh1_pg.C_chr_70094	209586082	primary	0	0	0	0	1	1	0	0	1.202	0.582		--	--	4	1	--	--	--	15.3	5	12	0	29239.5	unknown	Hydrolase	PF00702.13	haloacid dehalogenase-like hydrolase	0	0	0	0	0
jgi|Thaps3|23361|estExt_fgenesh1_pg.C_chr_70107	209586090	primary	0	0	0	0	1	0	0	0	1.01	0.331		--	--	2.9	2	--	--	--	--	--	--	0	99467.7	PREDICTED: similar to CG7872-PA	DnaJ	PF00226.18	DnaJ domain	0	0	0	0	0
jgi|Thaps3|23368|estExt_fgenesh1_pg.C_chr_70122	209585750	primary	0	0	0	0	0	0	0	0	1	-0.002		--	--	--	--	--	--	--	13.9	5	8	0	44143.5	unknown protein	Ribosomal_60s	PF00428.8	60s Acidic ribosomal protein	0	0	0	0	0
jgi|Thaps3|23378|estExt_fgenesh1_pg.C_chr_70138	209586108	primary	0	0	0	0	0	0	0	0	1	-0.002		--	--	--	--	--	--	--	6.1	3	4	0	62981.7	-	0	0	0	0	0	0	0	0
jgi|Thaps3|23386|estExt_fgenesh1_pg.C_chr_70160	209586119	primary	0	0	0	0	0	0	0	0	1	-0.002		--	--	--	--	4.8	2	4	9.9	5	8	E3.2.1.18	87866.8	hypothetical protein UM02637.1	Ataxin-2_N	PF06741.2	Ataxin-2 N-terminal region	hydrolases	3.2.1.18	cal:orf19.4975 HYR1; hyphally regulated protein [EC:3.2.1.18] [KO:K01186]	0	0
jgi|Thaps3|23393|estExt_fgenesh1_pg.C_chr_70174	209585775	primary	2	1	2	2	0	0	0	0	2.085	-1.177		20.1	3	--	--	13.9	3	5	21.1	5	6	0	32732.4	Hypothetical Protein No BLAST result	0	0	0	0	0	0	0	0
jgi|Thaps3|23405|estExt_fgenesh1_pg.C_chr_70204	209585792	primary	0	0	1	0	0	0	0	0	0.815	-0.339		5.7	1	--	--	16.2	3	6	8.1	3	4	E3.6.5.3	26918	PREDICTED: similar to mitochondrial ribosomal protein L49	Img2	PF05046.3	Mitochondrial large subunit ribosomal protein (Img2)	0	0	0	3.6.5.3	protein biosynthesis
jgi|Thaps3|23414|estExt_fgenesh1_pg.C_chr_70228	209586151	primary	0	0	0	0	0	0	0	0	1	-0.002		--	--	--	--	--	--	--	--	--	--	0	11042.7	Hypothetical Protein No BLAST result	0	0	0	0	0	0	0	0
jgi|Thaps3|23416|estExt_fgenesh1_pg.C_chr_70234	209585808	primary	1	0	0	0	1	1	1	1	0.91	0.623		1.8	1	1.8	1	3.7	2	5	4.1	3	7	0	72186	Endonuclease I	SCP	PF00188.15	SCP-like extracellular protein	0	0	0	0	0
jgi|Thaps3|23427|estExt_fgenesh1_pg.C_chr_70247	209585814	primary	0	0	0	0	1	1	2	1	1.726	1.006		--	--	8.5	2	--	--	--	--	--	--	0	26930.2	Hypothetical Protein No BLAST result	0	0	0	0	0	0	0	0
jgi|Thaps3|2343|fgenesh1_pg.C_chr_2000298	223996191	primary	4	3	5	7	4	3	6	6	0.674	0.046		20.1	6	23.1	7	23.1	9	47	28.2	11	45	0	29279.9	Hypothetical Proteins No BLAST results-PFAM: Domain of unknown function, DUF250 33045.7kDa	0	0	0	0	0	0	0	0
jgi|Thaps3|2344|fgenesh1_pg.C_chr_2000299	223995137	primary	0	0	0	0	0	0	0	0	1	-0.002		--	--	--	--	--	--	--	--	--	--	0	20113.7	CYA_1970: hypothetical protein	0	0	0	0	0	0	0	0
jgi|Thaps3|23444|estExt_fgenesh1_pg.C_chr_70292	209586186	primary	0	0	1	0	0	1	0	0	1.364	-0.041		--	--	3.4	1	--	--	--	--	--	--	E1.11.1.7	52428.2	Hypothetical Protein No BLAST result	0	0	0	0	0	0	1.11.1.7	peroxidase activity
jgi|Thaps3|23452|estExt_fgenesh1_pg.C_chr_70305	209586192	primary	3	4	4	3	3	1	2	3	0.853	-0.345		29.1	6	10.8	3	24.4	8	14	28.2	11	22	0	23977.2	Hypothetical Protein No BLAST result: ProSite- EF-hand calcium-binding domain; MW = 23977.2 Da	0	0	0	0	0	0	0	0
jgi|Thaps3|23462|estExt_fgenesh1_pg.C_chr_70349	209586212	primary	0	0	0	0	1	0	1	1	1.582	0.758		--	--	5.6	3	10.6	7	14	23.4	12	28	E3.2.1.3	77410.3	proteophosphoglycan 5	0	0	0	hydrolases	3.2.1.3	sce:YIR019C MUC1; Required for invasion and pseudohyphae formation in response to nitrogen starvation [EC:3.2.1.3] [KO:K01178]	0	0
jgi|Thaps3|23469|estExt_fgenesh1_pg.C_chr_70359	209586217	primary	-	-	-	-	-	-	-	-	-	-		--	--	--	--	--	--	--	--	--	--	0	106523	PREDICTED: similar to KIAA0252	AT_hook	PF02178.7	AT hook motif	0	0	0	0	0
jgi|Thaps3|23474|estExt_fgenesh1_pg.C_chr_70372	209586221	primary	1	0	0	1	0	0	0	0	1.065	-0.595		1.9	1	--	--	--	--	--	--	--	--	0	85333.1	Hypothetical Protein No BLAST result	0	0	0	0	0	0	0	0
jgi|Thaps3|23481|estExt_fgenesh1_pg.C_chr_70387	209585882	primary	0	0	0	0	0	0	0	0	1	-0.002		--	--	--	--	13	5	7	9.4	4	5	E2.7.11.22	76289.6	PREDICTED: hypothetical protein XP_795054	Sulfotransfer_1	PF00685.15	Sulfotransferase domain	transferase	2.7.11.22	xla:446531 MGC80275; MGC80275 protein [EC:2.7.11.22] [KO:K08285]	2.8.2	sulfotransferase activity
jgi|Thaps3|23492|estExt_fgenesh1_pg.C_chr_70421	209586246	primary	0	0	0	0	0	0	0	0	1	-0.002		--	--	--	--	--	--	--	--	--	--	E1.8.4.6	85314.3	MGC85593 protein	PMSR	PF01625.9	Peptide methionine sulfoxide reductase	0	0	0	1.8.4.6	protein-methionine-S-oxide reductase activity
jgi|Thaps3|23507|estExt_fgenesh1_pg.C_chr_70450	209585908	primary	0	0	0	0	1	0	0	1	1.392	0.56		--	--	5.7	2	--	--	--	2.9	1	4	0	62879.6	guanylate kinase	0	0	0	0	0	0	0	0
jgi|Thaps3|23509|estExt_fgenesh1_pg.C_chr_70454	209586264	primary	1	1	1	1	1	0	1	1	0.742	-0.165		2	1	2	1	--	--	--	2	2	8	0	69149.7	0	0	0	0	0	0	0	0	0
jgi|Thaps3|23510|estExt_fgenesh1_pg.C_chr_70455	209586265	primary	0	0	0	0	0	0	0	0	1	-0.002		--	--	--	--	--	--	--	--	--	--	0	106167	PREDICTED: hypothetical protein	0	0	0	0	0	0	0	0
jgi|Thaps3|23516|estExt_fgenesh1_pg.C_chr_70468	209585916	primary	0	0	0	0	2	1	1	0	1.649	0.86		--	--	7.2	2	--	--	--	17.3	5	16	0	48899.5	Hypothetical Protein No BLAST result	0	0	0	0	0	0	0	0
jgi|Thaps3|23519|estExt_fgenesh1_pg.C_chr_70479	209586277	primary	0	0	0	0	0	0	0	0	1	-0.002		--	--	--	--	3.5	2	3	10.1	8	9	E2.3.1.48	150556	YlSIN3	Extensin_2	PF04554.3	Extensin-like region	transferase	2.3.1.48	hsa:1387 CREBBP, RSTS; CREB binding protein (Rubinstein-Taybi syndrome) [EC:2.3.1.48] [KO:K04498]	0	0
jgi|Thaps3|2352|fgenesh1_pg.C_chr_2000307	223996201	primary	0	0	0	1	1	1	0	0	0.926	0.241		--	--	6.2	1	--	--	--	--	--	--	0	20889.9	hypothetical protein [Plasmodium falciparum 3D7]	ClpS	PF02617.6	ATP-dependent Clp protease adaptor protein ClpS	0	0	0	0	0
jgi|Thaps3|23528|estExt_fgenesh1_pg.C_chr_70491	209586284	primary	3	3	4	3	5	4	3	3	0.702	0.097		27.4	4	17.7	3	34.4	5	10	52.6	9	20	K07976	24021.2	Hypothetical protein LOC492487	Arf	PF00025.10	ADP-ribosylation factor family	hydrolases	3.6.5.2	pfa:PF13_0119 small GTPase Rab11 [EC:3.6.5.2] [KO:K07976]	0	0
jgi|Thaps3|23534|estExt_fgenesh1_pg.C_chr_70500	209585930	primary	1	0	1	1	0	0	0	0	1.096	-0.786		2.1	1	--	--	7.8	3	5	9.9	5	10	E2.7.11.22	75380.3	PREDICTED: similar to CG31534-PA, isoform A	0	0	0	transferase	2.7.11.22	xla:446531 MGC80275; MGC80275 protein [EC:2.7.11.22] [KO:K08285]	0	0
jgi|Thaps3|23537|estExt_fgenesh1_pg.C_chr_70508	209585933	primary	0	0	1	1	0	0	0	1	1.008	-0.297		4	1	--	--	--	--	--	--	--	--	0	44391.4	Hypothetical Protein No BLAST result	0	0	0	0	0	0	0	0
jgi|Thaps3|23550|estExt_fgenesh1_pg.C_chr_70538	209586307	primary	-	-	-	-	-	-	-	-	-	-		--	--	4.9	1	--	--	--	--	--	--	E2.1.1	40480.6	Hypothetical Protein No BLAST result	Methyltransf_11	PF08241.1	Methyltransferase domain	0	0	0	2.1.1	methyltransferase activity
jgi|Thaps3|23556|estExt_fgenesh1_pg.C_chr_70546	209586311	primary	0	0	0	0	1	1	1	2	1.764	1.037		--	--	2.2	2	4.4	4	5	6.7	6	11	0	137038	hypothetical protein	0	0	0	0	0	0	0	0
jgi|Thaps3|2356|fgenesh1_pg.C_chr_2000311	223995147	primary	0	0	0	0	0	0	0	0	1	-0.002		--	--	--	--	12.1	3	4	12.1	4	9	0	30286.6	MdPIP1a: plasma membrane intrinsic protein	MIP	PF00230.8	Major intrinsic protein	0	0	0	0	0
jgi|Thaps3|23593|estExt_fgenesh1_pg.C_chr_70610	209585985	primary	0	0	0	0	2	1	1	0	1.649	0.86		--	--	15.3	2	--	--	--	20.2	2	3	0	27586.5	Hypothetical Protein No BLAST result	0	0	0	0	0	0	0	0
jgi|Thaps3|23599|estExt_fgenesh1_pg.C_chr_70622	209585993	primary	0	0	0	0	1	2	2	0	2.057	1.038		--	--	5.6	1	--	--	--	--	--	--	K01764	54732.5	Cytochrome C Heme-Lyase family member (cchl-1)	Cyto_heme_lyase	PF01265.7	Cytochrome c/c1 heme lyase	lyases	4.4.1.17	ago:ADR382W ADR382Wp; cytochrome c heme-lyase [EC:4.4.1.17] [KO:K01764]	4.4.1.17	holocytochrome-c synthase activity
jgi|Thaps3|23601|estExt_fgenesh1_pg.C_chr_70625	209585994	primary	0	0	0	0	0	0	0	0	1	-0.002		--	--	--	--	--	--	--	5.2	2	3	0	82495.3	oxidoreductases (related to aryl-alcohol dehydrogenases)-like	0	0	0	0	0	0	0	0
jgi|Thaps3|23606|estExt_fgenesh1_pg.C_chr_70637	209586351	primary	0	0	0	0	0	0	0	0	1	-0.002		--	--	--	--	--	--	--	1.4	2	3	E3.2.1.18	210013	PREDICTED: similar to ASC-1 complex subunit P100	0	0	0	hydrolases	3.2.1.18	cal:orf19.4072 HYR10; similar to cell surface flocculin [EC:3.2.1.18] [KO:K01186]	0	0
jgi|Thaps3|23616|estExt_fgenesh1_pg.C_chr_70653	209586006	primary	0	1	1	0	0	1	1	1	0.853	0.174		--	--	4	2	6.4	3	3	7.5	5	9	0	100345	D-alanyl-D-alanine endopeptidase/ peptidase	PA	PF02225.10	PA domain	0	0	0	0	0
jgi|Thaps3|2362|fgenesh1_pg.C_chr_2000317	223995153	primary	0	0	0	1	2	1	2	2	1.433	0.932		3.8	1	5.4	2	--	--	--	6.5	2	2	0	72902.5	unnamed protein product [Candida glabrata]	Hydrolase	PF00702.13	haloacid dehalogenase-like hydrolase	0	0	0	0	0
jgi|Thaps3|23645|estExt_fgenesh1_pg.C_chr_70719	209586398	primary	0	0	0	0	1	1	0	2	0.95	0.932		--	--	2.3	6	1.6	6	6	3.1	10	17	E2.3.1.48	500689	hypothetical protein, conserved	SH3_1	PF00018.16	SH3 domain	transferase	2.3.1.48	dme:CG15319-PB CG15319; CG15319 gene product from transcript CG15319-RB [EC:2.3.1.48] [KO:K04498]	0	0
jgi|Thaps3|23655|estExt_fgenesh1_pg.C_chr_80018	224005933	primary	1	1	2	2	0	1	1	2	0.697	-0.251		5.2	1	5.2	1	--	--	--	3.3	1	1	0	32539.2	hypothetical protein CAGL0M12727g	MAM33	PF02330.5	Mitochondrial glycoprotein	0	0	0	0	0
jgi|Thaps3|23657|estExt_fgenesh1_pg.C_chr_80021	224005935	primary	1	1	2	1	4	5	3	3	5.543	0.823		9.7	1	35.1	3	35.1	5	9	48.1	6	19	0	16890.3	probable bacterial hemoglobin	Globin	PF00042.11	Globin	0	0	0	0	0
jgi|Thaps3|23668|estExt_fgenesh1_pg.C_chr_80059	224005487	primary	0	0	0	0	0	0	0	0	1	-0.002		--	--	--	--	--	--	--	1.5	1	4	0	96027.2	PREDICTED: hypothetical protein XP_795461	0	0	0	0	0	0	0	0
jgi|Thaps3|23684|estExt_fgenesh1_pg.C_chr_80089	224005989	primary	0	0	1	1	1	1	0	0	0.784	0.015		13.1	2	6.2	1	13.6	6	22	13.1	4	19	0	19512	Hypothetical Protein No BLAST result	0	0	0	0	0	0	0	0
jgi|Thaps3|23685|estExt_fgenesh1_pg.C_chr_80090	224005991	primary	0	0	0	1	0	1	0	0	0.818	-0.001		--	--	--	--	--	--	--	6.2	2	3	0	19299.6	probable serine protease inhibitor [Thalassiosira pseudonana CCMP1335]	0	0	0	0	0	0	0	0
jgi|Thaps3|23697|estExt_fgenesh1_pg.C_chr_80108	224006011	primary	1	1	2	3	4	3	5	2	1.793	0.515		1.5	2	2.7	5	4.6	7	8	6.1	11	16	E3.6.4.1	268936	hypothetical protein, conserved	WW	PF00397.13	WW domain	hydrolases	3.6.4.1	cal:orf19.4683 MLP1; myosin-like protein involved in translocation of macromolecules between the nucleoplasm and the NPC [EC:3.6.4.1] [KO:K01553]	0	0
jgi|Thaps3|23702|estExt_fgenesh1_pg.C_chr_80117	224005545	primary	0	0	0	0	0	0	0	0	1	-0.002		--	--	--	--	--	--	--	5.3	1	2	0	31060	Hypothetical Protein No BLAST result: ProSite- Phosphopantetheine attachment site; MW = 31060 Da	0	0	0	0	0	0	0	0
jgi|Thaps3|23753|estExt_fgenesh1_pg.C_chr_80226	224005657	primary	0	0	0	0	0	0	0	0	1	-0.002		--	--	--	--	--	--	--	--	--	--	0	75851.3	0	0	0	0	0	0	0	0	0
jgi|Thaps3|23755|estExt_fgenesh1_pg.C_chr_80229	224005661	primary	0	0	0	0	0	0	0	0	1	-0.002		--	--	--	--	--	--	--	9.5	5	6	0	109106	dentin sialophosphoprotein preproprotein	PDZ	PF00595.11	PDZ domain (Also known as DHR or GLGF)	0	0	0	0	0
jgi|Thaps3|23762|estExt_fgenesh1_pg.C_chr_80241	224006131	primary	0	0	0	0	0	0	0	0	1	-0.002		--	--	--	--	--	--	--	7.7	5	8	K01148	92791.6	PREDICTED: similar to poly(A)-specific ribonuclease (deadenylation nuclease) isoform 1	CAF1	PF04857.8	CAF1 family ribonuclease	hydrolases	3.1.13.4	hsa:5073 PARN; poly(A)-specific ribonuclease (deadenylation nuclease) [EC:3.1.13.4] [KO:K01148]	0	0
jgi|Thaps3|23782|estExt_fgenesh1_pg.C_chr_80283	224005711	primary	1	1	0	0	0	0	0	0	1.246	-0.57		3.5	1	--	--	5.5	2	2	17.3	7	8	E3.6.3.14	59022.3	hypothetical conserved protein	MFS_1	PF07690.4	Major Facilitator Superfamily	0	0	0	3.6.3.14	hydrogen-transporting ATPase activity, rotational mechanism
jgi|Thaps3|2380|fgenesh1_pg.C_chr_2000335	223996231	primary	0	0	0	0	0	0	0	2	1.007	0.458		--	--	4.5	1	--	--	--	6.3	2	3	K07200	44915.6	DDBDRAFT_0217034: hypothetical protein	CBS	PF00571.16	CBS domain pair	transferase	2.7.1.-	dme:CG17299-PG Dmel_CG17299; CG17299 gene product from transcript CG17299-RG [EC:2.7.1.-] [KO:K00924]	0	0
jgi|Thaps3|23800|estExt_fgenesh1_pg.C_chr_80321	224005751	primary	0	0	0	0	0	0	0	0	1	-0.002		--	--	--	--	19.8	2	4	26.6	3	5	K01165	22267.2	ankyrin domain protein	Ank	PF00023.17	Ankyrin repeat	0	0	0	0	0
jgi|Thaps3|23813|estExt_fgenesh1_pg.C_chr_80351	224006249	primary	8	8	7	7	8	8	8	6	0.558	0		21.5	7	14.1	4	18.7	5	20	14.1	4	61	0	35271.6	mantle protein 9	Kazal_2	PF07648.5	Kazal-type serine protease inhibitor domain	0	0	0	0	0
jgi|Thaps3|23814|estExt_fgenesh1_pg.C_chr_80352	224005785	primary	-	-	-	-	-	-	-	-	-	-		0	0	--	--	--	--	--	--	--	--	K06254	52127.2	serine proteinase inhibitor	Kazal_2	PF07648.5	Kazal-type serine protease inhibitor domain	0	0	0	0	0
jgi|Thaps3|23818|estExt_fgenesh1_pg.C_chr_80359	224006255	primary	0	0	0	0	0	1	0	0	1.06	0.321		--	--	6.1	1	--	--	--	--	--	--	0	40115.1	conserved hypothetical protein	DUF395	PF04143.4	YeeE/YedE family (DUF395)	0	0	0	0	0
jgi|Thaps3|23829|estExt_fgenesh1_pg.C_chr_80382	224005819	primary	0	0	0	0	0	0	0	1	1.012	0.334		--	--	2.2	1	3.7	2	3	12.7	8	12	0	93168.3	hypothetical protein MED222_15774	0	0	0	0	0	0	0	0
jgi|Thaps3|23847|estExt_fgenesh1_pg.C_chr_80410	224005841	primary	0	0	0	0	0	0	0	0	1	-0.002		--	--	--	--	--	--	--	--	--	--	0	53086.6	Hypothetical protein MJ1365 >gi|1592009|gb|AAB99373.1| pheromone shutdown protein (traB)	TraB	PF01963.7	TraB family	0	0	0	0	0
jgi|Thaps3|23855|estExt_fgenesh1_pg.C_chr_80420	224006325	primary	7	8	7	7	2	4	5	2	4.566	-0.597		48.7	9	48.7	3	48.7	4	14	20	3	15	0	10602.7	ribosomal protein P2	Ribosomal_60s	PF00428.8	60s Acidic ribosomal protein	0	0	0	0	0
jgi|Thaps3|23857|estExt_fgenesh1_pg.C_chr_80422	224006327	primary	0	0	0	0	0	0	1	0	0.985	0.335		--	--	--	--	--	--	--	4	2	7	E5.3.4.1	65168.8	PREDICTED: similar to CG8209-PA	Thioredoxin	PF00085.8	Thioredoxin	isomerase	5.3.4.1	tbr:Tb927.7.1300 protein disulfide isomerase [EC:5.3.4.1] [KO:K01829]	0	0
jgi|Thaps3|2386|fgenesh1_pg.C_chr_2000341	223995173	primary	1	4	3	5	5	4	3	4	0.777	0.18		30.1	8	26.5	7	36	11	24	36.6	10	17	0	36180.3	Tb10.6k15.3460: hypothetical protein	0	0	0	0	0	0	0	0
jgi|Thaps3|23898|estExt_fgenesh1_pg.C_chr_90011	224006828	primary	0	0	0	0	0	0	0	0	1	-0.002		--	--	--	--	--	--	--	--	--	--	0	162991	Hypothetical Protein No BLAST result	Epimerase	PF01370.10	NAD dependent epimerase/dehydratase family	0	0	0	0	0
jgi|Thaps3|23902|estExt_fgenesh1_pg.C_chr_90020	224006840	primary	0	1	2	2	3	3	3	4	1.446	0.7		2.4	1	18.6	9	10.9	4	5	26.6	16	41	K03695	90294.8	ATPase	AAA	PF00004.17	ATPase family associated with various cellular activities (AAA)	0	0	0	0	0
jgi|Thaps3|23904|estExt_fgenesh1_pg.C_chr_90023	224006844	primary	1	1	1	0	0	0	1	0	0.632	-0.454		2.2	1	2.2	1	--	--	--	--	--	--	E1.1.1.145	65328.8	putative protein	3Beta_HSD	PF01073.8	3-beta hydroxysteroid dehydrogenase/isomerase family	0	0	0	1.1.1.145	3-beta-hydroxy-delta5-steroid dehydrogenase activity
jgi|Thaps3|23908|estExt_fgenesh1_pg.C_chr_90028	224006850	primary	1	0	0	0	0	0	0	0	1.041	-0.344		--	--	--	--	3.5	2	2	7	3	4	0	96612.6	hemolysin-related protein	DUF21	PF01595.9	Domain of unknown function DUF21	0	0	0	0	0
jgi|Thaps3|23918|estExt_fgenesh1_pg.C_chr_90050	224006446	primary	20	20	23	25	37	36	23	20	2.545	0.271		69.6	30	72.4	25	71.7	4	22	72.4	2	15	0	31192.4	Hypothetical Protein No BLAST result	0	0	0	0	0	0	0	0
jgi|Thaps3|23931|estExt_fgenesh1_pg.C_chr_90077	224006892	primary	0	1	0	0	0	0	1	0	0.836	-0.013		3.2	1	--	--	--	--	--	--	--	--	K05928	41628.8	gamma-tocopherol methyltransferase	CMAS	PF02353.9	Cyclopropane-fatty-acyl-phospholipid synthase	transferase	2.1.1.95	ath:At1g64970 F13O11.27; expressed protein [EC:2.1.1.95] [KO:K05928]	2.1.1.79	cyclopropane-fatty-acyl-phospholipid synthase activity
jgi|Thaps3|23939|estExt_fgenesh1_pg.C_chr_90095	224006504	primary	1	0	0	0	0	0	0	0	1.041	-0.344		1.5	1	--	--	--	--	--	2.5	2	2	0	161249	hypothetical protein, conserved	Myosin_tail_1	PF01576.8	Myosin tail	0	0	0	0	0
jgi|Thaps3|23942|estExt_fgenesh1_pg.C_chr_90100	224006910	primary	0	0	0	0	1	0	0	0	1.01	0.331		--	--	2.3	1	--	--	--	--	--	--	K08876	87792.7	ATP binding / protein kinase/ protein serine/threonine kinase	Pkinase	PF00069.14	Protein kinase domain	0	0	0	2.7.1.37	protein kinase activity
jgi|Thaps3|23960|estExt_fgenesh1_pg.C_chr_90149	224006964	primary	8	3	7	5	9	7	6	9	0.615	0.305		47	9	42.9	9	31	6	14	35.7	6	15	E1.9.3.1	19027	Hypothetical Protein No BLAST result	COX5B	PF01215.8	Cytochrome c oxidase subunit Vb	0	0	0	1.9.3.1	cytochrome-c oxidase activity
jgi|Thaps3|23971|estExt_fgenesh1_pg.C_chr_90168	224006984	primary	0	0	0	0	0	0	0	1	1.012	0.334		--	--	--	--	--	--	--	2	4	5	E6.3.2.19	378865	ENSANGP00000008105	zf-UBR1	PF02207.8	Putative zinc finger in N-recognin	ligase	6.3.2.19	cal:orf19.2697 UBR2; ubiquitin-protein ligase (E3) [EC:6.3.2.19]	6.3.2.19	ubiquitin-protein ligase activity
jgi|Thaps3|23979|estExt_fgenesh1_pg.C_chr_90184	224006584	primary	-	-	-	-	-	-	-	-	-	-		--	--	--	--	--	--	--	--	--	--	0	213246	ENSANGP00000028929	C1_2	PF03107.6	C1 domain	0	0	0	0	0
jgi|Thaps3|240|fgenesh1_pm.C_chr_2000010	223994957	primary	0	0	0	0	0	0	0	0	1	-0.002		--	--	--	--	--	--	--	8.6	2	4	K04487	44688.5	conserved hypothetical protein	Aminotran_5	PF00266.8	Aminotransferase class-V	transferase	2.8.1.7	dme:CG12264-PA CG12264; CG12264 gene product from transcript CG12264-RA [EC:2.8.1.7] [KO:K04487]	2.6.1	transaminase activity
jgi|Thaps3|24018|estExt_fgenesh1_pg.C_chr_90261	224006672	primary	0	0	0	0	0	0	0	0	1	-0.002		--	--	--	--	--	--	--	--	--	--	E3.2.1.3	163715	srpA	0	0	0	hydrolases	3.2.1.3	sce:YIR019C MUC1; Required for invasion and pseudohyphae formation in response to nitrogen starvation [EC:3.2.1.3] [KO:K01178]	0	0
jgi|Thaps3|24022|estExt_fgenesh1_pg.C_chr_90267	224007072	primary	2	1	2	2	0	0	0	0	2.085	-1.177		19.3	1	--	--	--	--	--	19.3	2	2	0	12596.5	Hypothetical Protein No BLAST result	0	0	0	0	0	0	0	0
jgi|Thaps3|24030|estExt_fgenesh1_pg.C_chr_90281	224007084	primary	1	0	0	0	0	1	0	0	0.878	0.015		3.4	1	3.4	1	--	--	--	7.5	2	5	0	52656.6	Hypothetical Protein No BLAST result	0	0	0	0	0	0	0	0
jgi|Thaps3|24034|estExt_fgenesh1_pg.C_chr_90291	224007094	primary	6	6	4	4	4	5	6	5	0.836	-0.04		17.6	3	20.8	4	35.3	9	17	35.3	6	15	0	24174.9	LD24631p	0	0	0	0	0	0	0	0
jgi|Thaps3|24035|estExt_fgenesh1_pg.C_chr_90292	224007096	primary	0	0	0	0	0	0	0	1	1.012	0.334		--	--	0.5	1	--	--	--	1.8	3	4	K01072	356271	hypothetical protein DDB0184183	UCH	PF00443.17	Ubiquitin carboxyl-terminal hydrolase	hydrolases	3.1.2.15	hsa:8239 USP9X; ubiquitin specific peptidase 9, X-linked [EC:3.1.2.15] [KO:K01072]	3.4.22	cysteine-type endopeptidase activity
jgi|Thaps3|24042|estExt_fgenesh1_pg.C_chr_90302	224006712	primary	0	0	0	0	0	0	0	0	1	-0.002		--	--	--	--	--	--	--	4	2	2	E3	84802.3	riboflavin biosynthesis protein	dCMP_cyt_deam_1	PF00383.12	Cytidine and deoxycytidylate deaminase zinc-binding region	0	0	0	3	hydrolase activity
jgi|Thaps3|24056|estExt_fgenesh1_pg.C_chr_90337	224007138	primary	2	5	6	4	4	5	5	3	0.656	-0.014		21.5	6	23.8	8	17.4	7	16	24.4	9	24	K00908	38254.9	Ca2+/calmodulin-dependent protein kinase II	Pkinase_Tyr	PF07714.4	Protein tyrosine kinase	transferase	2.7.11.17	ddi:DDB0214815 mlkA; CAM kinase (CAMK) [EC:2.7.11.17] [KO:K00908]	2.7.1.37	protein kinase activity
jgi|Thaps3|24060|estExt_fgenesh1_pg.C_chr_90342	224007144	primary	8	4	7	11	13	21	9	11	7.505	0.574		29.8	9	42.8	19	26	13	21	37.4	14	30	0	48172.7	Oxidoreductase-like:Zinc-containing alcohol dehydrogenase superfamily	0	0	0	0	0	0	0	0
jgi|Thaps3|24084|estExt_fgenesh1_pg.C_chr_90378	224006794	primary	0	0	0	0	0	1	1	2	2.393	0.876		--	--	17.4	4	11.2	3	3	10.1	4	6	K09496	56825.5	chaperonin containing TCP1, subunit 4 (delta)	Cpn60_TCP1	PF00118.13	TCP-1/cpn60 chaperonin family	hydrolases	3.6.4.9	pfa:MAL13P1.283 PF00118, TCP-1/cpn60 chaperonin family [EC:3.6.4.9]	0	0
jgi|Thaps3|24087|estExt_fgenesh1_pg.C_chr_90381	224007174	primary	0	0	0	0	1	3	0	0	1.877	0.802		--	--	4.6	2	--	--	--	--	--	--	E5.2.1.8	76918.9	PREDICTED: similar to CG7971-PC, isoform C	0	0	0	isomerase	5.2.1.8	xtr:407915 ppig, MGC69461; peptidyl-prolyl isomerase G (cyclophilin G) [EC:5.2.1.8] [KO:K01802]	0	0
jgi|Thaps3|2409|fgenesh1_pg.C_chr_2000364	223996267	primary	0	0	0	0	0	0	0	0	1	-0.002		--	--	--	--	--	--	--	--	--	--	0	56739.5	DDBDRAFT_0188792: hypothetical protein	NPL4	PF05021.4	NPL4 family	0	0	0	0	0
jgi|Thaps3|24097|estExt_fgenesh1_pg.C_chr_100015	224007197	primary	0	0	0	0	0	2	0	2	2.37	0.835		--	--	1.1	1	--	--	--	--	--	--	0	184461	hypothetical protein DDB0206452	uDENN	PF03456.7	uDENN domain	0	0	0	0	0
jgi|Thaps3|24099|estExt_fgenesh1_pg.C_chr_100017	224007603	primary	0	0	0	0	1	1	1	1	1.371	0.912		--	--	--	--	--	--	--	--	--	--	0	30066.7	Hypothetical Protein No BLAST result	0	0	0	0	0	0	0	0
jgi|Thaps3|24123|estExt_fgenesh1_pg.C_chr_100070	224007255	primary	0	0	0	0	1	0	0	0	1.01	0.331		--	--	--	--	9.8	4	4	15.4	6	10	K01679	54664.8	fumarate hydratase	Lyase_1	PF00206.9	Lyase	lyases	4.2.1.2	mmu:14194 Fh1; fumarate hydratase 1 [EC:4.2.1.2] [KO:K01679]	4.2.1.2	fumarate hydratase activity
jgi|Thaps3|24132|estExt_fgenesh1_pg.C_chr_100088	224007275	primary	1	2	1	1	2	2	2	2	0.855	0.293		18.5	2	12	1	22.7	3	4	14.8	3	6	K03940	23624.8	NADH dehydrogenase subunit 10	Oxidored_q6	PF01058.10	NADH ubiquinone oxidoreductase, 20 Kd subunit	0	0	0	1.6.5.3	NADH dehydrogenase (ubiquinone) activity
jgi|Thaps3|24142|estExt_fgenesh1_pg.C_chr_100110	224007689	primary	0	0	0	0	0	0	0	0	1	-0.002		--	--	--	--	--	--	--	--	--	--	E6.3.2.-	69809.9	Os12g0601000 [Oryza sativa (japonica cultivar-group)]	Extensin_2	PF04554.3	Extensin-like region	ligase	6.3.2.-	dme:CG15021-PA CG15021; CG15021 gene product from transcript CG15021-RA [EC:6.3.2.-] [KO:K04707]	0	0
jgi|Thaps3|24146|estExt_fgenesh1_pg.C_chr_100125	224007317	primary	0	0	0	0	1	1	0	1	1.461	0.766		--	--	6.9	3	8.5	3	4	8.4	7	19	E3.1.3.16	81661.1	PDF1; protein phosphatase type 2A regulator	HEAT	PF02985.9	HEAT repeat	hydrolases	3.1.3.16	cal:orf19.6810 TPD3; similar to protein phosphatase 2A regulatory subunit A [EC:3.1.3.16] [KO:K03456]	0	0
jgi|Thaps3|24163|estExt_fgenesh1_pg.C_chr_100158	224007737	primary	0	0	0	0	1	1	1	1	1.371	0.912		--	--	5.9	2	--	--	--	14.4	5	7	K01889	48329.6	phenylalanine-tRNA synthetase-like protein	tRNA-synt_2d	PF01409.9	tRNA synthetases class II core domain (F)	ligase	6.1.1.20	ath:At3g58140 F9D24.50; phenylalanyl-tRNA synthetase class IIc family protein [EC:6.1.1.20] [KO:K01889]	6.1.1.20	phenylalanine-tRNA ligase activity
jgi|Thaps3|24201|estExt_fgenesh1_pg.C_chr_100236	224007441	primary	0	0	0	0	0	0	0	0	1	-0.002		--	--	--	--	--	--	--	--	--	--	0	101689	hypothetical protein	0	0	0	0	0	0	0	0
jgi|Thaps3|24211|estExt_fgenesh1_pg.C_chr_100251	224007821	primary	0	0	0	0	1	0	1	0	1.31	0.57		--	--	2.1	1	--	--	--	--	--	--	K00219	86588.5	NADH:flavin oxidoreductase, Old Yellow Enzyme family protein	Oxidored_FMN	PF00724.8	NADH:flavin oxidoreductase / NADH oxidase family	oxidoreductase	1.3.1.34	tcr:509941.100 2,4-dienoyl-coa reductase FADH1 [EC:1.3.1.34] [KO:K00219]	1	oxidoreductase activity
jgi|Thaps3|24220|estExt_fgenesh1_pg.C_chr_100276	224007479	primary	0	0	0	0	1	1	1	1	1.371	0.912		--	--	4.1	2	2.2	2	2	15.1	10	23	0	60105.3	Hypothetical Protein No BLAST result	0	0	0	0	0	0	0	0
jgi|Thaps3|24233|estExt_fgenesh1_pg.C_chr_100317	224007893	primary	0	0	0	1	0	0	0	0	1.063	-0.321		1.8	2	--	--	3.3	2	2	2.5	2	4	0	129769	putative protein	DUF1620	PF07774.2	Protein of unknown function (DUF1620)	0	0	0	0	0
jgi|Thaps3|24235|estExt_fgenesh1_pg.C_chr_100321	224007525	primary	0	0	0	0	1	1	2	2	2.298	1.102		--	--	0.9	1	--	--	--	3.9	5	7	K01072	235041	PREDICTED: similar to ubiquitin specific protease 32	DUF1055	PF06337.2	Domain of Unknown Function (DUF1055)	hydrolases	3.1.2.15	hsa:84669 USP32; ubiquitin specific peptidase 32 [EC:3.1.2.15] [KO:K01072]	3.4.22	cysteine-type endopeptidase activity
jgi|Thaps3|24247|estExt_fgenesh1_pg.C_chr_100346	224007549	primary	6	6	5	4	3	4	2	2	2.336	-0.551		14.3	5	9.6	3	19.7	8	30	18.5	8	15	0	61079.9	hypothetical protein	0	0	0	0	0	0	0	0
jgi|Thaps3|24248|estExt_fgenesh1_pg.C_chr_100347	224007551	primary	4	2	2	1	4	2	5	2	0.976	0.308		3.8	5	7.1	7	8.3	11	20	13	14	26	K01955	167788	CAD	CPSase_sm_chain	PF00988.11	Carbamoyl-phosphate synthase small chain, CPSase domain	0	0	0	0	0
jgi|Thaps3|24250|estExt_fgenesh1_pg.C_chr_100355	224007933	primary	7	5	6	5	4	4	5	5	0.77	-0.218		10.8	6	5.7	3	23.2	11	24	14.4	7	9	0	77184.8	solute:sodium symporter/ urea transporter	SSF	PF00474.7	Sodium:solute symporter family	0	0	0	0	0
jgi|Thaps3|24262|estExt_fgenesh1_pg.C_chr_100371	224007569	primary	10	12	12	6	12	13	10	12	0.413	0.148		36.6	10	29.4	10	41.6	17	63	25.6	11	36	K02981	28687.6	MGC89305 protein	Ribosomal_S5	PF00333.9	Ribosomal protein S5, N-terminal domain	0	0	0	3.6.5.3	protein biosynthesis
jgi|Thaps3|24295|estExt_fgenesh1_pg.C_chr_11a0043	224013444	primary	2	1	0	1	4	3	2	1	1.05	0.577		1.9	2	5.5	5	1.8	2	2	7.6	8	14	K03032	122436	Proteasome/cyclosome, regulatory subunit	PC_rep	PF01851.11	Proteasome/cyclosome repeat	hydrolases	3.4.25.1	dme:CG11888-PA Dmel_CG11888; CG11888 gene product from transcript CG11888-RA [EC:3.4.25.1] [KO:K03032]	3.6.3	hydrolase activity, acting on acid anhydrides, catalyzing transmembrane movement of substances
jgi|Thaps3|24309|estExt_fgenesh1_pg.C_chr_11a0072	224013736	primary	1	1	1	0	0	1	0	0	0.722	-0.49		4.4	1	7.8	2	--	--	--	--	--	--	0	29230.2	thylakoid lumen protein, chloroplast precursor	0	0	0	0	0	0	0	0
jgi|Thaps3|24313|estExt_fgenesh1_pg.C_chr_11a0083	224013480	primary	0	0	0	0	0	0	0	1	1.012	0.334		--	--	--	--	--	--	--	--	--	--	0	61060.7	hypothetical protein DDB0167208	0	0	0	0	0	0	0	0
jgi|Thaps3|24318|estExt_fgenesh1_pg.C_chr_11a0098	224013762	primary	0	0	1	1	2	2	1	1	1.002	0.604		7.5	1	13.2	3	28.6	4	7	28.6	5	18	K02736	29512.4	hypothetical protein UM05860.1	Proteasome	PF00227.14	Proteasome A-type and B-type	hydrolases	3.4.25.1	ath:At1g56450 F13N6.3; 20S proteasome beta subunit G1 (PBG1) (PRCH) [EC:3.4.25.1] [KO:K02736]	0	0
jgi|Thaps3|24328|estExt_fgenesh1_pg.C_chr_11a0123	224013790	primary	0	0	0	0	0	0	0	0	1	-0.002		--	--	--	--	5.9	2	2	10.7	7	9	E6.3.2.-	94509.7	PREDICTED: similar to ankyrin repeat domain 28	Ank	PF00023.17	Ankyrin repeat	ligase	6.3.2.-	xla:444232 MGC80792; MGC80792 protein [EC:6.3.2.-] [KO:K01932]	0	0
jgi|Thaps3|24333|estExt_fgenesh1_pg.C_chr_11a0131	224013526	primary	1	1	1	1	2	2	1	0	0.914	0.107		--	--	1.5	3	--	--	--	3.3	3	3	0	172598	stromal antigen 3	0	0	0	0	0	0	0	0
jgi|Thaps3|24335|estExt_fgenesh1_pg.C_chr_11a0137	224013530	primary	0	0	0	0	0	2	2	0	2.15	0.854		--	--	1.7	2	--	--	--	2.8	3	5	K01109	164935	PREDICTED: similar to inositol polyphosphate-4-phosphatase, type II, 105kD	0	0	0	0	0	0	0	0
jgi|Thaps3|24346|estExt_fgenesh1_pg.C_chr_11a0151	224013544	primary	1	0	0	0	7	8	6	9	127.369	1.943	YES	11.5	2	31	8	11.5	3	5	27.5	8	31	0	33400	predicted protein unknown function	0	0	0	0	0	0	0	0
jgi|Thaps3|24352|estExt_fgenesh1_pg.C_chr_11a0172	224013850	primary	0	0	0	0	1	1	0	1	1.461	0.766		--	--	0.6	1	--	--	--	--	--	--	0	225805	mucin 2	Mucin	PF01456.7	Mucin-like glycoprotein	0	0	0	0	0
jgi|Thaps3|24399|estExt_fgenesh1_pg.C_chr_11b0008	224013957	primary	4	6	2	4	4	3	2	4	0.639	-0.177		12.9	6	17.5	6	11	7	12	15.1	9	17	E1.8.1.4	52509.2	Pyridine nucleotide-disulphide oxidoreductase, class I	DAO	PF01266.11	FAD dependent oxidoreductase	oxidoreductase	1.8.1.4	ath:At3g16950 K14A17.6; dihydrolipoamide dehydrogenase 1, plastidic / lipoamide dehydrogenase 1 (PTLPD1) [EC:1.8.1.4] [KO:K00382]	1	oxidoreductase activity
jgi|Thaps3|24410|estExt_fgenesh1_pg.C_chr_120014	224007968	primary	2	4	6	2	1	0	0	1	5.589	-1.138		25.7	6	10.3	1	24.3	7	32	24.3	6	17	K02912	15430.3	putative ribosomal protein 49	Ribosomal_L32e	PF01655.7	Ribosomal protein L32	0	0	0	3.6.5.3	protein biosynthesis
jgi|Thaps3|24416|estExt_fgenesh1_pg.C_chr_120027	224008336	primary	0	0	0	0	0	0	1	0	0.985	0.335		--	--	2.7	2	--	--	--	--	--	--	0	119876	alkaline serine protease	0	0	0	0	0	0	0	0
jgi|Thaps3|24423|estExt_fgenesh1_pg.C_chr_120039	224007988	primary	2	0	0	1	2	3	2	1	0.839	0.585		22.1	3	31	4	17.9	10	32	17.9	8	26	K02894	15249.1	PREDICTED: similar to CG3661-PA	Ribosomal_L14	PF00238.9	Ribosomal protein L14p/L23e	0	0	0	3.6.5.3	protein biosynthesis
jgi|Thaps3|24435|estExt_fgenesh1_pg.C_chr_120062	224008010	primary	0	0	0	0	0	0	0	0	1	-0.002		--	--	--	--	--	--	--	3	1	4	0	64535.4	Solute carrier family 34 (sodium phosphate), member 2	Na_Pi_cotrans	PF02690.5	Na+/Pi-cotransporter	0	0	0	0	0
jgi|Thaps3|24448|estExt_fgenesh1_pg.C_chr_120099	224008404	primary	0	0	0	0	0	0	0	0	1	-0.002		--	--	--	--	--	--	--	--	--	--	0	46267.4	PREDICTED: similar to SET domain containing 3 [Strongylocentrotus purpuratus]	SET	PF00856.16	SET domain	0	0	0	0	0
jgi|Thaps3|24451|estExt_fgenesh1_pg.C_chr_120102	224008056	primary	2	2	1	1	0	0	0	0	1.927	-1.117		2.8	1	--	--	--	--	--	5	2	3	E2.7.11.18	61917.9	Hypothetical protein LOC595082	IWS1_C	PF05909.4	IWS1 C-terminus	transferase	2.7.11.18	dme:CG18255-PA CG18255; CG18255 gene product from transcript CG18255-RA [EC:2.7.11.18] [KO:K00907]	0	0
jgi|Thaps3|24454|estExt_fgenesh1_pg.C_chr_120110	224008416	primary	1	1	0	0	0	0	0	0	1.246	-0.57		--	--	--	--	--	--	--	--	--	--	0	57530.3	unknown protein contains, zinc finger DHHC domain'	zf-DHHC	PF01529.10	DHHC zinc finger domain	0	0	0	0	0
jgi|Thaps3|24475|estExt_fgenesh1_pg.C_chr_120149	224008102	primary	-	-	-	-	-	-	-	-	-	-		0	0	--	--	13.9	2	6	21.4	8	13	K03063	42455.2	26S proteasome AAA-ATPase subunit RPT3	Mg_chelatase	PF01078.10	Magnesium chelatase, subunit ChlI	hydrolases	3.6.4.8	tpv:TP04_0031 26S proteasome aaa-ATPase subunit Rpt3 [EC:3.6.4.8] [KO:K03063]	3	hydrolase activity
jgi|Thaps3|24484|estExt_fgenesh1_pg.C_chr_120161	224008464	primary	0	0	0	0	0	0	1	0	0.985	0.335		--	--	2.2	1	--	--	--	5.8	2	3	E1	48043.9	nitrate reductase apoenzyme	FAD_binding_6	PF00970.12	Oxidoreductase FAD-binding domain	0	0	0	1	oxidoreductase activity
jgi|Thaps3|24486|estExt_fgenesh1_pg.C_chr_120163	224008466	primary	0	0	0	0	0	1	0	0	1.06	0.321		--	--	1.1	1	--	--	--	1.1	1	5	0	103332	Hypothetical Protein No BLAST result	0	0	0	0	0	0	0	0
jgi|Thaps3|24503|estExt_fgenesh1_pg.C_chr_120197	224008496	primary	0	0	0	0	0	2	1	1	2.146	0.875		--	--	5	2	12.5	5	9	5.8	2	7	0	63825.5	PREDICTED: similar to Integrin alpha-9 precursor (Integrin alpha-RLC)	0	0	0	0	0	0	0	0
jgi|Thaps3|24506|estExt_fgenesh1_pg.C_chr_120201	224008500	primary	3	1	1	1	3	3	4	3	2.134	0.55		10.1	3	19.4	5	--	--	--	9.3	1	1	0	27344.2	Hypothetical Protein No BLAST result	0	0	0	0	0	0	0	0
jgi|Thaps3|24510|estExt_fgenesh1_pg.C_chr_120209	224008166	primary	0	0	0	0	0	0	0	0	1	-0.002		--	--	--	--	4.6	2	4	4.6	2	8	K06980	64299.7	aminomethyltransferase	GCV_T	PF01571.10	Glycine cleavage T-protein (aminomethyl transferase)	0	0	0	2.1.2.10	aminomethyltransferase activity
jgi|Thaps3|24512|estExt_fgenesh1_pg.C_chr_120214	224008172	primary	16	9	12	13	15	11	15	14	0.332	0.093		30.6	11	35.5	10	46	12	92	46	12	88	0	26821.5	Hypothetical Protein No BLAST result	0	0	0	0	0	0	0	0
jgi|Thaps3|24521|estExt_fgenesh1_pg.C_chr_120227	224008182	primary	-	-	-	-	-	-	-	-	-	-		--	--	--	--	6.1	3	8	14.1	4	5	K00820	76638.6	hypothetical protein DDB0187034	GATase_2	PF00310.10	Glutamine amidotransferases class-II	transferase	2.6.1.16	ddi:DDB0187034 hypothetical protein [EC:2.6.1.16] [KO:K00820]	0	0
jgi|Thaps3|24527|estExt_fgenesh1_pg.C_chr_120244	224008196	primary	0	1	0	1	0	0	0	1	1.018	-0.22		3.1	1	3.1	1	10.5	4	9	20.7	8	15	K04499	49419.7	PREDICTED: similar to RuvB-like protein 1	AAA	PF00004.17	ATPase family associated with various cellular activities (AAA)	hydrolases	3.6.1.-	ath:At5g22330 MWD9.12; Ruv DNA-helicase-related protein [EC:3.6.1.-] [KO:K04499]	0	0
jgi|Thaps3|24550|estExt_fgenesh1_pg.C_chr_120293	224008592	primary	5	3	3	5	3	4	3	3	0.661	-0.192		4.9	2	7.4	4	7.8	6	12	6.3	4	16	0	92695.1	hypothetical protein	W2	PF02020.7	eIF4-gamma/eIF5/eIF2-epsilon	0	0	0	0	0
jgi|Thaps3|24564|estExt_fgenesh1_pg.C_chr_120331	224008278	primary	0	0	0	0	0	1	0	1	1.327	0.584		--	--	6.3	3	5.9	4	5	19.4	7	16	0	59465.3	-	0	0	0	0	0	0	0	0
jgi|Thaps3|24566|estExt_fgenesh1_pg.C_chr_120344	224008290	primary	-	-	-	-	-	-	-	-	-	-		0	0	--	--	--	--	--	--	--	--	0	46696.5	PREDICTED: similar to TNF receptor-associated factor 3 interacting protein 1 (predicted)	0	0	0	0	0	0	0	0
gi|118411230|ref|YP_874624.1|	224008290	secondaryID	-	-	-	-	-	-	-	-	-	-		0	0	--	--	--	--	--	--	--	--	0	46696.5	PREDICTED: similar to TNF receptor-associated factor 3 interacting protein 1 (predicted)	0	0	0	0	0	0	0	0
jgi|Thaps3|24568|estExt_fgenesh1_pg.C_chr_120347	224008644	primary	0	0	0	0	0	1	1	0	1.399	0.583		--	--	0.7	1	--	--	--	1.4	2	5	E3.2.1.18	180416	Similar to PRUNEM1	DHH	PF01368.9	DHH family	hydrolases	3.2.1.18	cal:orf19.2859 SRP40; nonribosomal protein of the nucleolus and coiled bodies [EC:3.2.1.18] [KO:K01186]	3	hydrolase activity
jgi|Thaps3|24571|estExt_fgenesh1_pg.C_chr_120353	224008298	primary	1	3	1	3	3	2	3	0	0.698	-0.012		12.3	5	9.3	4	12.8	7	22	8.1	6	21	0	63228	-	0	0	0	0	0	0	0	0
jgi|Thaps3|24572|estExt_fgenesh1_pg.C_chr_120356	224008654	primary	1	3	3	3	4	3	1	3	0.738	0.051		14.4	4	16	4	7.7	3	7	20.2	7	16	E1.11.1.7	46266.2	L-ascorbate peroxidase/ peroxidase	peroxidase	PF00141.12	Peroxidase	0	0	0	1.11.1.7	peroxidase activity
jgi|Thaps3|24584|estExt_fgenesh1_pg.C_chr_130022	224008677	primary	0	0	0	1	0	1	0	1	0.87	0.271		--	--	4.7	1	--	--	--	4.7	1	5	E2.3.1.48	37487.4	SD08305p	0	0	0	transferase	2.3.1.48	dme:CG15319-PB CG15319; CG15319 gene product from transcript CG15319-RB [EC:2.3.1.48] [KO:K04498]	0	0
jgi|Thaps3|24585|estExt_fgenesh1_pg.C_chr_130032	224009059	primary	-	-	-	-	-	-	-	-	-	-		--	--	--	--	--	--	--	--	--	--	0	45354.1	syntaxin 6	SNARE	PF05739.8	SNARE domain	0	0	0	0	0
jgi|Thaps3|24591|estExt_fgenesh1_pg.C_chr_130045	224009075	primary	0	0	0	0	0	0	0	0	1	-0.002		--	--	--	--	--	--	--	--	--	--	0	37785	Hypothetical Protein No BLAST result	0	0	0	0	0	0	0	0
jgi|Thaps3|2462|fgenesh1_pg.C_chr_2000417	223996321	primary	-	-	-	-	-	-	-	-	-	-		0	0	5.2	1	--	--	--	--	--	--	0	32961.2	Hypothetical Proteins No BLAST results-PFAM: D-Tyr-tRNA(Tyr) deacylase 29900.4kDa	0	0	0	0	0	0	0	0
jgi|Thaps3|2463|fgenesh1_pg.C_chr_2000418	223996323	primary	2	3	2	2	1	1	1	0	1.769	-0.645		13.7	2	--	--	13.3	2	5	20.5	4	12	0	27195.2	entD: EntD	IncA	PF04156.4	IncA protein	0	0	0	0	0
jgi|Thaps3|24631|estExt_fgenesh1_pg.C_chr_130120	224009155	primary	0	0	0	0	2	2	1	1	2.166	1.132		--	--	15.8	2	--	--	--	9.2	1	6	0	21830.7	Hypothetical Protein No BLAST result	0	0	0	0	0	0	0	0
jgi|Thaps3|24639|estExt_fgenesh1_pg.C_chr_130136	224008791	primary	1	0	0	1	1	1	2	2	0.93	0.581		1.1	1	5	3	4	3	5	8	5	13	E3.1.13.4	104657	Hypothetical protein CBG02505	0	0	0	hydrolases	3.1.13.4	cal:orf19.886 PAN1; involved in actin organization and endocytosis [EC:3.1.13.4] [KO:K01148]	0	0
jgi|Thaps3|24647|estExt_fgenesh1_pg.C_chr_130153	224008807	primary	0	1	1	1	0	0	0	0	1.499	-0.77		3.8	1	--	--	10.5	3	4	--	--	--	E3.4.21.4	48127.9	serine protease, trypsin family	Trypsin	PF00089.13	Trypsin	0	0	0	3.4.21.4	trypsin activity
jgi|Thaps3|2465|fgenesh1_pg.C_chr_2000420	223996327	primary	0	1	0	0	0	0	0	0	1.004	-0.342		1.4	1	--	--	4.1	2	3	--	--	--	0	112019	non-ribosomal peptide synthetase module protein [Burkholderia multivorans ATCC 17616]	0	0	0	0	0	0	0	0
jgi|Thaps3|24653|estExt_fgenesh1_pg.C_chr_130166	224008821	primary	1	1	0	0	1	0	0	0	0.666	-0.229		9.3	1	7.1	1	--	--	--	--	--	--	0	20652.9	similar to NADH-ubiquinone oxidoreductase 13 KD-B subunit	0	0	0	0	0	0	0	0
jgi|Thaps3|24655|estExt_fgenesh1_pg.C_chr_130172	224008825	primary	0	1	0	0	2	0	1	0	0.505	0.368		--	--	0.9	2	1.8	2	6	3.8	5	12	0	212803	hypothetical protein-signal peptide prediction	0	0	0	0	0	0	0	0
jgi|Thaps3|24669|estExt_fgenesh1_pg.C_chr_130204	224009237	primary	1	1	0	0	0	0	0	1	0.639	-0.242		15.7	2	18.5	2	15.3	2	13	7.7	2	10	0	26430.1	Hypothetical Protein No BLAST result	0	0	0	0	0	0	0	0
jgi|Thaps3|24686|estExt_fgenesh1_pg.C_chr_130253	224008911	primary	5	4	3	3	2	3	4	1	0.978	-0.302		11.7	4	9.4	3	10.3	4	7	7.8	2	4	0	69688	-	TPR_1	PF00515.15	Tetratricopeptide repeat	0	0	0	0	0
jgi|Thaps3|24708|estExt_fgenesh1_pg.C_chr_130293	224009323	primary	1	0	0	0	0	0	0	0	1.041	-0.344		--	--	--	--	--	--	--	--	--	--	0	43129.6	Hypothetical Protein No BLAST result: ProSite- Protamine P1 signature; MW = 43129.6 Da	0	0	0	0	0	0	0	0
jgi|Thaps3|24710|estExt_fgenesh1_pg.C_chr_130298	224009329	primary	4	3	3	3	3	2	2	3	0.7	-0.189		6.6	2	3.3	1	18.1	8	36	31.2	10	23	E2.7.1.150	46716.6	hypothetical protein DDB0218359	0	0	0	transferase	2.7.1.150	ddi:DDB0204693 hypothetical protein [EC:2.7.1.150] [KO:K00921]	0	0
jgi|Thaps3|24711|estExt_fgenesh1_pg.C_chr_130299	224008957	primary	1	0	0	0	7	3	5	3	13.257	1.533	YES	--	--	24.1	5	10	3	6	10	2	7	0	43316.9	Protamine P1 signature	0	0	0	0	0	0	0	0
jgi|Thaps3|24715|estExt_fgenesh1_pg.C_chr_130306	224008961	primary	0	0	0	0	0	0	0	0	1	-0.002		--	--	--	--	--	--	--	7.2	3	6	E3.1.1.47	52637.4	hypothetical protein DDB0190190	WD40	PF00400.19	WD domain, G-beta repeat	hydrolases	3.1.1.47	xtr:403097 TNeu059p06.1, pafah1b1, MGC76037; platelet-activating factor acetylhydrolase, isoform Ib, alpha subunit [EC:3.1.1.47] [KO:K01062]	0	0
jgi|Thaps3|24725|estExt_fgenesh1_pg.C_chr_130336	224009371	primary	1	1	0	2	2	0	1	1	0.705	-0.009		7.3	2	16.9	4	16.9	4	15	22.1	5	9	0	36614	Hypothetical Protein No BLAST result	CRAL_TRIO	PF00650.9	CRAL/TRIO domain	0	0	0	0	0
jgi|Thaps3|24735|estExt_fgenesh1_pg.C_chr_130351	224009001	primary	1	1	1	1	1	3	2	2	1.218	0.464		2.8	1	11.8	5	5.3	2	11	6.7	3	12	0	72671.3	putative PHG1A protein	EMP70	PF02990.6	Endomembrane protein 70	0	0	0	0	0
jgi|Thaps3|24736|estExt_fgenesh1_pg.C_chr_130354	224009007	primary	1	1	1	0	2	3	2	1	1.248	0.522		--	--	7.8	3	--	--	--	14.1	6	10	E2.1.1.45	62603.5	Hypothetical protein CBG18887	MMR_HSR1	PF01926.10	GTPase of unknown function	transferase	2.1.1.45	mmu:98878 Ehd4; EH-domain containing 4 [EC:2.1.1.45] [KO:K00560]	0	0
jgi|Thaps3|24750|estExt_fgenesh1_pg.C_chr_140008	224009418	primary	1	0	1	1	0	0	1	0	0.879	-0.428		3.7	2	--	--	7.9	3	6	5.6	3	4	0	85227.5	DNA topoisomerase IV subunit A	0	0	0	0	0	0	0	0
jgi|Thaps3|24758|estExt_fgenesh1_pg.C_chr_140021	224009792	primary	0	0	0	0	0	0	1	0	0.985	0.335		--	--	15.4	1	--	--	--	--	--	--	0	22553	proline-rich protein BstNI subfamily 3 precursor	0	0	0	0	0	0	0	0
jgi|Thaps3|24759|estExt_fgenesh1_pg.C_chr_140025	224009428	primary	0	0	1	1	1	1	1	2	0.829	0.504		2.4	1	4.3	2	--	--	--	3.4	3	8	K08727	73246.5	Card4 protein	Tropomodulin	PF03250.4	Tropomodulin	0	0	0	0	0
jgi|Thaps3|24761|estExt_fgenesh1_pg.C_chr_140027	224009802	primary	0	0	0	0	0	0	0	0	1	-0.002		--	--	--	--	--	--	--	--	--	--	0	21279	PREDICTED: similar to integrin-binding sialoprotein precursor	GRP	PF07172.1	Glycine rich protein family	0	0	0	0	0
jgi|Thaps3|24769|estExt_fgenesh1_pg.C_chr_140042	224009442	primary	24	24	24	22	23	15	17	18	1.727	-0.241		40.9	13	40.9	14	40.9	15	167	40.9	17	229	0	18154.8	Hypothetical Protein No BLAST result	DUF680	PF05079.2	Protein of unknown function (DUF680)	0	0	0	0	0
jgi|Thaps3|24797|estExt_fgenesh1_pg.C_chr_140095	224009878	primary	0	0	0	0	0	0	1	0	0.985	0.335		--	--	3.5	2	5.4	2	3	4	3	4	E2.3.1.48	83198.1	Hypothetical protein CBG04553	0	0	0	transferase	2.3.1.48	dme:CG15319-PB CG15319; CG15319 gene product from transcript CG15319-RB [EC:2.3.1.48] [KO:K04498]	0	0
jgi|Thaps3|24809|estExt_fgenesh1_pg.C_chr_140114	224009512	primary	0	0	0	0	0	0	0	0	1	-0.002		--	--	--	--	--	--	--	--	--	--	0	82825.7	hypothetical protein DDB0185465	0	0	0	0	0	0	0	0
jgi|Thaps3|24816|estExt_fgenesh1_pg.C_chr_140126	224009908	primary	1	2	0	0	5	8	8	6	40.64	1.632	YES	8.7	3	41.9	12	42.1	12	46	56.2	19	64	K01914	40490.2	aspartate-ammonia ligase	AsnA	PF03590.4	Aspartate-ammonia ligase	ligase	6.3.1.1	ehi:1.t00107 aspartate--ammonia ligase, putative [EC:6.3.1.1] [KO:K01914]	6.3.1.1	aspartate-ammonia ligase activity
jgi|Thaps3|24835|estExt_fgenesh1_pg.C_chr_140156	224009566	primary	0	1	1	1	0	0	0	2	0.611	-0.261		1.7	1	2.2	2	10.8	7	11	8.9	6	15	0	115142	WD-40 repeat protein-like	WD40	PF00400.19	WD domain, G-beta repeat	0	0	0	0	0
jgi|Thaps3|24849|estExt_fgenesh1_pg.C_chr_140178	224009588	primary	1	1	2	1	0	0	1	0	0.84	-0.703		4.8	2	3.2	1	8	4	4	10.2	4	9	E3.1.-.-	64487.8	exonuclease	zf-CCCH	PF00642.14	Zinc finger C-x8-C-x5-C-x3-H type (and similar)	hydrolases	3.1.-.-	hsa:81875 ISG20L2; interferon stimulated exonuclease gene 20kDa-like 2 [EC:3.1.-.-]	0	0
jgi|Thaps3|24853|estExt_fgenesh1_pg.C_chr_140184	224009594	primary	0	0	0	0	0	0	0	0	1	-0.002		--	--	--	--	--	--	--	--	--	--	0	24627.8	Hypothetical Protein No BLAST result	0	0	0	0	0	0	0	0
jgi|Thaps3|24862|estExt_fgenesh1_pg.C_chr_140201	224009608	primary	1	1	1	2	1	1	0	1	0.714	-0.286		1.6	3	1.2	2	1.8	4	5	1.4	4	7	0	380752	Hypothetical Protein No BLAST result	0	0	0	0	0	0	0	0
jgi|Thaps3|24864|estExt_fgenesh1_pg.C_chr_140203	224009610	primary	22	24	23	24	16	17	11	19	6.739	-0.369		36.9	16	46	14	44.2	19	100	36.9	18	107	E3.6.3.14	29661	PAaA	Mt_ATP-synt_B	PF05405.2	Mitochondrial ATP synthase B chain precursor (ATP-synt_B)	0	0	0	3.6.3.14	hydrogen-transporting ATP synthase activity, rotational mechanism
jgi|Thaps3|24876|estExt_fgenesh1_pg.C_chr_140224	224009988	primary	1	1	2	2	0	2	0	1	0.652	-0.445		11	2	8.2	1	25.9	5	17	25.9	6	22	0	35999.7	Hypothetical Protein No BLAST result	0	0	0	0	0	0	0	0
jgi|Thaps3|24880|estExt_fgenesh1_pg.C_chr_140234	224009646	primary	2	1	2	0	2	2	0	1	0.728	-0.015		5.6	2	8.6	3	5.6	2	2	3.5	1	1	0	64274.9	Hypothetical Protein No BLAST result	0	0	0	0	0	0	0	0
jgi|Thaps3|24887|estExt_fgenesh1_pg.C_chr_140244	224009658	primary	16	15	13	16	27	29	31	31	598.219	0.603	YES	40.4	20	58.4	34	40.6	25	71	43.4	33	123	K05907	49034.5	phosphoadenosine-phosphosulphate reductase	PAPS_reduct	PF01507.8	Phosphoadenosine phosphosulfate reductase family	oxidoreductase	1.8.4.9	ath:At4g21990 F1N20.90; 5'-adenylylsulfate reductase (APR3) / PAPS reductase homolog (PRH26) [EC:1.8.4.9] [KO:K05907]	2	transferase activity
jgi|Thaps3|24921|estExt_fgenesh1_pg.C_chr_140300	224010060	primary	0	0	0	0	0	0	0	0	1	-0.002		--	--	--	--	--	--	--	--	--	--	0	45881	helicase, putative	HA	PF03457.4	Helicase associated domain	0	0	0	0	0
jgi|Thaps3|24931|estExt_fgenesh1_pg.C_chr_140322	224009736	primary	0	0	0	0	0	0	1	0	0.985	0.335		--	--	5.6	1	--	--	--	12	2	8	K08056	24166.6	putative protein disulfide isomerase precursor	Thioredoxin	PF00085.8	Thioredoxin	isomerase	5.3.4.1	ath:At2g47470 T30B22.23; thioredoxin family protein [EC:5.3.4.1] [KO:K01829]	0	0
jgi|Thaps3|24932|estExt_fgenesh1_pg.C_chr_140323	224010082	primary	15	12	10	12	20	17	16	16	3.81	0.337		31.5	11	36.1	15	43.1	20	53	49.1	25	72	K01829	23880.2	putative protein disulfide isomerase precursor	Thioredoxin	PF00085.8	Thioredoxin	isomerase	5.3.4.1	dme:CG1837-PA CG1837; CG1837 gene product from transcript CG1837-RA [EC:5.3.4.1] [KO:K01829]	0	0
jgi|Thaps3|2496|fgenesh1_pg.C_chr_2000451	223995279	primary	2	3	2	3	2	2	2	2	0.784	-0.166		10.7	2	10.7	2	--	--	--	24.8	3	6	0	13936.3	Hypothetical Proteins No BLAST results-Prosite: Prokaryotic membrane lipoprotein lipid attachment site, PFAM: Leucine Rich Repeat	0	0	0	0	0	0	0	0
jgi|Thaps3|24965|estExt_fgenesh1_pg.C_chr_150050	224010449	primary	1	2	2	1	1	0	0	0	1.213	-0.831		6.7	1	6.7	1	--	--	--	--	--	--	0	20868.5	MAPEG family, putative	MAPEG	PF01124.8	MAPEG family	0	0	0	0	0
jgi|Thaps3|24991|estExt_fgenesh1_pg.C_chr_150120	224010235	primary	0	0	0	0	0	0	0	0	1	-0.002		--	--	--	--	--	--	--	--	--	--	E2.3.1.48	69475.1	argonaut-like protein	0	0	0	transferase	2.3.1.48	dme:CG15319-PB CG15319; CG15319 gene product from transcript CG15319-RB [EC:2.3.1.48] [KO:K04498]	0	0
jgi|Thaps3|25017|estExt_fgenesh1_pg.C_chr_150169	224010283	primary	0	0	0	0	2	2	2	2	2.479	1.276		--	--	3.9	2	--	--	--	--	--	--	0	79596.8	PREDICTED: similar to CG17927-PD, isoform D	Transposase_8	PF01527.9	Transposase	0	0	0	0	0
jgi|Thaps3|25022|estExt_fgenesh1_pg.C_chr_150180	224010579	primary	-	-	-	-	-	-	-	-	-	-		0	0	0	0	30.2	1	2	--	--	--	K01897	63708.7	Long-chain acyl-CoA synthetases (AMP-forming)	AMP-binding	PF00501.15	AMP-binding enzyme	ligase	6.2.1.3	cme:CML197C probable long-chain fatty acid coenzyme A ligase [EC:6.2.1.3] [KO:K01897]	0	0
gi|118411232|ref|YP_874626.1|	224010579	secondaryID	-	-	-	-	-	-	-	-	-	-		0	0	0	0	30.2	1	2	--	--	--	K01897	63708.7	Long-chain acyl-CoA synthetases (AMP-forming)	AMP-binding	PF00501.15	AMP-binding enzyme	ligase	6.2.1.3	cme:CML197C probable long-chain fatty acid coenzyme A ligase [EC:6.2.1.3] [KO:K01897]	0	0
jgi|Thaps3|25024|estExt_fgenesh1_pg.C_chr_150186	224010297	primary	0	0	0	0	0	0	1	0	0.985	0.335		--	--	--	--	--	--	--	--	--	--	0	28663.5	pux4 (LANT UBX DOMAIN-CONTAINING PROTEIN 4)	SEP	PF08059.2	SEP domain	0	0	0	0	0
jgi|Thaps3|25040|estExt_fgenesh1_pg.C_chr_150211	224010319	primary	2	2	2	2	3	0	1	1	0.703	-0.327		21.7	3	6.9	1	33	6	21	26.6	5	19	0	22555.1	Hypothetical Protein No BLAST result	0	0	0	0	0	0	0	0
jgi|Thaps3|25042|estExt_fgenesh1_pg.C_chr_150216	224010621	primary	9	7	7	8	6	8	10	4	0.677	-0.092		25.2	11	16	9	30.2	19	49	30.5	23	66	K01897	63830.7	Long-chain acyl-CoA synthetases (AMP-forming)	AMP-binding	PF00501.15	AMP-binding enzyme	ligase	6.2.1.3	cme:CML197C probable long-chain fatty acid coenzyme A ligase [EC:6.2.1.3] [KO:K01897]	0	0
jgi|Thaps3|25047|estExt_fgenesh1_pg.C_chr_150230	224010639	primary	0	1	0	1	0	0	0	0	1.014	-0.57		4.1	1	--	--	--	--	--	--	--	--	0	28677.2	Hypothetical Protein No BLAST result	0	0	0	0	0	0	0	0
jgi|Thaps3|25072|estExt_fgenesh1_pg.C_chr_150278	224010687	primary	0	0	0	0	0	0	0	0	1	-0.002		--	--	--	--	--	--	--	3.4	1	3	0	62061.6	hypothetical protein UM03133.1	0	0	0	0	0	0	0	0
jgi|Thaps3|25101|estExt_fgenesh1_pg.C_chr_16a0019	224014200	primary	0	0	0	0	1	1	0	0	1.202	0.582		--	--	--	--	--	--	--	1	1	3	K04892	142172	cation channel family protein	Ion_trans	PF00520.18	Ion transport protein	0	0	0	0	0
jgi|Thaps3|25111|estExt_fgenesh1_pg.C_chr_16a0040	224014042	primary	-	-	-	-	-	-	-	-	-	-		--	--	--	--	--	--	--	--	--	--	0	94947.2	helicase, putative	HA	PF03457.4	Helicase associated domain	0	0	0	0	0
jgi|Thaps3|25116|estExt_fgenesh1_pg.C_chr_16a0048	224014052	primary	0	0	0	0	0	1	0	1	1.327	0.584		--	--	4.1	1	2.5	2	7	2.5	2	9	K00927	46491	PREDICTED: similar to GA16139-PA	PGK	PF00162.8	Phosphoglycerate kinase	transferase	2.7.2.3	cel:T03F1.3 Hypothetical protein T03F1.3 [EC:2.7.2.3] [KO:K00927]	2.7.2.3	phosphoglycerate kinase activity
jgi|Thaps3|25120|estExt_fgenesh1_pg.C_chr_16a0053	224014056	primary	0	0	0	0	0	0	0	0	1	-0.002		--	--	--	--	--	--	--	--	--	--	0	87121.9	unknown protein	0	0	0	0	0	0	0	0
jgi|Thaps3|25124|estExt_fgenesh1_pg.C_chr_16a0058	224014064	primary	0	0	0	0	0	0	0	0	1	-0.002		--	--	--	--	--	--	--	14.9	2	4	0	21974.5	Protein gar2, putative [Ricinus communis]	0	0	0	0	0	0	0	0
jgi|Thaps3|25130|estExt_fgenesh1_pg.C_chr_16a0073	224014248	primary	13	13	9	8	7	7	9	3	3.056	-0.456		38.2	15	25.4	11	36.1	13	28	45.1	17	34	K00058	50143.5	D-3-phosphoglycerate dehydrogenase	2-Hacid_dh	PF00389.18	D-isomer specific 2-hydroxyacid dehydrogenase, catalytic domain	oxidoreductase	1.1.1.95	ddi:DDB0230052 serA; 3-phosphoglycerate dehydrogenase [EC:1.1.1.95] [KO:K00058]	1.1.1	oxidoreductase activity, acting on the CH-OH group of donors, NAD or NADP as acceptor
jgi|Thaps3|25140|estExt_fgenesh1_pg.C_chr_16a0104	224014282	primary	0	0	0	0	0	0	0	0	1	-0.002		--	--	--	--	--	--	--	--	--	--	E3.2.1.3	276835	zinc finger like protein [Thalassiosira pseudonana CCMP1335]	DDT	PF02791.6	DDT domain	hydrolases	3.2.1.3	sce:YIR019C MUC1; Required for invasion and pseudohyphae formation in response to nitrogen starvation [EC:3.2.1.3] [KO:K01178]	0	0
jgi|Thaps3|25144|estExt_fgenesh1_pg.C_chr_16a0111	224014118	primary	1	1	0	0	0	0	0	1	0.639	-0.242		1.4	1	3.9	1	4.2	3	8	4.5	3	9	0	106226	hypothetical protein cgd4_3690	RRM_1	PF00076.10	RNA recognition motif. (a.k.a. RRM, RBD, or RNP domain)	0	0	0	0	0
jgi|Thaps3|25147|estExt_fgenesh1_pg.C_chr_16a0117	224014294	primary	2	4	3	3	0	1	1	2	2.188	-0.745		8.8	3	8.8	1	--	--	--	--	--	--	0	40244.1	Hypothetical Protein No BLAST result	0	0	0	0	0	0	0	0
jgi|Thaps3|25177|estExt_fgenesh1_pg.C_chr_16b0013		primary	1	2	2	0	1	0	0	0	1.447	-0.727		3.7	3	2.4	1	--	--	--	4.1	2	2	0	76255.2	nucleotide transport protein	TLC	PF03219.4	TLC ATP/ADP transporter	0	0	0	0	0
jgi|Thaps3|25182|estExt_fgenesh1_pg.C_chr_16b0026	224014413	primary	2	2	2	2	1	0	0	1	1.223	-0.816		18.8	4	15.6	2	24	4	25	10.4	1	17	0	17018.7	Hypothetical Protein No BLAST result	0	0	0	0	0	0	0	0
jgi|Thaps3|25205|estExt_fgenesh1_pg.C_chr_170020	224010742	primary	0	0	0	0	0	0	0	0	1	-0.002		--	--	--	--	--	--	--	--	--	--	0	102176	conserved hypothetical protein	0	0	0	0	0	0	0	0
jgi|Thaps3|25206|estExt_fgenesh1_pg.C_chr_170025	224010970	primary	2	2	2	2	0	0	0	0	2.584	-1.318		5.2	1	--	--	4.9	2	2	--	--	--	0	33930.2	Hypothetical Protein No BLAST result: ProSite- EF-hand calcium-binding domain profile; MW = 33930.2 Da	0	0	0	0	0	0	0	0
jgi|Thaps3|25225|estExt_fgenesh1_pg.C_chr_170054	224010776	primary	0	0	0	0	0	0	0	1	1.012	0.334		--	--	7.8	2	--	--	--	--	--	--	0	27329.2	Hypothetical protein LOC55208, isoform b	DUF298	PF03556.5	Domain of unknown function (DUF298)	0	0	0	0	0
jgi|Thaps3|25234|estExt_fgenesh1_pg.C_chr_170068	224011016	primary	3	3	3	3	2	2	1	1	1.762	-0.531		8.4	2	8.4	2	--	--	--	11.2	3	6	0	31340.9	hypothetical protein DDB0218473	0	0	0	0	0	0	0	0
jgi|Thaps3|25262|estExt_fgenesh1_pg.C_chr_170120	224011062	primary	1	1	1	1	0	0	1	0	0.923	-0.622		13.7	2	--	--	23.3	3	11	29.6	5	10	0	29731.5	Hypothetical Protein No BLAST result	DUF1333	PF07050.2	Protein of unknown function (DUF1333)	0	0	0	0	0
jgi|Thaps3|25278|estExt_fgenesh1_pg.C_chr_170147	224011088	primary	0	0	0	0	0	0	0	0	1	-0.002		--	--	--	--	10.8	2	3	10.8	3	4	0	37522.7	hypothetical protein DDB0191031	0	0	0	0	0	0	0	0
jgi|Thaps3|25279|estExt_fgenesh1_pg.C_chr_170148	224010872	primary	0	0	0	0	0	0	0	0	1	-0.002		--	--	--	--	2.2	2	2	10.6	4	16	K09498	60043.5	t-complex protein 1, zeta subunit (tcp-1-zeta), putative	Cpn60_TCP1	PF00118.13	TCP-1/cpn60 chaperonin family	0	0	0	0	0
jgi|Thaps3|25281|estExt_fgenesh1_pg.C_chr_170152	224011094	primary	1	1	0	0	0	1	1	1	0.957	0.196		3.5	1	11.6	3	--	--	--	12.6	3	3	0	42126.2	NAD-dependent epimerase/dehydratase	Epimerase	PF01370.10	NAD dependent epimerase/dehydratase family	0	0	0	0	0
jgi|Thaps3|25295|estExt_fgenesh1_pg.C_chr_170174	224011124	primary	1	1	1	1	2	4	4	3	4.682	0.766		2.7	2	2.7	2	--	--	--	2.2	2	5	K00799	106610	PREDICTED: similar to Glutathione S-transferase 1-1 (GST class-theta)	Peptidase_M11	PF05548.1	Gametolysin peptidase M11	0	0	0	0	0
jgi|Thaps3|25299|estExt_fgenesh1_pg.C_chr_170188	224010906	primary	2	2	1	1	0	0	0	1	1.092	-0.843		3.5	3	2.4	2	16.4	14	27	11.1	11	22	K00360	101408	nitrate reductase	Oxidored_molyb	PF00174.8	Oxidoreductase molybdopterin binding domain	oxidoreductase	1.7.1.1	ath:At1g77760 T32E8.9; nitrate reductase 1 (NR1) [EC:1.7.1.1] [KO:K00360]	1	oxidoreductase activity
jgi|Thaps3|25355|estExt_fgenesh1_pg.C_chr_180107	209583589	primary	1	1	0	0	1	1	0	0	0.743	-0.019		4	2	9.3	3	8.9	5	26	6.1	2	10	K03076	52272.3	putative Sec61	SecY	PF00344.9	eubacterial secY protein	0	0	0	0	0
jgi|Thaps3|25356|estExt_fgenesh1_pg.C_chr_180110	209583591	primary	0	0	0	0	0	0	0	0	1	-0.002		--	--	--	--	--	--	--	--	--	--	E2.3.1.48	152004	hypothetical protein DDB0216864	0	0	0	transferase	2.3.1.48	dme:CG15319-PB CG15319; CG15319 gene product from transcript CG15319-RB [EC:2.3.1.48] [KO:K04498]	0	0
jgi|Thaps3|25360|estExt_fgenesh1_pg.C_chr_180117	209583440	primary	0	0	0	0	0	0	0	0	1	-0.002		--	--	--	--	--	--	--	3.6	1	2	0	59203.7	Hypothetical protein CBG20540	TPR_2	PF07719.4	Tetratricopeptide repeat	0	0	0	0	0
jgi|Thaps3|25361|estExt_fgenesh1_pg.C_chr_180122	209583598	primary	0	1	0	1	0	0	0	0	1.014	-0.57		1.4	1	--	--	9.7	5	7	--	--	--	E1.3.99.23	108528	all-trans-13,14-dihydroretinol saturase	0	0	0	oxidoreductase	1.3.99.23	dre:325922 retsat; retinol saturase (all-trans-retinol 13,14-reductase) [EC:1.3.99.23]	0	0
jgi|Thaps3|25378|estExt_fgenesh1_pg.C_chr_180164	209583620	primary	1	1	1	1	1	2	2	2	0.942	0.354		2.3	1	6.6	2	5.1	2	2	5.7	2	2	0	71508.1	Hypothetical Protein No BLAST result: ProSite- EGF-like domain signature 2; MW = 71508.1 Da	0	0	0	0	0	0	0	0
jgi|Thaps3|2538|fgenesh1_pg.C_chr_2000493	223996395	primary	-	-	-	-	-	-	-	-	-	-		--	--	--	--	--	--	--	--	--	--	K01090	35512.2	LOC656485: similar to protein phosphatase 1, catalytic subunit, beta isoform 1	Metallophos	PF00149.16	Calcineurin-like phosphoesterase	hydrolases	3.1.3.16	cel:F29F11.6 gsp-1; Hypothetical protein F29F11.6 [EC:3.1.3.16] [KO:K06269]	3	hydrolase activity
jgi|Thaps3|25387|estExt_fgenesh1_pg.C_chr_180192	209583632	primary	0	0	0	1	0	0	0	0	1.063	-0.321		3.6	1	--	--	3.6	3	11	4.5	5	25	0	36423.1	hypothetical protein CaO19.3512	Vicilin_N	PF04702.2	Vicilin N terminal region	0	0	0	0	0
jgi|Thaps3|25399|estExt_fgenesh1_pg.C_chr_180216	209583647	primary	0	0	0	0	0	0	0	0	1	-0.002		--	--	--	--	18.4	8	21	15.8	7	13	0	62748.7	Hypothetical Protein No BLAST result	0	0	0	0	0	0	0	0
jgi|Thaps3|25409|estExt_fgenesh1_pg.C_chr_180241	209583661	primary	2	2	4	2	9	11	10	7	410.345	1.098	YES	23.8	4	40.5	9	--	--	--	20.2	5	8	0	35622.3	hypothetical protein	0	0	0	0	0	0	0	0
jgi|Thaps3|25438|estExt_fgenesh1_pg.C_chr_180289	209583523	primary	0	0	0	0	1	0	0	0	1.01	0.331		--	--	2.1	1	--	--	--	--	--	--	0	97856.2	Mediator complex subunit 25 CG12254-PA	Zn_clus	PF00172.7	Fungal Zn(2)-Cys(6) binuclear cluster domain	0	0	0	0	0
jgi|Thaps3|25439|estExt_fgenesh1_pg.C_chr_180291	209583686	primary	0	0	0	1	0	1	0	0	0.818	-0.001		--	--	--	--	6.7	5	14	9.3	6	20	0	46656.6	proteophosphoglycan ppg4	PT	PF04886.2	PT repeat	0	0	0	0	0
jgi|Thaps3|25440|estExt_fgenesh1_pg.C_chr_180292	209583524	primary	0	0	0	0	0	0	0	0	1	-0.002		--	--	--	--	2	2	2	2	2	2	0	138534	hypothetical protein DDB0185712	M	PF02370.6	M protein repeat	0	0	0	0	0
jgi|Thaps3|25448|estExt_fgenesh1_pg.C_chr_19a_190008	224014648	primary	0	0	0	0	0	0	0	0	1	-0.002		--	--	--	--	--	--	--	--	--	--	0	18822	hypothetical protein MG06185.4	Ribosomal_60s	PF00428.8	60s Acidic ribosomal protein	0	0	0	0	0
jgi|Thaps3|25451|estExt_fgenesh1_pg.C_chr_19a_190013	224014460	primary	0	0	0	0	2	0	0	1	2.341	0.692		--	--	1.4	1	2.5	2	2	5.4	5	9	E3.2.1.18	168512	-	NB-ARC	PF00931.12	NB-ARC domain	hydrolases	3.2.1.18	cal:orf19.575 HYR5; similar to HYR1 [EC:3.2.1.18] [KO:K01186]	0	0
jgi|Thaps3|25465|estExt_fgenesh1_pg.C_chr_19a_190066	224014714	primary	0	0	0	0	0	0	0	0	1	-0.002		--	--	--	--	--	--	--	--	--	--	E1.11.1.9	24907	glutathione-S-transferase-like protein	GST_N	PF02798.8	Glutathione S-transferase, N-terminal domain	oxidoreductase	1.11.1.9	dme:CG4421-PA CG4421; CG4421 gene product from transcript CG4421-RA [EC:1.11.1.9] [KO:K00432]	0	0
jgi|Thaps3|25478|estExt_fgenesh1_pg.C_chr_19a_190104	224014742	primary	-	-	-	-	-	-	-	-	-	-		--	--	--	--	--	--	--	--	--	--	0	62885.8	hypothetical protein	0	0	0	0	0	0	0	0
jgi|Thaps3|25492|estExt_fgenesh1_pg.C_chr_19a_190172	224014820	primary	0	0	0	0	0	1	0	0	1.06	0.321		--	--	--	--	--	--	--	--	--	--	0	33131	Hypothetical Protein No BLAST result: ProSite- CRAL-TRIO lipid binding domain profile; MW = 33131 Da	0	0	0	0	0	0	0	0
jgi|Thaps3|25505|estExt_fgenesh1_pg.C_chr_19b_310013	224014917	primary	0	0	0	0	0	0	1	0	0.985	0.335		--	--	8.2	3	9	2	8	14	4	12	0	31233.1	Hypothetical Protein No BLAST result: ProSite- Myb DNA-binding domain repeat signature 1; MW = 31233.1 Da	0	0	0	0	0	0	0	0
jgi|Thaps3|25506|estExt_fgenesh1_pg.C_chr_19b_310017	224014867	primary	0	0	0	0	0	1	2	0	1.567	0.704		--	--	8.7	1	--	--	--	--	--	--	0	28234.1	Hypothetical Protein No BLAST result	0	0	0	0	0	0	0	0
jgi|Thaps3|25507|estExt_fgenesh1_pg.C_chr_19b_310020	224014925	primary	0	0	0	0	1	0	1	0	1.31	0.57		--	--	3.4	1	--	--	--	--	--	--	0	60153.3	Hypothetical Protein No BLAST result	0	0	0	0	0	0	0	0
jgi|Thaps3|25508|estExt_fgenesh1_pg.C_chr_19b_310022	224014927	primary	0	0	0	0	0	1	0	0	1.06	0.321		--	--	--	--	17.2	8	14	15.9	7	9	0	60397.9	Hypothetical Protein No BLAST result	0	0	0	0	0	0	0	0
jgi|Thaps3|25518|estExt_fgenesh1_pg.C_chr_19b_310044	224014955	primary	-	-	-	-	-	-	-	-	-	-		0	0	0	0	--	--	--	--	--	--	0	132879	hypothetical protein HoreDRAFT_1914	0	0	0	0	0	0	0	0
jgi|Thaps3|25544|estExt_fgenesh1_pg.C_chr_19c_290042	224015098	primary	0	0	0	0	0	1	0	0	1.06	0.321		--	--	--	--	--	--	--	13.4	3	11	E3.1.3.41	32459.2	catalytic/ hydrolase/ phosphoglycolate phosphatase/ phosphoric monoester hydrolase	Hydrolase	PF00702.13	haloacid dehalogenase-like hydrolase	hydrolases	3.1.3.41	cme:CMR421C probable 4-nitrophenyl phosphatase [EC:3.1.3.41] [KO:K01101]	3	hydrolase activity
jgi|Thaps3|25574|estExt_fgenesh1_pg.C_chr_200018	224011782	primary	2	2	1	1	2	1	1	2	0.768	0.029		3.9	1	6.5	2	6.7	3	4	15	3	5	E1.3.1.33	46319.1	Short-chain dehydrogenase/reductase (SDR) superfamily protein	adh_short	PF00106.13	short chain dehydrogenase	oxidoreductase	1.3.1.33	ath:At1g03630 F21B7.24; protochlorophyllide reductase C, chloroplast / PCR C / NADPH-protochlorophyllide oxidoreductase C (PORC) [EC:1.3.1.33] [KO:K00218]	1	oxidoreductase activity
jgi|Thaps3|25599|estExt_fgenesh1_pg.C_chr_200067	224011828	primary	0	0	0	0	0	0	0	0	1	-0.002		--	--	--	--	--	--	--	--	--	--	0	75873.1	PREDICTED: similar to endoplasmic reticulum chaperone SIL1, homolog of yeast; BiP-associated protein	0	0	0	0	0	0	0	0
jgi|Thaps3|25604|estExt_fgenesh1_pg.C_chr_200073	224012102	primary	0	0	0	0	0	0	0	0	1	-0.002		--	--	--	--	--	--	--	--	--	--	0	65807.6	0	0	0	0	0	0	0	0	0
jgi|Thaps3|25605|estExt_fgenesh1_pg.C_chr_200077	224012106	primary	0	0	0	0	8	7	7	7	79.548	2.138	YES	--	--	25.3	11	11.5	6	8	27.9	16	37	K01696	72965.7	hypothetical tryptophan synthase	Trp_syntA	PF00290.10	Tryptophan synthase alpha chain	lyases	4.2.1.20	cne:CNA06290 tryptophan synthase [EC:4.2.1.20] [KO:K01695 K01696]	4.2.1.20	tryptophan synthase activity
jgi|Thaps3|25613|estExt_fgenesh1_pg.C_chr_200092	224012122	primary	0	0	0	0	0	0	0	0	1	-0.002		--	--	--	--	--	--	--	--	--	--	K08874	504811	unnamed protein product	HEAT	PF02985.9	HEAT repeat	transferase	2.7.1.37	cal:orf19.3451 TRA12; histone acetyltransferase [EC:2.7.1.37] [KO:K00870]	2.7.1	phosphotransferase activity, alcohol group as acceptor
jgi|Thaps3|25629|estExt_fgenesh1_pg.C_chr_200124	224011888	primary	14	13	14	11	24	26	19	21	49.247	0.503	YES	27.3	17	32	24	24.9	17	38	32	22	64	K02355	86388.5	predicted translation elongation factor G	GTP_EFTU	PF00009.14	Elongation factor Tu GTP binding domain	hydrolases	3.6.5.3	cme:CMK150C chloroplast translation elongation factor G (EF-G) [EC:3.6.5.3] [KO:K02355]	0	0
jgi|Thaps3|25635|estExt_fgenesh1_pg.C_chr_200140	224011904	primary	0	0	0	0	0	0	0	1	1.012	0.334		--	--	--	--	--	--	--	--	--	--	0	32120.9	Hypothetical Protein No BLAST result	UPF0126	PF03458.3	UPF0126 domain	0	0	0	0	0
jgi|Thaps3|25650|estExt_fgenesh1_pg.C_chr_200167	224012194	primary	0	1	0	0	0	0	0	0	1.004	-0.342		5.2	1	--	--	27.7	6	14	17.3	5	6	0	24792.3	Hypothetical Protein No BLAST result	0	0	0	0	0	0	0	0
jgi|Thaps3|25662|estExt_fgenesh1_pg.C_chr_200192	224011958	primary	1	1	1	1	1	0	0	0	0.88	-0.581		16.8	1	16.8	1	--	--	--	--	--	--	0	12510.2	Hypothetical Protein No BLAST result	0	0	0	0	0	0	0	0
jgi|Thaps3|25686|estExt_fgenesh1_pg.C_chr_220027	224012309	primary	1	1	0	0	2	0	0	1	0.513	0.17		2.6	3	1.9	4	4.1	8	11	12.6	19	32	K09291	239950	PREDICTED: similar to nuclear pore complex-associated intranuclear coiled-coil protein TPR	Pox_A_type_inc	PF04508.2	Viral A-type inclusion protein repeat	hydrolases	3.6.4.1	cal:orf19.4683 MLP1; myosin-like protein involved in translocation of macromolecules between the nucleoplasm and the NPC [EC:3.6.4.1] [KO:K01553]	0	0
jgi|Thaps3|25687|estExt_fgenesh1_pg.C_chr_220031	224012315	primary	1	0	0	0	1	0	0	0	0.683	-0.001		--	--	1.2	2	--	--	--	--	--	--	K09291	240844	PREDICTED: similar to nuclear pore complex-associated intranuclear coiled-coil protein TPR	Pox_A_type_inc	PF04508.2	Viral A-type inclusion protein repeat	hydrolases	3.6.4.1	cal:orf19.4683 MLP1; myosin-like protein involved in translocation of macromolecules between the nucleoplasm and the NPC [EC:3.6.4.1] [KO:K01553]	0	0
jgi|Thaps3|25688|estExt_fgenesh1_pg.C_chr_220034	224012659	primary	2	2	2	2	0	0	0	0	2.584	-1.318		2.2	1	--	--	--	--	--	--	--	--	E3.2.1.3	138491	HIRA	WD40	PF00400.19	WD domain, G-beta repeat	hydrolases	3.2.1.3	sce:YIR019C MUC1; Required for invasion and pseudohyphae formation in response to nitrogen starvation [EC:3.2.1.3] [KO:K01178]	0	0
jgi|Thaps3|25692|estExt_fgenesh1_pg.C_chr_220046	224012673	primary	1	1	1	1	1	0	0	0	0.88	-0.581		4.3	1	--	--	--	--	--	--	--	--	0	29279.3	Hypothetical Protein No BLAST result	0	0	0	0	0	0	0	0
jgi|Thaps3|25708|estExt_fgenesh1_pg.C_chr_220098	224012383	primary	2	0	1	2	2	1	1	1	0.684	-0.009		4.2	3	5	2	3.5	2	2	--	--	--	E3.6.5.3	97997.9	Hypothetical Protein No BLAST result: ProSite- Aminoacyl-transfer RNA synthetases class-I signature; MW = 97997.9 Da	0	0	0	0	0	0	3.6.5.3	protein biosynthesis
jgi|Thaps3|25721|estExt_fgenesh1_pg.C_chr_220121	224012751	primary	0	0	0	0	0	1	0	1	1.327	0.584		--	--	3.7	2	--	--	--	5.7	2	6	0	62276.1	SET (trithorax/polycomb) domain containing family member (set-29) [Caenorhabditis elegans]	SET	PF00856.16	SET domain	0	0	0	0	0
jgi|Thaps3|25722|estExt_fgenesh1_pg.C_chr_220123	224012401	primary	0	0	0	0	0	0	1	0	0.985	0.335		--	--	--	--	--	--	--	--	--	--	0	236118	PREDICTED: similar to CG6734-PA	RRM_1	PF00076.10	RNA recognition motif. (a.k.a. RRM, RBD, or RNP domain)	0	0	0	0	0
jgi|Thaps3|25730|estExt_fgenesh1_pg.C_chr_220147	224012431	primary	0	0	0	0	0	0	1	0	0.985	0.335		--	--	5.9	1	--	--	--	--	--	--	0	45769.3	SelT/selW/selH selenoprotein	Seleno_W_rel	PF05169.2	Selenoprotein W-related family	0	0	0	0	0
jgi|Thaps3|25744|estExt_fgenesh1_pg.C_chr_220179	224012465	primary	3	7	2	3	0	1	0	1	6.293	-1.203		13.7	4	10.7	2	16.5	5	16	21.6	5	11	0	36530.6	heat shock protein DnaJ domain protein [Cyanothece sp. PCC 7425]	0	0	0	0	0	0	0	0
jgi|Thaps3|25753|estExt_fgenesh1_pg.C_chr_220195	224012483	primary	0	0	0	0	0	0	0	1	1.012	0.334		--	--	2.3	1	5.2	2	2	7.3	4	5	E5.4.2.8	68363.9	intramolecular transferase, phosphotransferases	PGM_PMM_I	PF02878.5	Phosphoglucomutase/phosphomannomutase, alpha/beta/alpha domain I	isomerase	5.4.2.8	cme:CMC121C phosphoglucomutase [EC:5.4.2.8] [KO:K01840]	5.4.2	intramolecular transferase activity, phosphotransferases
jgi|Thaps3|25767|estExt_fgenesh1_pg.C_chr_220229	224012521	primary	0	0	0	0	0	0	0	0	1	-0.002		--	--	--	--	--	--	--	--	--	--	0	67799	PREDICTED: similar to CG10038-PB, isoform B, partial	0	0	0	0	0	0	0	0
jgi|Thaps3|25772|estExt_fgenesh1_pg.C_chr_220237	224012529	primary	8	6	7	7	19	18	18	12	346.757	0.873	YES	14.1	6	41.6	16	32.9	14	52	52.8	22	85	K05692	41791.3	actin A	Actin	PF00022.7	Actin	0	0	0	0	0
jgi|Thaps3|25773|estExt_fgenesh1_pg.C_chr_220238	224012861	primary	0	1	1	1	0	0	0	0	1.499	-0.77		5.3	1	--	--	--	--	--	5.3	1	1	0	59082.9	VIP3 (VERNALIZATION INDEPENDENCE 3); nucleotide binding	WD40	PF00400.19	WD domain, G-beta repeat	0	0	0	0	0
jgi|Thaps3|31543|e_gw1.1.301.1	224012543	primary	-	-	-	-	-	-	-	-	-	-		3	3	--	--	--	--	--	--	--	--	E3.6.1.-	172573	splicing coactivator subunit SRm300	MORN	PF02493.8	MORN repeat	hydrolases	3.6.1.-	hsa:57634 EP400, TNRC12; E1A binding protein p400 [EC:3.6.1.-] [KO:K01529]	0	0
jgi|Thaps3|264206|thaps1_ua_kg.chr_14000113	224012543	secondaryID	-	-	-	-	-	-	-	-	-	-		3	3	--	--	--	--	--	--	--	--	E3.6.1.-	172573	splicing coactivator subunit SRm300	MORN	PF02493.8	MORN repeat	hydrolases	3.6.1.-	hsa:57634 EP400, TNRC12; E1A binding protein p400 [EC:3.6.1.-] [KO:K01529]	0	0
jgi|Thaps3|25782|estExt_fgenesh1_pg.C_chr_220255	224012543	secondaryID	-	-	-	-	-	-	-	-	-	-		3	3	--	--	--	--	--	--	--	--	E3.6.1.-	172573	splicing coactivator subunit SRm300	MORN	PF02493.8	MORN repeat	hydrolases	3.6.1.-	hsa:57634 EP400, TNRC12; E1A binding protein p400 [EC:3.6.1.-] [KO:K01529]	0	0
jgi|Thaps3|25794|estExt_fgenesh1_pg.C_chr_220285	224012897	primary	0	0	0	0	0	0	0	0	1	-0.002		--	--	--	--	--	--	--	12.9	3	5	0	26519.9	unknown protein	0	0	0	0	0	0	0	0
jgi|Thaps3|25808|estExt_fgenesh1_pg.C_chr_220316	224012625	primary	2	1	2	2	0	0	0	0	2.085	-1.177		9.8	2	--	--	8.2	2	6	--	--	--	0	28206.2	mitochondrial carrier protein	Mito_carr	PF00153.14	Mitochondrial carrier protein	0	0	0	0	0
jgi|Thaps3|25812|estExt_fgenesh1_pg.C_chr_230010	224013108	primary	21	19	19	23	18	21	19	19	0.41	-0.067		50.2	20	46.1	14	36.2	19	114	38.7	17	86	K02941	34116.1	Acidic ribosomal phosphoprotein P0	Ribosomal_L10	PF00466.8	Ribosomal protein L10	0	0	0	3.6.5.3	protein biosynthesis
jgi|Thaps3|25815|estExt_fgenesh1_pg.C_chr_230014	224012942	primary	0	0	0	0	0	1	0	0	1.06	0.321		--	--	--	--	3	2	4	8.2	4	14	0	73506.1	hypothetical protein	KH_1	PF00013.17	KH domain	0	0	0	0	0
jgi|Thaps3|25838|estExt_fgenesh1_pg.C_chr_230059	224012996	primary	1	1	1	1	0	0	0	0	1.445	-0.899		2.7	1	--	--	2.7	2	5	2.7	2	11	0	61893.8	Hypothetical protein K06A9.1a	0	0	0	0	0	0	0	0
jgi|Thaps3|25840|estExt_fgenesh1_pg.C_chr_230061	224013150	primary	3	3	3	3	2	0	2	2	1.093	-0.515		16	6	27.4	5	42.6	12	39	46.8	11	20	0	25304.1	cadmium-specific carbonic anhydrase	0	0	0	0	0	0	0	0
jgi|Thaps3|25861|estExt_fgenesh1_pg.C_chr_230104	224013196	primary	2	4	2	2	8	11	9	9	342.619	1.167	YES	12.6	3	16.6	7	16.9	4	6	18.5	10	38	0	36447.8	stress-inducible protein STI1 homolog	TPR_1	PF00515.15	Tetratricopeptide repeat	0	0	0	0	0
jgi|Thaps3|25864|estExt_fgenesh1_pg.C_chr_230109	224013200	primary	-	-	-	-	-	-	-	-	-	-		--	--	--	--	9.3	2	3	9.3	2	3	0	51755.3	H0313F03.16	LRR_1	PF00560.20	Leucine Rich Repeat	0	0	0	0	0
jgi|Thaps3|25866|estExt_fgenesh1_pg.C_chr_230113	224013204	primary	3	3	1	1	3	3	3	4	1.146	0.407		9.8	4	9.8	4	5.2	2	13	9.5	3	15	K01931	61974.4	SJCHGC06229 protein	WD40	PF00400.19	WD domain, G-beta repeat	0	0	0	0	0
jgi|Thaps3|25867|estExt_fgenesh1_pg.C_chr_230119	224013056	primary	0	0	0	0	0	0	0	0	1	-0.002		--	--	--	--	--	--	--	--	--	--	0	77113.8	CG1814-PA, isoform A	5_nucleotid	PF05761.3	5' nucleotidase family	0	0	0	0	0
jgi|Thaps3|25869|estExt_fgenesh1_pg.C_chr_230129	224013214	primary	0	1	0	0	0	0	0	0	1.004	-0.342		1.2	1	--	--	4.1	3	4	1.5	1	2	0	167511	hypothetical protein DDB0183891	Nrap	PF03813.4	Nrap protein	0	0	0	0	0
jgi|Thaps3|25886|estExt_fgenesh1_pg.C_chr_240015	224013247	primary	0	0	0	0	0	0	0	0	1	-0.002		--	--	--	--	--	--	--	--	--	--	0	27928.5	Haemagluttinin motif:Hep_Hag	0	0	0	0	0	0	0	0
jgi|Thaps3|25892|estExt_fgenesh1_pg.C_chr_240030	224013339	primary	9	9	10	9	16	13	18	12	4.452	0.402		24.8	10	38.6	25	53.4	24	69	46.3	23	100	K02641	37819.2	chloroplast ferredoxin dependent NADH oxireductase	NAD_binding_1	PF00175.10	Oxidoreductase NAD-binding domain	oxidoreductase	1.18.1.2	ath:At4g05390 C6L9.70; ferredoxin--NADP(+) reductase, putative / adrenodoxin reductase, putative [EC:1.18.1.2] [KO:K02641]	1	oxidoreductase activity
jgi|Thaps3|25897|estExt_fgenesh1_pg.C_chr_240035	224013345	primary	0	0	0	0	0	0	0	1	1.012	0.334		--	--	1.2	1	--	--	--	--	--	--	E3.2.1.18	182161	-	PT	PF04886.2	PT repeat	hydrolases	3.2.1.18	cal:orf19.575 HYR5; similar to HYR1 [EC:3.2.1.18] [KO:K01186]	0	0
jgi|Thaps3|25912|estExt_fgenesh1_pg.C_chr_240071	224013389	primary	1	2	2	2	2	0	1	1	0.803	-0.385		3.4	1	3.4	1	--	--	--	--	--	--	0	57052	hypothetical protein DDB0205801	PT	PF04886.2	PT repeat	0	0	0	0	0
jgi|Thaps3|25918|estExt_fgenesh1_kg.C_chr_10001	223992923	primary	18	19	19	21	11	10	9	12	49.924	-0.566	YES	61.2	15	45.5	12	75.4	28	185	72.8	21	220	K05862	27027.8	hypothetical protein CaO19.8644	Porin_3	PF01459.9	Eukaryotic porin	0	0	0	0	0
jgi|Thaps3|25949|estExt_fgenesh1_kg.C_chr_40005	224000193	primary	3	2	3	4	4	3	3	5	0.885	0.165		7.9	1	12.4	2	23.2	6	12	18.1	5	7	K02868	20123.6	hypothetical protein FG01081.1	Ribosomal_L5	PF00281.8	Ribosomal protein L5	0	0	0	3.6.5.3	protein biosynthesis
jgi|Thaps3|25953|estExt_fgenesh1_kg.C_chr_40009	223999437	primary	0	0	0	0	0	1	0	1	1.327	0.584		--	--	6	2	--	--	--	12.4	5	8	K00025	39402.8	malate dehydrogenase	Ldh_2	PF02615.4	Malate/L-lactate dehydrogenase	oxidoreductase	1.1.1.37	ehi:26.t00021 malate dehydrogenase, putative [EC:1.1.1.37] [KO:K00025]	1	oxidoreductase activity
jgi|Thaps3|25960|estExt_fgenesh1_kg.C_chr_50002	224001682	primary	1	1	1	1	1	1	1	0	0.625	-0.167		2.6	1	2.6	1	--	--	--	2.6	1	2	K01889	56665.4	ATP binding / phenylalanine-tRNA ligase	tRNA-synt_2d	PF01409.9	tRNA synthetases class II core domain (F)	ligase	6.1.1.20	ath:At4g39280 T22F8.180; phenylalanyl-tRNA synthetase, putative / phenylalanine--tRNA ligase, putative [EC:6.1.1.20] [KO:K01889]	6.1.1.20	phenylalanine-tRNA ligase activity
jgi|Thaps3|26002|estExt_fgenesh1_kg.C_chr_80013	224005697	primary	0	0	1	1	0	0	0	1	1.008	-0.297		3.8	1	--	--	9.2	2	13	23.8	5	12	K03943	28659.2	hypothetical protein DDB0189294	Complex1_24kDa	PF01257.7	Respiratory-chain NADH dehydrogenase 24 Kd subunit	0	0	0	1.6.5.3	NADH dehydrogenase (ubiquinone) activity
jgi|Thaps3|2601|fgenesh1_pg.C_chr_2000556	223995387	primary	10	8	9	9	8	8	7	2	2.454	-0.358		29.2	6	29.2	7	23.6	5	12	39.6	7	15	K08908	27128.8	-: light-harvest protein	Chloroa_b-bind	PF00504.11	Chlorophyll A-B binding protein	0	0	0	0	0
jgi|Thaps3|26022|estExt_fgenesh1_kg.C_chr_130002	224009241	primary	-	-	-	-	-	-	-	-	-	-		--	--	--	--	25	2	2	--	--	--	0	15272.4	mitochondrial import inner membrane translocase subunit TIM16	Pam16	PF03656.3	Pam16	0	0	0	0	0
jgi|Thaps3|26031|estExt_fgenesh1_kg.C_chr_140007	224010070	primary	2	3	0	1	8	7	4	6	22.714	1.138	YES	5.3	3	12.6	6	--	--	--	26.1	13	25	K00600	52998.9	serine hydroxymethyltransferase	SHMT	PF00464.8	Serine hydroxymethyltransferase	transferase	2.1.2.1	cme:CMI091C serine hydroxymethyltransferase, cytosolic (glycine hydroxymethyltransferase) [EC:2.1.2.1] [KO:K00600]	2.1.2.1	glycine hydroxymethyltransferase activity
jgi|Thaps3|26041|estExt_fgenesh1_kg.C_chr_180002	209583468	primary	1	1	2	3	9	9	9	6	670.977	1.235	YES	--	--	--	--	9.3	8	32	15.4	14	57	0	99599.7	copper-induced girdle band-associated cell surface protein precursor	Chitin_bind_1	PF00187.8	Chitin recognition protein	0	0	0	0	0
jgi|Thaps3|26046|estExt_fgenesh1_kg.C_chr_200002	224011892	primary	9	8	4	11	7	6	5	8	0.959	-0.202		19.7	9	29.7	6	16.6	12	70	16.6	13	78	K02984	28811.1	cyc07-like protein	Ribosomal_S3Ae	PF01015.7	Ribosomal S3Ae family	0	0	0	3.6.5.3	protein biosynthesis
jgi|Thaps3|26051|estExt_fgenesh1_kg.C_chr_220004	224012585	primary	0	0	0	0	2	3	2	2	3.032	1.341		--	--	12.5	3	7.7	3	4	19.5	7	18	K01915	45619.9	glutamine synthetase	Gln-synt_N	PF03951.8	Glutamine synthetase, beta-Grasp domain	ligase	6.3.1.2	ath:At5g35630 MJE4.9; glutamate-ammonia ligase (EC 6.3.1.2) precursor, chloroplast (clone lambdaAtgsl1) (pir||S18600) [EC:6.3.1.2] [KO:K01915]	6.3.1.2	glutamate-ammonia ligase activity
jgi|Thaps3|26063|estExt_fgenesh1_pm.C_chr_10018	223992823	primary	8	8	7	12	6	8	9	7	0.707	-0.14		29.1	10	33.4	10	40.5	17	92	42	18	65	E3.1.1.47	35959.6	putative protein has homology to G protein beta subunit	WD40	PF00400.19	WD domain, G-beta repeat	hydrolases	3.1.1.47	rno:83572 Pafah1b1; platelet-activating factor acetylhydrolase, isoform Ib, alpha subunit 45kDa [EC:3.1.1.47] [KO:K01062]	0	0
jgi|Thaps3|260789|thaps1_ua_kg.chr_1000049	223992649	primary	0	0	0	0	0	1	0	0	1.06	0.321		--	--	--	--	--	--	--	--	--	--	0	57995.9	predicted Co/Zn/Cd cation transporters	Cation_efflux	PF01545.10	Cation efflux family	0	0	0	0	0
jgi|Thaps3|260833|thaps1_ua_kg.chr_1000093	223993967	primary	0	0	1	1	0	0	0	0	1.58	-0.547		3	1	--	--	--	--	--	3.2	1	2	0	70122.9	ABC transporter, ATP binding component	SMC_N	PF02463.7	RecF/RecN/SMC N terminal domain	0	0	0	0	0
jgi|Thaps3|260835|thaps1_ua_kg.chr_1000095	223992817	primary	0	1	1	0	3	3	3	7	10.262	1.214	YES	3.1	2	11.6	7	3.6	2	3	17.3	13	26	0	102080	alkaline phosphatase	0	0	0	0	0	0	0	0
jgi|Thaps3|260862|thaps1_ua_kg.chr_1000122	223994031	primary	0	0	1	0	1	0	0	0	0.819	0.017		10.7	1	10.7	1	--	--	--	--	--	--	0	18147.2	heat shock protein; GrpE	GrpE	PF01025.8	GrpE	0	0	0	0	0
jgi|Thaps3|260885|thaps1_ua_kg.chr_1000145	223994081	primary	0	0	0	1	0	0	0	0	1.063	-0.321		4.2	1	--	--	4.2	2	2	4.2	2	2	K04518	34152.1	Prephenate dehydratase with ACT region	PDT	PF00800.8	Prephenate dehydratase	lyases	4.2.1.51	cme:CML204C prephenate dehydratase PDT [EC:4.2.1.51] [KO:K04518]	4.2.1.51	prephenate dehydratase activity
jgi|Thaps3|260899|thaps1_ua_kg.chr_1000159	223994111	primary	0	1	0	0	1	1	1	0	0.907	0.449		5.3	1	9.5	2	19.8	3	3	17.9	3	9	K03031	29202.3	peptidase	SAC3_GANP	PF03399.5	SAC3/GANP/Nin1/mts3/eIF-3 p25 family	0	0	0	0	0
jgi|Thaps3|260925|thaps1_ua_kg.chr_1000185		primary	0	0	0	0	0	0	0	1	1.012	0.334		--	--	9.3	1	--	--	--	9.3	1	10	K01487	19928.9	CMP/dCMP deaminase, zinc-binding protein	dCMP_cyt_deam_1	PF00383.12	Cytidine and deoxycytidylate deaminase zinc-binding region	0	0	0	3	hydrolase activity
jgi|Thaps3|260953|thaps1_ua_kg.chr_1000213	223993093	primary	2	0	0	0	2	1	2	0	0.71	0.484		11.8	2	19.3	3	28.9	9	16	27.7	8	24	K01750	37323.8	ornithine cyclodeaminase	OCD_Mu_crystall	PF02423.5	Ornithine cyclodeaminase/mu-crystallin family	0	0	0	0	0
jgi|Thaps3|260958|thaps1_ua_kg.chr_1000218		primary	2	1	2	2	1	1	1	2	0.793	-0.245		5.5	2	3.5	1	16.5	4	6	3	1	2	K01836	60457.5	CG10627-PA	PGM_PMM_I	PF02878.5	Phosphoglucomutase/phosphomannomutase, alpha/beta/alpha domain I	isomerase	5.4.2.3	dme:CG10627-PA CG10627; CG10627 gene product from transcript CG10627-RA [EC:5.4.2.3] [KO:K01836]	5.4.2	intramolecular transferase activity, phosphotransferases
jgi|Thaps3|26109|estExt_fgenesh1_pm.C_chr_20021	223996073	primary	8	14	9	13	6	2	5	5	53.615	-0.797	YES	41.7	12	34.6	8	18.8	5	15	28.2	7	27	K00948	33425.3	phosphoribosylpyrophosphate synthetase	Pribosyltran	PF00156.14	Phosphoribosyl transferase domain	transferase	2.7.6.1	pfa:PF13_0143 phosphoribosylpyrophosphate synthetase [EC:2.7.6.1] [KO:K00948]	2.7.6.1	ribose phosphate diphosphokinase activity
jgi|Thaps3|2611|fgenesh1_pg.C_chr_2000566	223995397	primary	0	0	0	0	0	0	0	0	1	-0.002		--	--	--	--	--	--	--	--	--	--	0	71452.9	Hypothetical Proteins No BLAST results-PFAM: Helicase associated domain 31596.5kDa	2OG-FeII_Oxy	PF03171.9	2OG-Fe(II) oxygenase superfamily	0	0	0	0	0
jgi|Thaps3|261109|thaps1_ua_kg.chr_1000369	223994619	primary	1	0	1	1	1	0	0	0	0.872	-0.481		5.8	1	--	--	--	--	--	--	--	--	0	32317.3	heat shock protein 70	0	0	0	0	0	0	0	0
jgi|Thaps3|261226|thaps1_ua_kg.chr_2000050	223995969	primary	0	1	0	0	0	0	0	0	1.004	-0.342		6.5	1	--	--	11.8	2	3	11.8	2	4	0	26775.4	unknown protein	Pentapeptide	PF00805.11	Pentapeptide repeats (8 copies)	0	0	0	0	0
jgi|Thaps3|261232|thaps1_ua_kg.chr_2000056		primary	0	0	0	0	0	0	0	0	1	-0.002		--	--	--	--	17	4	12	23	6	16	K01599	42723.4	Uroporphyrinogen decarboxylase HemE	URO-D	PF01208.7	Uroporphyrinogen decarboxylase (URO-D)	lyases	4.1.1.37	cme:CME194C uroporphyrinogen decarboxylase [EC:4.1.1.37] [KO:K01599]	4.1.1.37	uroporphyrinogen decarboxylase activity
jgi|Thaps3|261275|thaps1_ua_kg.chr_2000099	223995057	primary	4	3	2	4	1	2	2	2	1.271	-0.472		19.8	5	22.6	3	39.2	10	23	33.5	6	15	0	23529.5	THF1	0	0	0	0	0	0	0	0
jgi|Thaps3|261283|thaps1_ua_kg.chr_2000107	223996091	primary	0	0	0	0	0	1	0	0	1.06	0.321		--	--	--	--	--	--	--	--	--	--	K03664	16635.4	ssrA-binding protein	SmpB	PF01668.7	SmpB protein	0	0	0	3.6.5.3	protein biosynthesis
jgi|Thaps3|26131|estExt_fgenesh1_pm.C_chr_20055		primary	13	13	15	14	9	10	12	10	1.538	-0.27		43.6	13	59.1	13	45.3	16	137	45.3	12	62	K02636	19151	rieske iron-sulfur protein precursor	Rieske	PF00355.15	Rieske [2Fe-2S] domain	oxidoreductase	1.10.99.1	ath:At4g03280 F4C21.21; cytochrome B6-F complex iron-sulfur subunit, chloroplast / Rieske iron-sulfur protein / plastoquinol-plastocyanin reductase (petC) [EC:1.10.99.1] [KO:K02636]	1.10.2.2	ubiquinol-cytochrome-c reductase activity
jgi|Thaps3|261320|thaps1_ua_kg.chr_2000144	223995133	primary	0	0	0	0	0	1	1	1	1.463	0.757		--	--	11.5	2	--	--	--	14.3	3	6	K00845	30342.1	glucokinase	Glucokinase	PF02685.5	Glucokinase	transferase	2.7.1.2	cme:CMO276C glucokinase [EC:2.7.1.2] [KO:K00845]	2.7.1.2	glucokinase activity
jgi|Thaps3|26136|estExt_fgenesh1_pm.C_chr_20063	223995707	primary	2	1	0	1	5	5	4	3	6.857	1.082		5.6	2	16.4	5	3.1	2	5	12.3	8	13	0	49514.2	SPAC22H10.12c	GDI	PF00996.8	GDP dissociation inhibitor	0	0	0	0	0
jgi|Thaps3|26137|estExt_fgenesh1_pm.C_chr_20064	223995717	primary	11	10	11	7	7	6	5	6	2.443	-0.399		29.2	7	45.9	6	50.3	9	60	50.8	9	34	K02940	20866.6	structural constituent of ribosome	Ribosomal_L6	PF00347.11	Ribosomal protein L6	0	0	0	3.6.5.3	protein biosynthesis
jgi|Thaps3|261381|thaps1_ua_kg.chr_2000205	223995249	primary	0	0	0	0	1	1	2	1	1.726	1.006		--	--	22.3	3	13	3	4	29.5	6	7	K07976	21688.8	hypothetical protein LOC613749	Arf	PF00025.10	ADP-ribosylation factor family	hydrolases	3.6.5.2	pfa:MAL1P1.59 P. falciparum GTP binding protein RAB5 [EC:3.6.5.2] [KO:K07976]	0	0
jgi|Thaps3|261390|thaps1_ua_kg.chr_2000214	223995267	primary	2	1	2	2	1	0	1	1	1.004	-0.492		5.3	2	--	--	14.1	6	13	9.5	4	7	K09838	52619.7	CpABA1	FAD_binding_3	PF01494.8	FAD binding domain	oxidoreductase	1.14.13.1	cne:CNA08200 hypothetical protein [EC:1.14.13.1] [KO:K00480]	1	oxidoreductase activity
jgi|Thaps3|26140|estExt_fgenesh1_pm.C_chr_20070	223995761	primary	0	0	0	0	0	0	1	1	1.258	0.561		--	--	1.5	3	2.9	5	7	0.7	1	2	0	262733	Putative splicing factor Prp8	PRO8NT	PF08082.1	PRO8NT (NUC069) domain	0	0	0	0	0
jgi|Thaps3|26146|estExt_fgenesh1_pm.C_chr_30002	223998024	primary	4	1	3	5	17	15	12	13	13054.6	1.25	YES	21.9	5	41.3	15	18.6	10	38	43.3	29	99	K06630	27869.3	14-3-3 regulatory protein	14-3-3	PF00244.9	14-3-3 protein	0	0	0	0	0
jgi|Thaps3|261499|thaps1_ua_kg.chr_2000323	223996637	primary	1	0	2	2	2	2	2	2	0.963	0.28		19	1	19	1	38	5	23	38	5	23	0	8256.6	COG1826: Sec-independent protein secretion pathway components	MttA_Hcf106	PF02416.6	mttA/Hcf106 family	0	0	0	0	0
jgi|Thaps3|261541|thaps1_ua_kg.chr_2000365	223996717	primary	0	0	0	0	0	0	0	0	1	-0.002		--	--	--	--	--	--	--	--	--	--	0	39519.1	PREDICTED: similar to bruno-like 4 protein	RRM_1	PF00076.10	RNA recognition motif. (a.k.a. RRM, RBD, or RNP domain)	0	0	0	0	0
jgi|Thaps3|261606|thaps1_ua_kg.chr_2000430	223996871	primary	1	0	0	0	0	0	0	0	1.041	-0.344		4.2	1	--	--	--	--	--	--	--	--	0	40419.4	mature-parasite-infected erythrocyte surface antigen	0	0	0	0	0	0	0	0
jgi|Thaps3|261608|thaps1_ua_kg.chr_2000432		primary	1	1	1	2	1	3	1	0	0.755	-0.02		13.3	3	9.8	2	19.6	7	24	19.6	5	14	K03428	25093.5	Magnesium protoporphyrin O-methyltransferase	Ubie_methyltran	PF01209.8	ubiE/COQ5 methyltransferase family	transferase	2.1.1.11	cme:CMI038C Mg-protoporphyrin O-methyltransferase [EC:2.1.1.11] [KO:K03428]	0	0
jgi|Thaps3|261635|thaps1_ua_kg.chr_3000013	223996962	primary	0	1	0	1	7	5	5	6	73.218	1.491	YES	8.4	2	31.4	6	11.5	2	3	37.2	5	9	K04802	28899	proliferating cell nuclear antigen	PCNA_N	PF00705.8	Proliferating cell nuclear antigen, N-terminal domain	transferase	2.7.7.7	pfa:PFL1285c proliferating cell nuclear antigen, putative [EC:2.7.7.7] [KO:K00961]	0	0
jgi|Thaps3|261689|thaps1_ua_kg.chr_3000067	223998066	primary	0	0	0	0	0	0	0	0	1	-0.002		--	--	--	--	--	--	--	--	--	--	0	17965.6	Skp1-like protein	Skp1_POZ	PF03931.4	Skp1 family, tetramerisation domain	0	0	0	0	0
jgi|Thaps3|261702|thaps1_ua_kg.chr_3000080	223997082	primary	0	0	0	0	1	0	2	2	2.043	0.96		--	--	29.1	3	--	--	--	44.2	3	17	0	9633.99	unnamed protein product	HSP20	PF00011.9	Hsp20/alpha crystallin family	0	0	0	0	0
jgi|Thaps3|261711|thaps1_ua_kg.chr_3000089	223998106	primary	0	2	1	1	1	1	2	1	0.734	0.16		20	2	20	2	--	--	--	--	--	--	0	14588.9	Amine sulforansferase (Sulfotransferase 3A1) (AST-RB1) >gi|2916983|dbj|BAA24994.1| ST3A1	0	0	0	0	0	0	0	0
jgi|Thaps3|261748|thaps1_ua_kg.chr_3000126		primary	0	0	0	0	0	0	1	0	0.985	0.335		--	--	3.6	1	--	--	--	--	--	--	0	42457.1	cobalamin (vitamin B12) synthesis protein, CobW	cobW	PF02492.8	CobW/HypB/UreG, nucleotide-binding domain	0	0	0	0	0
jgi|Thaps3|261756|thaps1_ua_kg.chr_3000134	223997236	primary	0	0	0	0	1	2	1	0	1.66	0.884		--	--	3.6	2	--	--	--	9.6	7	13	K01256	98675.3	Peptidase M, neutral zinc metallopeptidases, zinc-binding site	Peptidase_M1	PF01433.9	Peptidase family M1	hydrolases	3.4.11.2	tpv:TP01_0397 alpha-aminoacylpeptide hydrolase [EC:3.4.11.2] [KO:K01256]	3.4.11.2	membrane alanyl aminopeptidase activity
jgi|Thaps3|261777|thaps1_ua_kg.chr_3000155		primary	1	0	0	0	0	0	0	1	0.671	0.007		8.9	1	5.6	1	--	--	--	5.6	1	1	K03260	34132.8	PREDICTED: similar to eukaryotic translation initiation factor 4 gamma, 3	MIF4G	PF02854.8	MIF4G domain	0	0	0	3.6.5.3	protein biosynthesis
jgi|Thaps3|261844|thaps1_ua_kg.chr_3000222		primary	0	0	0	0	0	0	0	0	1	-0.002		--	--	--	--	--	--	--	--	--	--	K01115	87731.2	phospholipase PLDb2	C2	PF00168.17	C2 domain	hydrolases	3.1.4.4	ath:At2g42010 T6D20.10; phospholipase D beta 1 / PLD beta 1 (PLDBETA1) [EC:3.1.4.4] [KO:K01115]	0	0
jgi|Thaps3|261885|thaps1_ua_kg.chr_3000263	223998584	primary	1	2	2	2	1	0	0	1	1.29	-0.683		17.7	2	9.1	1	--	--	--	--	--	--	0	21985.1	MGC88935 protein	RRM_1	PF00076.10	RNA recognition motif. (a.k.a. RRM, RBD, or RNP domain)	0	0	0	0	0
jgi|Thaps3|261904|thaps1_ua_kg.chr_3000282	223998636	primary	3	2	3	4	2	2	1	2	1.414	-0.379		27.6	4	20.1	2	47	6	16	35.1	4	8	E1.10.2.2	15608.1	ubiquinol-cytochrome-c reductase	UCR_14kD	PF02271.5	Ubiquinol-cytochrome C reductase complex 14kD subunit	0	0	0	1.10.2.2	ubiquinol-cytochrome-c reductase activity
jgi|Thaps3|26191|estExt_fgenesh1_pm.C_chr_40019	224000023	primary	0	0	0	0	0	0	0	0	1	-0.002		--	--	--	--	--	--	--	5.7	2	6	K01893	53919.1	putative asparaginyl-tRNA synthetase, chloroplast/mitochondrial precursor	tRNA_anti	PF01336.12	OB-fold nucleic acid binding domain	ligase	6.1.1.22	cme:CMR205C asparagine--tRNA ligase, chloroplast precursor [EC:6.1.1.22] [KO:K01893]	6.1.1.12	aspartate-tRNA ligase activity
jgi|Thaps3|261910|thaps1_ua_kg.chr_3000288	223997682	primary	2	2	2	3	1	2	2	1	0.854	-0.26		12	1	23.1	3	--	--	--	--	--	--	0	26665.8	hypothetical protein	0	0	0	0	0	0	0	0
jgi|Thaps3|261916|thaps1_ua_kg.chr_3000294	223998672	primary	0	0	0	0	0	0	0	0	1	-0.002		--	--	--	--	--	--	--	--	--	--	0	29209.3	At4g28370	zf-C3HC4	PF00097.12	Zinc finger, C3HC4 type (RING finger)	0	0	0	0	0
jgi|Thaps3|26192|estExt_fgenesh1_pm.C_chr_40020	223999105	primary	1	1	3	3	2	1	1	2	0.707	-0.2		10.3	3	10.5	4	11.9	5	12	17.5	10	21	E1.4.1.4	55596.2	glutamate dehydrogenase	ELFV_dehydrog_N	PF02812.7	Glu/Leu/Phe/Val dehydrogenase, dimerisation domain	oxidoreductase	1.4.1.4	pfa:PF14_0286 glutamate dehydrogenase, putative [EC:1.4.1.4] [KO:K00262]	1	oxidoreductase activity
jgi|Thaps3|261973|thaps1_ua_kg.chr_3000351	223997868	primary	0	0	0	0	0	0	0	0	1	-0.002		--	--	--	--	--	--	--	--	--	--	E2.7.11.11	37106.5	AGC family protein kinase	Pkinase	PF00069.14	Protein kinase domain	transferase	2.7.11.11	cel:ZK909.2a kin-1; Hypothetical protein ZK909.2a [EC:2.7.11.11] [KO:K04345]	2.7.1.37	protein kinase activity
jgi|Thaps3|262032|thaps1_ua_kg.chr_4000042	223998967	primary	4	1	3	3	3	6	4	4	1.1	0.382		13.3	4	20.3	7	8.2	2	5	5.3	2	8	0	43015.7	PREDICTED: similar to Periaxin	0	0	0	0	0	0	0	0
jgi|Thaps3|262056|thaps1_ua_kg.chr_4000066	223999925	primary	3	4	6	3	3	3	2	3	0.84	-0.278		21	6	27.4	4	21	12	65	44.4	9	53	K02969	13713.1	structural constituent of ribosome	Ribosomal_S10	PF00338.10	Ribosomal protein S10p/S20e	0	0	0	3.6.5.3	protein biosynthesis
jgi|Thaps3|262059|thaps1_ua_kg.chr_4000069	223999929	primary	1	0	1	1	4	4	6	4	20.094	1.229	YES	6.7	2	21.8	8	7.9	6	17	19.5	11	34	K00963	47135.3	UDP-glucose pyrophosphorylase	UDPGP	PF01704.7	UTP--glucose-1-phosphate uridylyltransferase	transferase	2.7.7.9	lma:LmjF18.0990 UTP-glucose-1-phosphate uridylyltransferase 2, putative [EC:2.7.7.9] [KO:K00963]	2.7.7	nucleotidyltransferase activity
jgi|Thaps3|262083|thaps1_ua_kg.chr_4000093	223999069	primary	34	34	34	26	20	27	32	25	1.428	-0.206		28.1	27	28.4	25	36.1	53	212	35.9	43	194	K03235	103903	unnamed protein product	HEAT	PF02985.9	HEAT repeat	0	0	0	0	0
jgi|Thaps3|262091|thaps1_ua_kg.chr_4000101	223999087	primary	10	7	10	10	4	6	8	6	1.929	-0.425		10.4	8	7.7	6	12.8	9	15	9.2	6	7	K03254	103992	EIF3A	E-MAP-115	PF05672.1	E-MAP-115 family	0	0	0	0	0
jgi|Thaps3|26212|estExt_fgenesh1_pm.C_chr_40054	223999607	primary	1	1	2	3	8	7	4	3	16.434	0.91	YES	3.5	2	11.9	7	6.5	3	3	16.3	12	24	0	93675.2	clathrin binding	Adaptin_N	PF01602.9	Adaptin N terminal region	0	0	0	0	0
jgi|Thaps3|262125|thaps1_ua_kg.chr_4000135	223999185	primary	0	0	0	0	4	4	1	0	4.557	1.339		--	--	13.9	5	--	--	--	11.5	6	16	K00366	59803.8	ferredoxin nitrite reductase	NIR_SIR_ferr	PF03460.5	Nitrite/Sulfite reductase ferredoxin-like half domain	oxidoreductase	1.7.7.1	ath:At2g15620 F9O13.17; ferredoxin--nitrite reductase, putative [EC:1.7.7.1] [KO:K00366]	1.7.7	oxidoreductase activity, acting on other nitrogenous compounds as donors, iron-sulfur protein as acceptor
jgi|Thaps3|262146|thaps1_ua_kg.chr_4000156	224000183	primary	0	0	1	1	3	4	4	4	6.511	1.245		6.5	1	11.8	3	--	--	--	5.3	1	1	E2.4.1	36922.9	chitin synthase	Chitin_synth_2	PF03142.4	Chitin synthase	0	0	0	2.4.1	transferase activity, transferring hexosyl groups
jgi|Thaps3|26221|estExt_fgenesh1_pm.C_chr_40066	224000651	primary	5	7	6	5	4	5	3	6	1.096	-0.197		27.8	8	19.9	4	36.4	9	23	36.4	10	21	K02953	17054.3	ribosomal protein S13	Ribosomal_S13_N	PF08069.1	Ribosomal S13/S15 N-terminal domain	0	0	0	3.6.5.3	protein biosynthesis
jgi|Thaps3|26224|estExt_fgenesh1_pm.C_chr_40072	223999793	primary	6	5	6	7	4	3	4	5	1.106	-0.34		22.5	5	22.5	4	33.1	11	35	29.6	11	42	0	31116.3	hypothetical protein	Band_7	PF01145.13	SPFH domain / Band 7 family	0	0	0	0	0
jgi|Thaps3|262242|thaps1_ua_kg.chr_4000252	224000421	primary	0	0	0	0	1	0	0	1	1.392	0.56		--	--	2.8	1	5.5	2	3	5.7	2	4	K01897	63174.1	AMP-dependent synthetase and ligase	AMP-binding	PF00501.15	AMP-binding enzyme	ligase	6.2.1.3	ath:At3g05970 F2O10.7; long-chain-fatty-acid--CoA ligase / long-chain acyl-CoA synthetase (LACS6) [EC:6.2.1.3] [KO:K01897]	0	0
jgi|Thaps3|262279|thaps1_ua_kg.chr_4000289		primary	0	0	0	0	0	0	0	0	1	-0.002		--	--	--	--	9.3	3	4	--	--	--	K04040	39871.1	chlorophyll synthetase	UbiA	PF01040.8	UbiA prenyltransferase family	transferase	2.5.1.62	ath:At3g51820 ATEM1.7; chlorophyll synthetase, putative [EC:2.5.1.62] [KO:K04040]	0	0
jgi|Thaps3|262313|thaps1_ua_kg.chr_4000323		primary	2	1	1	1	2	4	3	0	1.387	0.408		10.4	1	18.2	2	7.8	2	5	--	--	--	E1.11.1.7	16800.1	FcpF	Chloroa_b-bind	PF00504.11	Chlorophyll A-B binding protein	0	0	0	1.11.1.7	peroxidase activity
jgi|Thaps3|262326|thaps1_ua_kg.chr_4000336	224000637	primary	0	0	0	0	1	1	0	0	1.202	0.582		--	--	2.6	1	4.2	2	2	--	--	--	E2.7.1.137	108020	protein transporter	IBN_N	PF03810.8	Importin-beta N-terminal domain	transferase	2.7.1.137	cal:orf19.2489 KAP123; ran binding protein [EC:2.7.1.137] [KO:K00914]	0	0
jgi|Thaps3|262332|thaps1_ua_kg.chr_4000342		primary	8	12	10	11	5	6	4	3	19.065	-0.699	YES	35.8	4	24.7	4	42.6	9	42	37.7	7	48	0	17567.4	chloroplast light harvesting protein isoform 12	Chloroa_b-bind	PF00504.11	Chlorophyll A-B binding protein	0	0	0	0	0
jgi|Thaps3|262371|thaps1_ua_kg.chr_5000010	224000736	primary	0	0	0	0	0	0	0	0	1	-0.002		--	--	--	--	--	--	--	--	--	--	E3	126222	unknown protein	ResIII	PF04851.5	Type III restriction enzyme, res subunit	0	0	0	3	hydrolase activity
jgi|Thaps3|26239|estExt_fgenesh1_pm.C_chr_50018	224000906	primary	0	1	3	2	7	4	5	4	4.85	0.969		5.6	3	10.1	9	10.6	6	7	13.5	12	29	K03028	98862.3	unknown protein	PC_rep	PF01851.11	Proteasome/cyclosome repeat	hydrolases	3.4.24.71	cfa:478654 LOC478654; similar to proteasome 26S non-ATPase subunit 2 [EC:3.4.24.71] [KO:K01415]	0	0
jgi|Thaps3|262414|thaps1_ua_kg.chr_5000053		primary	3	4	3	3	4	4	5	6	1.38	0.334		46.5	4	46.5	4	46.5	3	5	46.5	4	13	0	7689.45	GRP2; nucleic acid binding	CSD	PF00313.11	'Cold-shock' DNA-binding domain	0	0	0	0	0
jgi|Thaps3|26250|estExt_fgenesh1_pm.C_chr_50038	224001214	primary	5	3	7	7	3	3	3	4	1.855	-0.464		15.4	4	14	2	21.3	5	12	27.9	7	12	K02898	15343.1	structural constituent of ribosome	KOW	PF00467.17	KOW motif	0	0	0	3.6.5.3	protein biosynthesis
jgi|Thaps3|262506|thaps1_ua_kg.chr_5000145	224002016	primary	1	2	3	3	1	0	1	0	1.28	-0.837		8.2	3	2.4	1	18.3	9	29	10.9	6	19	K02040	48262.5	probable phosphate-binding periplasmic precursor (pbp) abc transporter protein	0	0	0	0	0	0	0	0
jgi|Thaps3|262525|thaps1_ua_kg.chr_5000164	224001200	primary	0	1	0	0	2	0	0	0	1.381	0.15		--	--	9.1	2	--	--	--	--	--	--	K02737	30150.4	unknown	Proteasome	PF00227.14	Proteasome A-type and B-type	hydrolases	3.4.25.1	ddi:DDB0219895 hypothetical protein [EC:3.4.25.1] [KO:K02737]	0	0
jgi|Thaps3|262527|thaps1_ua_kg.chr_5000166	224001204	primary	0	0	0	0	0	0	0	0	1	-0.002		--	--	--	--	--	--	--	--	--	--	0	46145.3	Hypothetical Protein No BLAST result	0	0	0	0	0	0	0	0
jgi|Thaps3|262537|thaps1_ua_kg.chr_5000176	224001228	primary	-	-	-	-	-	-	-	-	-	-		1.6	1	--	--	--	--	--	--	--	--	E3.6.5.3	89538	MGC82641 protein	GTP_EFTU	PF00009.14	Elongation factor Tu GTP binding domain	0	0	0	3.6.5.3	protein biosynthesis
jgi|Thaps3|262564|thaps1_ua_kg.chr_5000203	224002162	primary	2	2	1	2	2	0	1	3	0.564	-0.172		6.8	3	20.1	4	--	--	--	13.3	2	6	K01549	27946.4	Vacuolar H+-ATPase SFD subunit CG17332-PB, isoform B	V-ATPase_H	PF03224.4	V-ATPase subunit H	hydrolases	3.6.3.14	pfa:PF13_0034 vacuolar ATP synthase subunit h, putative [EC:3.6.3.14] [KO:K02144]	3.6.3.14	hydrogen-transporting ATP synthase activity, rotational mechanism
jgi|Thaps3|262574|thaps1_ua_kg.chr_5000213	224002190	primary	0	0	0	0	0	2	0	0	0.718	0.466		--	--	3.9	2	7.2	5	5	5.4	4	11	K09272	85433.9	PREDICTED: similar to structure specific recognition protein 1 isoform 5	SSrecog	PF03531.4	Structure-specific recognition protein	0	0	0	0	0
jgi|Thaps3|262575|thaps1_ua_kg.chr_5000214	224002202	primary	0	0	1	0	1	0	0	0	0.819	0.017		--	--	--	--	9.5	3	7	7.7	2	2	K00226	34837.2	Putative dihydroorotate oxidase, catalytic subunit	DHO_dh	PF01180.11	Dihydroorotate dehydrogenase	oxidoreductase	1.3.3.1	sce:YKL216W URA1; The enzyme catalyzes the conversion of dihydroorotic acid to orotic acid [EC:1.3.3.1] [KO:K00226]	1.3.99.11	dihydroorotate dehydrogenase activity
jgi|Thaps3|262671|thaps1_ua_kg.chr_5000310	224002452	primary	-	-	-	-	-	-	-	-	-	-		--	--	--	--	--	--	--	16	3	4	0	26109.2	SEC14 (S. cerevisiae)-like 2	CRAL_TRIO	PF00650.9	CRAL/TRIO domain	0	0	0	0	0
jgi|Thaps3|262674|thaps1_ua_kg.chr_5000313	224001600	primary	0	0	0	0	0	0	0	0	1	-0.002		--	--	--	--	4	2	3	12.7	2	2	E1.1.1.-	29804.4	short-chain alcohol dehydrogenase-like protein	ADH_zinc_N	PF00107.15	Zinc-binding dehydrogenase	oxidoreductase	1.1.1.-	mmu:105014 Rdh14; retinol dehydrogenase 14 (all-trans and 9-cis) [EC:1.1.1.-] [KO:K00100]	1	oxidoreductase activity
jgi|Thaps3|993|fgenesh1_pg.C_chr_1000127		primary	-	-	-	-	-	-	-	-	-	-		7.9	8	0	0	--	--	--	--	--	--	K01552	99192.1	ATPase, E1-E2 type	Cation_ATPase_N	PF00690.14	Cation transporter/ATPase, N-terminus	hydrolases	3.6.3.8	sce:YGL167C PMR1; Pmr1p, a member of the SERCA family of CaATPases, plays an important role in the transport of Ca++ into Golgi. [EC:3.6.3.8] [KO:K01537]	3.6.3	hydrolase activity, acting on acid anhydrides, catalyzing transmembrane movement of substances
jgi|Thaps3|991|fgenesh1_pg.C_chr_1000125		secondaryID	-	-	-	-	-	-	-	-	-	-		7.9	8	0	0	--	--	--	--	--	--	K01552	99192.1	ATPase, E1-E2 type	Cation_ATPase_N	PF00690.14	Cation transporter/ATPase, N-terminus	hydrolases	3.6.3.8	sce:YGL167C PMR1; Pmr1p, a member of the SERCA family of CaATPases, plays an important role in the transport of Ca++ into Golgi. [EC:3.6.3.8] [KO:K01537]	3.6.3	hydrolase activity, acting on acid anhydrides, catalyzing transmembrane movement of substances
jgi|Thaps3|6656|fgenesh1_pg.C_chr_7000039		secondaryID	-	-	-	-	-	-	-	-	-	-		7.9	8	0	0	--	--	--	--	--	--	K01552	99192.1	ATPase, E1-E2 type	Cation_ATPase_N	PF00690.14	Cation transporter/ATPase, N-terminus	hydrolases	3.6.3.8	sce:YGL167C PMR1; Pmr1p, a member of the SERCA family of CaATPases, plays an important role in the transport of Ca++ into Golgi. [EC:3.6.3.8] [KO:K01537]	3.6.3	hydrolase activity, acting on acid anhydrides, catalyzing transmembrane movement of substances
jgi|Thaps3|4866|fgenesh1_pg.C_chr_4000816		secondaryID	-	-	-	-	-	-	-	-	-	-		7.9	8	0	0	--	--	--	--	--	--	K01552	99192.1	ATPase, E1-E2 type	Cation_ATPase_N	PF00690.14	Cation transporter/ATPase, N-terminus	hydrolases	3.6.3.8	sce:YGL167C PMR1; Pmr1p, a member of the SERCA family of CaATPases, plays an important role in the transport of Ca++ into Golgi. [EC:3.6.3.8] [KO:K01537]	3.6.3	hydrolase activity, acting on acid anhydrides, catalyzing transmembrane movement of substances
jgi|Thaps3|262679|thaps1_ua_kg.chr_6000003		secondaryID	-	-	-	-	-	-	-	-	-	-		7.9	8	0	0	--	--	--	--	--	--	K01552	99192.1	ATPase, E1-E2 type	Cation_ATPase_N	PF00690.14	Cation transporter/ATPase, N-terminus	hydrolases	3.6.3.8	sce:YGL167C PMR1; Pmr1p, a member of the SERCA family of CaATPases, plays an important role in the transport of Ca++ into Golgi. [EC:3.6.3.8] [KO:K01537]	3.6.3	hydrolase activity, acting on acid anhydrides, catalyzing transmembrane movement of substances
jgi|Thaps3|262697|thaps1_ua_kg.chr_6000021	224003311	primary	1	0	0	0	0	0	0	0	1.041	-0.344		6	1	--	--	--	--	--	--	--	--	0	45988.2	unnamed protein product	HEAT	PF02985.9	HEAT repeat	0	0	0	0	0
jgi|Thaps3|262700|thaps1_ua_kg.chr_6000024	224002537	primary	9	5	8	9	8	6	7	5	0.921	-0.158		27.4	2	49.3	3	49.3	3	9	--	--	--	0	8052.35	hypothetical protein LOC496426	Dpy-30	PF05186.3	Dpy-30 motif	0	0	0	0	0
jgi|Thaps3|262751|thaps1_ua_kg.chr_6000075	224002593	primary	1	1	1	0	2	1	1	0	0.865	0.143		10.2	3	5.8	1	--	--	--	12.6	2	2	K00391	23621.7	hypothetical protein DDB0188144	ERO1	PF04137.5	Endoplasmic Reticulum Oxidoreductin 1 (ERO1)	0	0	0	0	0
jgi|Thaps3|262753|thaps1_ua_kg.chr_6000077	224003375	primary	15	14	17	16	20	19	16	16	1.338	0.113		45.8	18	50.5	19	35.4	12	61	59.9	24	85	E1.11.1.11	32186.8	ascorbate peroxidase	peroxidase	PF00141.12	Peroxidase	oxidoreductase	1.11.1.11	ath:At4g35000 F11I11.1; L-ascorbate peroxidase 3 (APX3) [EC:1.11.1.11] [KO:K00434]	1.11.1.7	peroxidase activity
jgi|Thaps3|262775|thaps1_ua_kg.chr_6000099	224003405	primary	0	0	0	0	0	0	0	0	1	-0.002		--	--	--	--	--	--	--	--	--	--	0	11017	hypothetical protein PY00940	RBFA	PF02033.6	Ribosome-binding factor A	0	0	0	0	0
jgi|Thaps3|262849|thaps1_ua_kg.chr_6000173	224002793	primary	1	1	1	1	2	2	2	3	1.74	0.503		4.8	1	5.1	2	--	--	--	--	--	--	K07240	36039.8	chromate transporter	Chromate_transp	PF02417.5	Chromate transporter	0	0	0	0	0
jgi|Thaps3|262874|thaps1_ua_kg.chr_6000198	224002827	primary	0	1	0	0	0	1	1	3	1	0.663		1.3	1	5.8	4	--	--	--	5.1	5	10	0	140144	PREDICTED: similar to mKIAA0829 protein	HEAT	PF02985.9	HEAT repeat	0	0	0	0	0
jgi|Thaps3|262891|thaps1_ua_kg.chr_6000215	224002855	primary	0	0	1	1	0	0	0	0	1.58	-0.547		2	1	--	--	--	--	--	--	--	--	0	80860.8	transporter	Nucleoporin2	PF04096.3	Nucleoporin autopeptidase	0	0	0	0	0
jgi|Thaps3|262908|thaps1_ua_kg.chr_6000232	224003671	primary	0	0	0	0	1	2	0	1	2.009	0.903		--	--	2.8	2	--	--	--	--	--	--	E3.6.1.-	58283	Helicase, C-terminal	DEAD	PF00270.16	DEAD/DEAH box helicase	hydrolases	3.6.1.-	mmu:67755 Ddx47; DEAD (Asp-Glu-Ala-Asp) box polypeptide 47 [EC:3.6.1.-] [KO:K01529]	0	0
jgi|Thaps3|263000|thaps1_ua_kg.chr_6000324	224003073	primary	1	0	1	1	0	0	0	0	1.096	-0.786		5.4	1	--	--	--	--	--	5.4	1	2	0	38568.6	U2 small nuclear riboprotein auxiliary factor 50 CG9998-PA	RRM_1	PF00076.10	RNA recognition motif. (a.k.a. RRM, RBD, or RNP domain)	0	0	0	0	0
jgi|Thaps3|263012|thaps1_ua_kg.chr_6000336		primary	0	0	0	0	0	0	0	0	1	-0.002		--	--	--	--	--	--	--	2.8	1	7	K06883	68000	EMB2473; ATP binding / GTP binding / calcium ion binding	ATP_bind_1	PF03029.6	Conserved hypothetical ATP binding protein	0	0	0	0	0
jgi|Thaps3|263031|thaps1_ua_kg.chr_6000355	224003975	primary	0	0	0	0	0	0	0	0	1	-0.002		--	--	--	--	--	--	--	5.7	3	10	0	34789.6	UV excision repair protein RadW	ubiquitin	PF00240.12	Ubiquitin family	0	0	0	0	0
jgi|Thaps3|263081|thaps1_ua_kg.chr_7000038	209585754	primary	0	1	1	1	1	0	0	0	1.576	-0.395		2.5	1	2.5	1	--	--	--	5.3	2	3	0	61766.1	Cf-2.3	LRR_1	PF00560.20	Leucine Rich Repeat	0	0	0	0	0
jgi|Thaps3|263124|thaps1_ua_kg.chr_7000081	209585807	primary	0	1	0	1	0	0	0	0	1.014	-0.57		9.2	1	--	--	--	--	--	--	--	--	0	19569.6	putative U1 snRNP 70K protein	RRM_1	PF00076.10	RNA recognition motif. (a.k.a. RRM, RBD, or RNP domain)	0	0	0	0	0
jgi|Thaps3|263180|thaps1_ua_kg.chr_7000137		primary	0	0	0	0	0	0	0	0	1	-0.002		--	--	--	--	--	--	--	--	--	--	K01763	43070.2	alr2495	Aminotran_5	PF00266.8	Aminotransferase class-V	lyases	4.4.1.16	tpv:TP01_1094 cysteine desulfurase [EC:4.4.1.16] [KO:K01763]	2.6.1	transaminase activity
jgi|Thaps3|263200|thaps1_ua_kg.chr_7000157	209585897	primary	1	0	0	0	0	0	1	0	1.039	-0.001		--	--	2.2	1	--	--	--	10.8	3	8	K03715	44765.5	MGD1 (MONOGALACTOSYLDIACYLGLYCEROL SYNTHASE 1); 1,2-diacylglycerol 3-beta-galactosyltransferase	MGDG_synth	PF06925.1	Monogalactosyldiacylglycerol (MGDG) synthase	transferase	2.4.1.46	ath:At2g11810 F7E22.4; 1,2-diacylglycerol 3-beta-galactosyltransferase, putative / monogalactosyldiacylglycerol synthase, putative / MGDG synthase, putative [EC:2.4.1.46] [KO:K03715]	0	0
jgi|Thaps3|263212|thaps1_ua_kg.chr_7000169	209586262	primary	0	0	0	0	0	0	0	0	1	-0.002		--	--	--	--	--	--	--	--	--	--	0	19360.9	pathogenesis-related protein 1	SCP	PF00188.15	SCP-like extracellular protein	0	0	0	0	0
jgi|Thaps3|263219|thaps1_ua_kg.chr_7000176	209586276	primary	0	0	0	0	0	0	0	0	1	-0.002		--	--	--	--	--	--	--	--	--	--	0	41998.8	hypothetical protein DDB0185589	DUF791	PF05631.3	Protein of unknown function (DUF791)	0	0	0	0	0
jgi|Thaps3|263298|thaps1_ua_kg.chr_7000255	209586377	primary	0	0	0	0	0	4	0	1	3.786	0.885		--	--	10.6	3	8.4	3	12	18.2	8	12	K00698	67327.9	class V chitin synthase	Cyt-b5	PF00173.15	Cytochrome b5-like Heme/Steroid binding domain	transferase	2.4.1.16	sce:YBR023C CHS3; Required for chitin synthesis. Enzyme responsible for the hyperaccumulation of chitin in response to cell wall stress. [EC:2.4.1.16] [KO:K00698]	2.4.1	transferase activity, transferring hexosyl groups
jgi|Thaps3|263299|thaps1_ua_kg.chr_7000256	209586378	primary	-	-	-	-	-	-	-	-	-	-		--	--	--	--	--	--	--	--	--	--	0	21282	RE19835p	0	0	0	0	0	0	0	0
jgi|Thaps3|263354|thaps1_ua_kg.chr_8000030	224006021	primary	0	0	0	0	0	0	0	0	1	-0.002		--	--	--	--	--	--	--	13.8	2	6	K03189	22581.8	UREG; metal ion binding / nickel ion binding / nucleotide binding	cobW	PF02492.8	CobW/HypB/UreG, nucleotide-binding domain	0	0	0	0	0
jgi|Thaps3|263391|thaps1_ua_kg.chr_8000067		primary	1	1	1	3	2	2	1	4	0.836	0.301		4.4	2	7.4	4	11.9	9	25	14.2	10	34	0	65653.7	transporter	EMP70	PF02990.6	Endomembrane protein 70	0	0	0	0	0
jgi|Thaps3|263415|thaps1_ua_kg.chr_8000091	224006215	primary	0	0	0	0	0	1	1	1	1.463	0.757		--	--	4.7	2	--	--	--	9.3	3	3	K07466	62556.7	hypothetical protein UM05156.1	Rep-A_N	PF04057.2	Replication factor-A protein 1, N-terminal domain	0	0	0	0	0
jgi|Thaps3|263422|thaps1_ua_kg.chr_8000098	224006231	primary	1	2	1	2	1	2	3	3	0.843	0.27		4.7	2	4.7	2	14.8	8	9	14.3	7	12	0	69357.5	-: BiP	HSP70	PF00012.9	Hsp70 protein	0	0	0	0	0
jgi|Thaps3|263424|thaps1_ua_kg.chr_8000100		primary	0	1	0	0	0	0	0	1	0.82	0.052		3.1	1	--	--	--	--	--	9.1	4	5	K00928	49100.6	amino acid binding / aspartate kinase	AA_kinase	PF00696.16	Amino acid kinase family	transferase	2.7.2.4	cme:CMJ016C aspartate kinase [EC:2.7.2.4] [KO:K00928]	2.7.2.4	aspartate kinase activity
jgi|Thaps3|263460|thaps1_ua_kg.chr_8000136	224006349	primary	-	-	-	-	-	-	-	-	-	-		--	--	--	--	--	--	--	--	--	--	0	14862.9	VWFA domain-containing protein	Alpha_kinase	PF02816.7	Alpha-kinase family	0	0	0	0	0
jgi|Thaps3|263504|thaps1_ua_kg.chr_9000032	224006510	primary	-	-	-	-	-	-	-	-	-	-		--	--	--	--	--	--	--	--	--	--	0	70344.9	-	PAS	PF00989.12	PAS fold	0	0	0	0	0
jgi|Thaps3|263515|thaps1_ua_kg.chr_9000043	224006950	primary	0	1	0	0	0	0	0	0	1.004	-0.342		7.7	1	--	--	--	--	--	13.8	2	4	0	20576.6	GCN5-related N-acetyltransferase	0	0	0	0	0	0	0	0
jgi|Thaps3|263554|thaps1_ua_kg.chr_9000082		primary	0	0	0	0	0	0	1	0	0.985	0.335		--	--	--	--	--	--	--	17.2	3	8	K00891	16960.8	Shikimate kinase	SKI	PF01202.10	Shikimate kinase	0	0	0	2.7.1.71	shikimate kinase activity
jgi|Thaps3|263630|thaps1_ua_kg.chr_10000020		primary	0	0	0	1	0	1	0	1	0.87	0.271		--	--	19.4	3	--	--	--	--	--	--	K01866	19004	endothelial monocyte-activating polypeptide II precursor pro-EMAP II family protein	tRNA_bind	PF01588.8	Putative tRNA binding domain	ligase	6.1.1.-	tbr:Tb927.8.5330 tyrosyl/methionyl-tRNA synthetase [EC:6.1.1.-]	0	0
jgi|Thaps3|263642|thaps1_ua_kg.chr_10000032	224007301	primary	0	0	0	0	0	0	0	0	1	-0.002		--	--	--	--	--	--	--	--	--	--	E3.5	34431	conserved hypothetical protein	Polysacc_deac_1	PF01522.10	Polysaccharide deacetylase	0	0	0	3.5	hydrolase activity, acting on carbon-nitrogen (but not peptide) bonds
jgi|Thaps3|26365|estExt_fgenesh1_pm.C_chr_100011	224007429	primary	0	0	0	0	0	1	1	0	1.399	0.583		--	--	2.3	2	--	--	--	7.2	4	8	K07515	73689.8	MGC82638 protein	ECH	PF00378.9	Enoyl-CoA hydratase/isomerase family	0	0	0	1	oxidoreductase activity
jgi|Thaps3|263658|thaps1_ua_kg.chr_10000048	224007735	primary	0	0	1	0	0	0	0	1	0.805	0.017		--	--	7.9	1	--	--	--	14.6	2	7	0	17016.7	ycf53	GUN4	PF05419.2	GUN4-like	0	0	0	0	0
jgi|Thaps3|26366|estExt_fgenesh1_pm.C_chr_100013	224007861	primary	1	0	1	2	0	0	1	0	1.09	-0.625		11.9	2	--	--	18.6	4	14	10.6	3	7	0	33347.6	oxoglutarate/malate translocator protein	Mito_carr	PF00153.14	Mitochondrial carrier protein	0	0	0	0	0
jgi|Thaps3|26367|estExt_fgenesh1_pm.C_chr_100018	224007937	primary	1	1	3	4	1	3	4	3	0.779	0.165		20.8	3	14.6	3	35.4	6	41	50.8	8	37	K02957	14936.9	40S ribosomal protein S15a	Ribosomal_S8	PF00410.8	Ribosomal protein S8	0	0	0	3.6.5.3	protein biosynthesis
jgi|Thaps3|263707|thaps1_ua_kg.chr_10000097	224007883	primary	1	0	1	0	1	0	0	0	0.822	-0.281		5.4	1	--	--	19.6	4	7	--	--	--	0	30145.2	unnamed protein product	Mito_carr	PF00153.14	Mitochondrial carrier protein	0	0	0	0	0
jgi|Thaps3|263742|thaps1_ua_kg.chr_10000132	224007951	primary	2	1	1	3	1	1	1	1	0.77	-0.325		36.5	5	15.1	2	21.4	4	6	28.3	4	8	0	17838.1	synaptobrevin 9-1	Synaptobrevin	PF00957.9	Synaptobrevin	0	0	0	0	0
jgi|Thaps3|263781|thaps1_ua_kg.chr_11a000036	224013776	primary	1	0	0	1	0	0	0	0	1.065	-0.595		--	--	--	--	--	--	--	--	--	--	K03322	54531.7	Sulfate permease family protein	Xan_ur_permease	PF00860.10	Permease family	0	0	0	0	0
jgi|Thaps3|263844|thaps1_ua_kg.chr_11b000007	224013991	primary	0	0	0	0	1	1	1	0	1.427	0.771		--	--	2.4	1	7.3	2	4	--	--	--	K00387	54267.6	Unknown (protein for MGC:83835)	Cyt-b5	PF00173.15	Cytochrome b5-like Heme/Steroid binding domain	oxidoreductase	1.8.3.1	hsa:6821 SUOX; sulfite oxidase [EC:1.8.3.1] [KO:K00387]	1	oxidoreductase activity
jgi|Thaps3|263848|thaps1_ua_kg.chr_11b000011	224013975	primary	0	0	0	0	1	0	1	0	1.31	0.57		--	--	1.3	1	--	--	--	--	--	--	K05016	75096	PREDICTED: similar to chloride channel 7	Voltage_CLC	PF00654.9	Voltage gated chloride channel	0	0	0	0	0
jgi|Thaps3|263880|thaps1_ua_kg.chr_12000031	224008406	primary	0	0	0	0	0	0	0	0	1	-0.002		--	--	--	--	--	--	--	--	--	--	K06878	18953.6	methionyl-tRNA synthetase	tRNA_bind	PF01588.8	Putative tRNA binding domain	ligase	6.1.1.-	tbr:Tb927.8.5330 tyrosyl/methionyl-tRNA synthetase [EC:6.1.1.-]	0	0
jgi|Thaps3|263883|thaps1_ua_kg.chr_12000034	224008062	primary	1	0	0	0	0	0	0	0	1.041	-0.344		3	1	--	--	--	--	--	--	--	--	0	52746.6	all1606	0	0	0	0	0	0	0	0
jgi|Thaps3|263994|thaps1_ua_kg.chr_13000042		primary	0	0	0	0	0	0	3	0	0.461	0.485		--	--	2.5	2	7	5	6	4.2	3	8	0	102760	#NAME?	Adaptin_N	PF01602.9	Adaptin N terminal region	0	0	0	0	0
jgi|Thaps3|264004|thaps1_ua_kg.chr_13000052	224009205	primary	0	0	0	0	0	0	0	0	1	-0.002		--	--	--	--	--	--	--	--	--	--	K01552	84826.2	Hypothetical protein Y59H11AR.2b	E1-E2_ATPase	PF00122.8	E1-E2 ATPase	hydrolases	3.6.3.-	dme:CG32000-PG CG32000; ATPase type [EC:3.6.3.-]	3	hydrolase activity
jgi|Thaps3|264007|thaps1_ua_kg.chr_13000055		primary	1	1	1	2	1	2	1	3	0.82	0.223		14.4	2	7.9	1	--	--	--	18.3	5	11	0	20722	hypothetical protein	0	0	0	0	0	0	0	0
jgi|Thaps3|264016|thaps1_ua_kg.chr_13000064	224009247	primary	0	0	0	0	0	1	1	0	1.399	0.583		--	--	4.2	2	--	--	--	7.3	4	8	K05850	103731	PREDICTED: similar to Plasma membrane calcium-transporting ATPase 4 (PMCA4) (Plasma membrane calcium pump isoform 4) (Plasma membrane calcium ATPase isoform 4) isoform 4	Cation_ATPase_N	PF00690.14	Cation transporter/ATPase, N-terminus	hydrolases	3.6.3.8	hsa:490 ATP2B1; ATPase, Ca++ transporting, plasma membrane 1 [EC:3.6.3.8] [KO:K05850]	3.6.3	hydrolase activity, acting on acid anhydrides, catalyzing transmembrane movement of substances
jgi|Thaps3|264039|thaps1_ua_kg.chr_13000087	224009291	primary	1	1	1	0	2	1	1	0	0.865	0.143		4	2	4	2	5.7	3	3	2.2	1	3	E1.14.-.-	61827.4	CYP97B3; heme binding / iron ion binding / monooxygenase/ oxygen binding	p450	PF00067.11	Cytochrome P450	oxidoreductase	1.14.-.-	ath:At4g15110 FCAALL.208; cytochrome P450 97B3, putative (CYP97B3) [EC:1.14.-.-] [KO:K00517]	0	0
jgi|Thaps3|264111|thaps1_ua_kg.chr_14000018	224009444	primary	1	2	1	1	2	3	5	6	7.039	0.869		31.4	2	43.1	5	--	--	--	--	--	--	E1.8.1.9	11361.2	thioredoxin	Thioredoxin	PF00085.8	Thioredoxin	oxidoreductase	1.8.1.9	cal:orf19.7611 TRX1; thioredoxin [EC:1.8.1.9] [KO:K00384]	0	0
jgi|Thaps3|264137|thaps1_ua_kg.chr_14000044	224009890	primary	0	0	0	0	1	1	2	1	1.726	1.006		--	--	5.7	3	--	--	--	--	--	--	0	38772.6	G-protein alpha subunit 1	G-alpha	PF00503.9	G-protein alpha subunit	0	0	0	0	0
jgi|Thaps3|264157|thaps1_ua_kg.chr_14000064	224009930	primary	1	0	0	0	1	2	3	1	1.581	0.87		9.8	1	18.2	2	--	--	--	27.3	6	19	K00088	14241.7	CBS domain protein	CBS	PF00571.16	CBS domain pair	0	0	0	0	0
jgi|Thaps3|264164|thaps1_ua_kg.chr_14000071	224009574	primary	1	1	1	1	1	0	1	1	0.742	-0.165		3.9	1	3.9	1	9.8	2	6	9.8	2	6	0	30545.7	Porin, eukaryotic type	Porin_3	PF01459.9	Eukaryotic porin	0	0	0	0	0
jgi|Thaps3|26418|estExt_fgenesh1_pm.C_chr_140008	224009546	primary	1	1	0	1	0	1	1	1	0.774	0.041		--	--	17.2	2	24.4	4	8	22.8	4	12	K03100	20418.6	ENSANGP00000013674	Peptidase_S24	PF00717.11	Peptidase S24-like	hydrolases	3.4.21.89	rno:65166 Sec11l1; Sec11-like 1 (S. cerevisiae) [EC:3.4.21.89] [KO:K03100]	0	0
jgi|Thaps3|264181|thaps1_ua_kg.chr_14000088	224009606	primary	2	1	1	1	0	0	0	0	1.888	-0.992		19.5	3	--	--	30.1	2	2	--	--	--	0	13839.5	conserved hypothetical 2246; signal peptide protein	0	0	0	0	0	0	0	0
jgi|Thaps3|264184|thaps1_ua_kg.chr_14000091		primary	0	0	0	0	0	0	0	0	1	-0.002		--	--	--	--	24	8	20	15.2	5	20	K03797	39184.5	Peptidase S41A	PDZ	PF00595.11	PDZ domain (Also known as DHR or GLGF)	hydrolases	3.4.21.102	ath:At4g17740 FCAALL.169; C-terminal processing protease, putative [EC:3.4.21.102] [KO:K03797]	0	0
jgi|Thaps3|264188|thaps1_ua_kg.chr_14000095	224009648	primary	0	0	0	0	0	0	1	0	0.985	0.335		--	--	--	--	--	--	--	1.2	2	3	K06972	105891	hypothetical protein UM03998.1	Peptidase_M16	PF00675.9	Insulinase (Peptidase family M16)	0	0	0	3.4.24	metalloendopeptidase activity
jgi|Thaps3|264201|thaps1_ua_kg.chr_14000108	224009680	primary	5	4	2	3	3	2	3	3	0.744	-0.168		7.4	2	20.2	4	26.8	6	10	9.7	2	6	K02938	27942.8	PREDICTED: similar to ribosomal protein L8	Ribosomal_L2	PF00181.11	Ribosomal Proteins L2, RNA binding domain	0	0	0	3.6.5.3	protein biosynthesis
jgi|Thaps3|264206|thaps1_ua_kg.chr_14000113	224010030	primary	0	0	0	0	0	1	0	1	1.327	0.584		--	--	17.4	4	12.1	2	2	21.8	5	8	K03061	47320.8	26S protease regulatory subunit 7 (26S proteasome subunit 7) (26S proteasome AAA-ATPase subunit RPT1) (Regulatory particle triple-A ATPase subunit 1) >gi|1395191|dbj|BAA13021.1| 26S proteasome ATPase subunit	AAA_2	PF07724.3	ATPase family associated with various cellular activities (AAA)	hydrolases	3.4.25.1	dme:CG1341-PA CG1341; CG1341 gene product from transcript CG1341-RA [EC:3.4.25.1] [KO:K03061]	3	hydrolase activity
jgi|Thaps3|264237|thaps1_ua_kg.chr_14000144		primary	0	0	0	0	1	0	0	0	1.01	0.331		--	--	9.1	3	--	--	--	16.2	3	9	E2.5.1.16	26530.8	spermidine synthase	0	0	0	0	0	0	0	0
jgi|Thaps3|264339|thaps1_ua_kg.chr_15000077	224010685	primary	0	0	0	0	0	0	1	1	1.258	0.561		--	--	6.9	1	--	--	--	22.9	3	5	0	20958	fiber protein Fb38	Cyt-b5	PF00173.15	Cytochrome b5-like Heme/Steroid binding domain	0	0	0	0	0
jgi|Thaps3|264345|thaps1_ua_kg.chr_15000083	224010707	primary	1	1	0	1	0	0	1	1	0.756	-0.199		11.5	2	6.3	1	11.5	2	3	--	--	--	0	26535.3	putative tRNA/rRNA methyltransferase	SpoU_methylase	PF00588.8	SpoU rRNA Methylase family	0	0	0	0	0
jgi|Thaps3|264347|thaps1_ua_kg.chr_15000085	224010401	primary	1	0	2	2	2	2	2	1	0.719	0.233		12.2	2	6.6	1	9.4	2	3	--	--	--	K03953	35812.5	Similar to NADH dehydrogenase (ubiquinone) 1 alpha subcomplex, 9 (39kD)	RmlD_sub_bind	PF04321.6	RmlD substrate binding domain	0	0	0	1.1.1.133	dTDP-4-dehydrorhamnose reductase activity
jgi|Thaps3|26436|estExt_fgenesh1_pm.C_chr_170004	224010838	primary	0	1	0	0	5	4	6	8	35.996	1.81	YES	--	--	13.8	8	13.3	6	8	27.5	16	45	K01414	79285.2	metalloendopeptidase	Peptidase_M3	PF01432.9	Peptidase family M3	hydrolases	3.4.24.70	ath:At5g65620 K21L13.14; oligopeptidase A [EC:3.4.24.70] [KO:K01414]	3.4.24	metalloendopeptidase activity
jgi|Thaps3|264361|thaps1_ua_kg.chr_16a000008	224014238	primary	0	0	0	0	0	0	0	0	1	-0.002		--	--	--	--	3.4	2	2	14.4	8	15	K01256	99334.3	Peptidase M, neutral zinc metallopeptidases, zinc-binding site	Peptidase_M1	PF01433.9	Peptidase family M1	hydrolases	3.4.11.2	tpv:TP01_0397 alpha-aminoacylpeptide hydrolase [EC:3.4.11.2] [KO:K01256]	3.4.11.2	membrane alanyl aminopeptidase activity
jgi|Thaps3|264377|thaps1_ua_kg.chr_16a000024	224014134	primary	0	0	0	0	0	1	0	1	1.327	0.584		--	--	4.4	1	--	--	--	--	--	--	K02739	31500.1	PREDICTED: similar to CG3329-PA	Proteasome	PF00227.14	Proteasome A-type and B-type	hydrolases	3.4.25.1	hsa:5695 PSMB7; proteasome (prosome, macropain) subunit, beta type, 7 [EC:3.4.25.1] [KO:K02739]	0	0
jgi|Thaps3|264387|thaps1_ua_kg.chr_16a000034	224014148	primary	1	0	0	0	0	0	0	0	1.041	-0.344		4.8	1	--	--	--	--	--	--	--	--	0	45397.3	unknown protein	MatE	PF01554.8	MatE	0	0	0	0	0
jgi|Thaps3|264532|thaps1_ua_kg.chr_18000054	317376157	primary	0	0	0	0	0	0	0	0	1	-0.002		--	--	--	--	--	--	--	--	--	--	K01725	22572.6	CYN (CYANASE); cyanate hydratase	HTH_3	PF01381.11	Helix-turn-helix	lyases	4.2.1.104	ath:At3g23490 MEE5.3; cyanate lyase family [EC:4.2.1.104] [KO:K01725]	4.2.1.104	cyanate hydratase activity
jgi|Thaps3|264548|thaps1_ua_kg.chr_18000070	209583504	primary	0	1	0	0	0	1	0	0	1.095	-0.05		--	--	--	--	--	--	--	--	--	--	E3.6.5.3	75698.5	elongation factor G	GTP_EFTU	PF00009.14	Elongation factor Tu GTP binding domain	hydrolases	3.6.5.3	hsa:84340 GFM2; G elongation factor, mitochondrial 2 [EC:3.6.5.3] [KO:K02355]	3.6.5.3	protein biosynthesis
jgi|Thaps3|264556|thaps1_ua_kg.chr_18000078		primary	0	0	0	0	1	0	2	2	2.043	0.96		--	--	10.3	2	13.1	2	2	8.7	2	6	K01086	33666.6	fructose-bisphosphatase	FBPase	PF00316.9	Fructose-1-6-bisphosphatase	hydrolases	3.1.3.11	ath:At3g54050 F24B22.10; fructose-1,6-bisphosphatase, putative / D-fructose-1,6-bisphosphate 1-phosphohydrolase, putative / FBPase, putative [EC:3.1.3.11] [KO:K01086]	0	0
jgi|Thaps3|26457|estExt_fgenesh1_pm.C_chr_200002	224011776	primary	-	-	-	-	-	-	-	-	-	-		--	--	--	--	--	--	--	--	--	--	K00383	57880.1	Glutathione reductase	DAO	PF01266.11	FAD dependent oxidoreductase	oxidoreductase	1.8.1.7	ath:At3g54660 T5N23.20; gluthatione reductase, chloroplast [EC:1.8.1.7] [KO:K00383]	1	oxidoreductase activity
jgi|Thaps3|264670|thaps1_ua_kg.chr_20000011		primary	5	6	5	4	6	8	6	7	0.981	0.285		42.9	6	42.9	6	45.5	3	3	61.6	7	8	E1.11.1.15	11872	AhpC/TSA family protein	AhpC-TSA	PF00578.8	AhpC/TSA family	oxidoreductase	1.11.1.15	ssc:397273 PRDX5; peroxiredoxin 5 [EC:1.11.1.15] [KO:K03386]	1	oxidoreductase activity
jgi|Thaps3|264674|thaps1_ua_kg.chr_20000015	224012076	primary	0	0	0	0	0	0	0	0	1	-0.002		--	--	--	--	--	--	--	--	--	--	0	12327	Procollagen-proline,2-oxoglutarate-4-dioxygenase	0	0	0	0	0	0	0	0
jgi|Thaps3|264678|thaps1_ua_kg.chr_20000019	224011826	primary	0	0	0	0	1	0	1	0	1.31	0.57		--	--	2.6	1	--	--	--	--	--	--	K00327	68536	PREDICTED: similar to MGC69029 protein	Flavodoxin_1	PF00258.13	Flavodoxin	oxidoreductase	1.6.2.4	xla:379707 MGC69029; hypothetical protein MGC69029 [EC:1.6.2.4] [KO:K00327]	1	oxidoreductase activity
jgi|Thaps3|264688|thaps1_ua_kg.chr_20000029		primary	0	0	0	0	0	1	0	0	1.06	0.321		--	--	7.5	1	--	--	--	--	--	--	K00432	18362.8	putative glutathione peroxidase	GSHPx	PF00255.9	Glutathione peroxidase	oxidoreductase	1.11.1.9	ath:At4g31870 F11C18.70; glutathione peroxidase, putative [EC:1.11.1.9] [KO:K00432]	1.11.1.9	glutathione peroxidase activity
jgi|Thaps3|264714|thaps1_ua_kg.chr_20000055	224011914	primary	0	0	0	0	0	0	0	0	1	-0.002		--	--	--	--	--	--	--	--	--	--	0	17740.5	chloroplast light harvesting protein isoform 15	Chloroa_b-bind	PF00504.11	Chlorophyll A-B binding protein	0	0	0	0	0
jgi|Thaps3|264717|thaps1_ua_kg.chr_20000058	224011918	primary	0	0	0	0	0	0	0	0	1	-0.002		--	--	--	--	--	--	--	--	--	--	K01437	31677.5	aspartoacylase	AstE_AspA	PF04952.4	Succinylglutamate desuccinylase / Aspartoacylase family	hydrolases	3.5.1.15	hsa:443 ASPA; aspartoacylase (Canavan disease) [EC:3.5.1.15] [KO:K01437]	3.1	hydrolase activity, acting on ester bonds
jgi|Thaps3|264776|thaps1_ua_kg.chr_22000029	224012695	primary	1	0	0	0	3	7	5	8	35.357	1.699	YES	4.4	2	15.7	10	15.1	10	19	28.2	20	50	K03695	101184	ClpB protein	Clp_N	PF02861.8	Clp amino terminal domain	0	0	0	0	0
jgi|Thaps3|264804|thaps1_ua_kg.chr_22000057	224012747	primary	0	0	0	0	1	0	1	0	1.31	0.57		--	--	--	--	--	--	--	--	--	--	0	33423.9	hypothetical protein Acid345_1066	0	0	0	0	0	0	0	0
jgi|Thaps3|264807|thaps1_ua_kg.chr_22000060	224012757	primary	1	0	0	1	1	1	1	1	0.738	0.339		9.2	1	9.2	1	9.2	2	11	9.2	2	15	E3.6.3.14	13629.4	ATPase H+ transporting lysosomal vacuolar proton pump	ATP-synt_C	PF00137.11	ATP synthase subunit C	hydrolases	3.6.3.14	dme:CG32090-PA CG32090; V-type H+-transporting ATPase 16kDa proteolipid subunit [EC:3.6.3.14] [KO:K02155]	3.6.3.14	hydrogen-transporting ATPase activity, rotational mechanism
jgi|Thaps3|264891|thaps1_ua_kg.chr_23000009	224013126	primary	0	0	0	0	0	0	0	0	1	-0.002		--	--	--	--	5.8	5	6	11.5	9	16	K01201	83058.1	O-Glycosyl hydrolase family 30	Glyco_hydro_30	PF02055.6	O-Glycosyl hydrolase family 30	0	0	0	3.2.1.45	glucosylceramidase activity
jgi|Thaps3|264899|thaps1_ua_kg.chr_23000017		primary	0	0	0	0	0	0	0	1	1.012	0.334		--	--	14	2	--	--	--	19.2	2	3	K08493	18800.5	ENSANGP00000015171	V-SNARE	PF05008.4	Vesicle transport v-SNARE protein	0	0	0	0	0
jgi|Thaps3|264901|thaps1_ua_kg.chr_23000019	224013152	primary	0	1	0	0	0	0	1	0	0.836	-0.013		3.4	1	--	--	--	--	--	17.9	6	8	K00231	54899.7	protoporphyrinogen IX oxidase	Amino_oxidase	PF01593.12	Flavin containing amine oxidoreductase	oxidoreductase	1.3.3.4	ath:At4g01690 T15B16.13; protoporphyrinogen oxidase (PPOX) [EC:1.3.3.4] [KO:K00231]	1.3.3.4	protoporphyrinogen oxidase activity
jgi|Thaps3|26492|estExt_Genewise1.C_chr_10028		primary	0	0	0	0	2	1	3	0	3.03	1.06		--	--	10.1	6	4.6	2	5	16.2	9	13	K01933	93668.3	purine biosynthetic pathway protein ADE5,7	GARS_N	PF02844.5	Phosphoribosylglycinamide synthetase, N domain	0	0	0	6.3.4.13	phosphoribosylamine-glycine ligase activity
jgi|Thaps3|264921|thaps1_ua_kg.chr_23000039	224013212	primary	25	23	26	25	67	64	45	69	3.04954e+06	0.868	YES	49.3	15	48.8	16	41.1	15	90	49.3	22	325	K08912	22205.4	fucoxanthin chlorophyll a/c binding protein	Chloroa_b-bind	PF00504.11	Chlorophyll A-B binding protein	0	0	0	0	0
jgi|Thaps3|264925|thaps1_ua_kg.chr_23000043	224013066	primary	0	0	0	0	1	0	0	0	1.01	0.331		--	--	--	--	--	--	--	--	--	--	0	17174.7	cindoxin	Flavodoxin_1	PF00258.13	Flavodoxin	0	0	0	0	0
jgi|Thaps3|264946|thaps1_ua_kg.chr_24000018	224013279	primary	0	0	0	0	1	1	2	2	2.298	1.102		--	--	7.5	2	--	--	--	14.5	4	9	0	38219.5	MA3	MA3	PF02847.6	MA3 domain	0	0	0	0	0
jgi|Thaps3|26548|estExt_Genewise1.C_chr_10144	223992685	primary	1	2	2	1	5	3	4	6	7.928	0.816		8.6	3	25.7	1	--	--	--	16.3	8	13	E1.1.1.18	43961.4	myo-inositol dehydrogenase precursor	DapB_N	PF01113.10	Dihydrodipicolinate reductase, N-terminus	oxidoreductase	1.1.1.18	cme:CMF086C probable myo-inositol dehydrogenase [EC:1.1.1.18] [KO:K00010]	1	oxidoreductase activity
jgi|Thaps3|26573|estExt_Genewise1.C_chr_10188	223992765	primary	13	10	13	13	6	11	10	16	0.731	-0.139		14.9	14	16.3	16	19.7	24	46	26.1	26	52	K03403	148275	cobaltochelatase	CobN-Mg_chel	PF02514.6	CobN/Magnesium Chelatase	ligase	6.6.1.1	ath:At5g13630 MSH12.9; cobalamin biosynthesis protein [EC:6.6.1.1] [KO:K03403]	0	0
jgi|Thaps3|26678|estExt_Genewise1.C_chr_10428	223993045	primary	1	0	0	1	10	9	9	9	2149.58	1.907	YES	1.5	1	15.2	10	15.7	6	7	36.3	23	48	K00615	77525.3	transketolase	Transketolase_N	PF00456.10	Transketolase, thiamine diphosphate binding domain	transferase	2.2.1.1	ath:At2g45290 F4L23.20; transketolase, putative [EC:2.2.1.1] [KO:K00615]	2.2.1.1	transketolase activity
jgi|Thaps3|26686|estExt_Genewise1.C_chr_10447	223993073	primary	0	0	0	0	0	1	0	1	1.327	0.584		--	--	9.1	2	9.1	2	3	--	--	--	K03246	37082.9	PREDICTED: similar to CG8882-PA	WD40	PF00400.19	WD domain, G-beta repeat	hydrolases	3.1.1.47	ddi:DDB0219930 lis1; putative dynein regulator [EC:3.1.1.47] [KO:K01062]	0	0
jgi|Thaps3|2669|fgenesh1_pg.C_chr_2000624	223995479	primary	0	0	0	0	2	2	3	3	3.503	1.398		--	--	17.3	3	16	3	4	39.4	9	20	E1.1.1.31	32587.5	MtrDRAFT_AC148918g29v2: Hydroxyacid dehydrogenase/reductase; 6-phosphogluconate dehydrogenase, C-terminal-like	NAD_binding_2	PF03446.4	NAD binding domain of 6-phosphogluconate dehydrogenase	oxidoreductase	1.1.1.31	ath:At3g25530 MWL2.23; 6-phosphogluconate dehydrogenase NAD-binding domain-containing protein [EC:1.1.1.31] [KO:K00020]	1.1.1.31	3-hydroxyisobutyrate dehydrogenase activity
jgi|Thaps3|26702|estExt_Genewise1.C_chr_10487	223993145	primary	0	0	0	0	0	1	0	0	1.06	0.321		--	--	1.5	1	--	--	--	2.6	2	2	K01530	125893	hypothetical protein DDB0190219	E1-E2_ATPase	PF00122.8	E1-E2 ATPase	hydrolases	3.6.3.1	ddi:DDB0190219 hypothetical protein [EC:3.6.3.1] [KO:K01530]	0	0
jgi|Thaps3|26706|estExt_Genewise1.C_chr_10504	223993157	primary	2	2	0	2	2	1	2	3	0.787	0.217		16.5	3	11.3	3	21	4	5	31.9	7	18	K02731	27215.1	hypothetical protein DDB0185059	Proteasome	PF00227.14	Proteasome A-type and B-type	hydrolases	3.4.25.1	ddi:DDB0185059 prdE; hypothetical protein [EC:3.4.25.1] [KO:K02731]	0	0
jgi|Thaps3|26726|estExt_Genewise1.C_chr_10542	223993195	primary	0	0	0	0	2	1	1	1	1.71	1.032		--	--	1.8	2	--	--	--	3.3	3	8	K01870	119530	COG0060: Isoleucyl-tRNA synthetase	tRNA-synt_1	PF00133.9	tRNA synthetases class I (I, L, M and V)	ligase	6.1.1.5	ath:At5g49030 K19E20.18; isoleucyl-tRNA synthetase [EC:6.1.1.5] [KO:K01870]	6.1.1.5	isoleucine-tRNA ligase activity
jgi|Thaps3|2673|fgenesh1_pg.C_chr_2000628	223995483	primary	0	0	0	0	0	0	0	0	1	-0.002		--	--	--	--	--	--	--	4	1	2	E1	52918.3	fdc: putative ferredoxin component	Rieske	PF00355.15	Rieske [2Fe-2S] domain	0	0	0	1	oxidoreductase activity
jgi|Thaps3|26759|estExt_Genewise1.C_chr_10633		primary	0	0	0	0	0	0	0	0	1	-0.002		--	--	--	--	10.6	2	2	4.2	1	1	E1.3.1.33	39361.6	NADPH protochlorophyllide reductase	adh_short	PF00106.13	short chain dehydrogenase	oxidoreductase	1.3.1.33	ath:At5g54190 K18G13.7; protochlorophyllide reductase A (PCR A/POR A) [EC:1.3.1.33] [KO:K00218]	1	oxidoreductase activity
jgi|Thaps3|267922|estExt_thaps1_ua_kg.C_chr_10003	223993685	primary	1	1	1	1	2	1	2	3	1.199	0.493		4.3	1	12.9	2	19.3	4	14	37.5	9	34	K02732	30551.8	proteosome subunit	Proteasome	PF00227.14	Proteasome A-type and B-type	hydrolases	3.4.25.1	ath:At3g60820 T4C21.230; 20S proteasome beta subunit F1 (PBF1) [EC:3.4.25.1] [KO:K02732]	0	0
jgi|Thaps3|267952|estExt_thaps1_ua_kg.C_chr_10066	223993867	primary	8	11	9	10	19	17	20	17	66.755	0.634	YES	22.2	14	21.5	16	26.8	18	62	39.1	27	92	E3.6.1.3	89463.6	putative CDC48/ATPase	CDC48_N	PF02359.7	Cell division protein 48 (CDC48), N-terminal domain	hydrolases	3.6.1.3	cal:orf19.2340 CDC48; microsomal ATPase involved in secretion, peroxisome formation and gene expression [EC:3.6.1.3] [KO:K01509]	3	hydrolase activity
jgi|Thaps3|267964|estExt_thaps1_ua_kg.C_chr_10086	223993941	primary	0	0	0	0	0	0	0	0	1	-0.002		--	--	--	--	--	--	--	12.7	8	13	0	78771.9	Cullin	Cullin	PF00888.11	Cullin family	0	0	0	0	0
jgi|Thaps3|267979|estExt_thaps1_ua_kg.C_chr_10120		primary	0	0	0	0	0	0	0	0	1	-0.002		--	--	--	--	--	--	--	--	--	--	K06573	55313.3	hypothetical protein NB231_13636	HCO3_cotransp	PF00955.9	HCO3- transporter family	0	0	0	0	0
jgi|Thaps3|267987|estExt_thaps1_ua_kg.C_chr_10131	223992877	primary	2	1	2	2	5	3	3	1	1.1	0.354		7.9	2	27.3	6	--	--	--	45.6	12	39	E2.5.1.47	38071.9	chloroplast O-acetyl-serine lyase	PALP	PF00291.14	Pyridoxal-phosphate dependent enzyme	transferase	2.5.1.47	ath:At3g59760 F24G16.30; cysteine synthase, mitochondrial, putative / O-acetylserine (thiol)-lyase, putative / O-acetylserine sulfhydrylase, putative [EC:2.5.1.47] [KO:K01738]	4	lyase activity
jgi|Thaps3|268009|estExt_thaps1_ua_kg.C_chr_10164	223992961	primary	0	1	1	1	18	21	8	18	769464	2.243	YES	8.2	1	29.3	20	25.5	5	19	44.7	36	221	0	39914.4	Ftr1 protein	FTR1	PF03239.3	Iron permease FTR1 family	0	0	0	0	0
jgi|Thaps3|26806|estExt_Genewise1.C_chr_10745	223994625	primary	0	0	0	0	0	0	0	1	1.012	0.334		--	--	1.8	1	5.9	5	10	7.8	5	12	E3.6.5.3	100107	U5 snRNP-specific protein, 116 kD	GTP_EFTU	PF00009.14	Elongation factor Tu GTP binding domain	hydrolases	3.6.5.3	ath:At5g25230 F21J6.106; elongation factor Tu family protein [EC:3.6.5.3] [KO:K03234]	0	0
jgi|Thaps3|268062|estExt_thaps1_ua_kg.C_chr_10273		primary	0	0	0	0	0	1	1	1	1.463	0.757		--	--	13.8	3	19.9	5	8	23.1	6	15	K03686	40355.8	chaperone protein DnaJ	DnaJ	PF00226.18	DnaJ domain	0	0	0	0	0
jgi|Thaps3|268068|estExt_thaps1_ua_kg.C_chr_10286	223994379	primary	0	0	0	0	1	0	0	1	1.392	0.56		--	--	3.8	1	--	--	--	--	--	--	K01876	53427.9	Aspartyl-tRNA synthetase, class IIb; tRNA synthetase, class II (D, K and N)	tRNA_anti	PF01336.12	OB-fold nucleic acid binding domain	ligase	6.1.1.12	ath:At4g26870 F10M23.210; aspartyl-tRNA synthetase, putative / aspartate--tRNA ligase, putative [EC:6.1.1.12] [KO:K01876]	6.1.1.12	aspartate-tRNA ligase activity
jgi|Thaps3|268084|estExt_thaps1_ua_kg.C_chr_10317	223993295	primary	2	1	2	2	0	0	0	0	2.085	-1.177		3.2	1	--	--	6.4	2	4	12.8	4	11	K06063	57673.5	PREDICTED: similar to ENSANGP00000003971	SKIP_SNW	PF02731.5	SKIP/SNW domain	0	0	0	0	0
jgi|Thaps3|268117|estExt_thaps1_ua_kg.C_chr_10380	223993459	primary	3	1	3	3	1	3	3	2	0.684	-0.106		25.4	3	47.7	5	14.6	2	11	30.8	6	19	0	13732.3	histone H2A protein	Histone	PF00125.12	Core histone H2A/H2B/H3/H4	0	0	0	0	0
jgi|Thaps3|268127|estExt_thaps1_ua_kg.C_chr_10394	223993505	primary	100	99	102	102	100	124	106	106	0.302	0.079		53.8	27	59.5	12	50	31	432	49	25	341	0	22628	fucoxanthin chlorophyll a/c binding protein	Chloroa_b-bind	PF00504.11	Chlorophyll A-B binding protein	0	0	0	0	0
jgi|Thaps3|268157|estExt_thaps1_ua_kg.C_chr_20014	223995901	primary	0	0	0	0	0	0	0	0	1	-0.002		--	--	--	--	8.6	3	3	--	--	--	0	42127.1	DNAj domain protein having a signal peptide	DnaJ	PF00226.18	DnaJ domain	0	0	0	0	0
jgi|Thaps3|268160|estExt_thaps1_ua_kg.C_chr_20020	223994903	primary	1	0	2	2	1	0	0	1	1.099	-0.406		9.2	2	9.2	2	18	6	23	21.2	8	17	0	30971	unknown protein	Band_7	PF01145.13	SPFH domain / Band 7 family	0	0	0	0	0
jgi|Thaps3|268252|estExt_thaps1_ua_kg.C_chr_20175	223996261	primary	0	0	0	0	0	0	0	1	1.012	0.334		--	--	1.7	1	--	--	--	--	--	--	0	102429	PREDICTED: similar to WD repeat domain 36	WD40	PF00400.19	WD domain, G-beta repeat	0	0	0	0	0
jgi|Thaps3|268257|estExt_thaps1_ua_kg.C_chr_20184	223996277	primary	0	0	0	0	0	0	0	0	1	-0.002		--	--	--	--	--	--	--	4.2	1	1	K00019	28226.7	short chain dehydrogenase	adh_short	PF00106.13	short chain dehydrogenase	0	0	0	1	oxidoreductase activity
jgi|Thaps3|268271|estExt_thaps1_ua_kg.C_chr_20210	223995257	primary	0	0	0	0	0	0	0	0	1	-0.002		--	--	--	--	--	--	--	7.2	2	3	K03106	52143	signal recognition particle protein	SRP54_N	PF02881.8	SRP54-type protein, helical bundle domain	0	0	0	0	0
jgi|Thaps3|268280|estExt_thaps1_ua_kg.C_chr_20229	223995319	primary	2	2	1	1	3	2	3	4	1.486	0.504		5.3	3	7.1	3	12.2	6	19	17.1	7	20	K00627	52491.2	PREDICTED: similar to dihydrolipoamide S-acetyltransferase (E2 component of pyruvate dehydrogenase complex) isoform 3	Biotin_lipoyl	PF00364.11	Biotin-requiring enzyme	transferase	2.3.1.12	mmu:235339 Dlat; dihydrolipoamide S-acetyltransferase (E2 component of pyruvate dehydrogenase complex) [EC:2.3.1.12] [KO:K00627]	0	0
jgi|Thaps3|268300|estExt_thaps1_ua_kg.C_chr_20262	223996475	primary	1	0	0	0	2	1	1	1	1.162	0.76		--	--	12.5	2	--	--	--	12.5	3	7	0	29372.9	Hypothetical Protein No BLAST result	DUF493	PF04359.4	Protein of unknown function (DUF493)	0	0	0	0	0
jgi|Thaps3|268301|estExt_thaps1_ua_kg.C_chr_20263	223996477	primary	0	0	0	0	0	0	0	1	1.012	0.334		--	--	0.9	1	--	--	--	8.3	5	7	K01657	96298.4	anthranilate synthase	Anth_synt_I_N	PF04715.2	Anthranilate synthase component I, N terminal region	0	0	0	4.1.3	oxo-acid-lyase activity
jgi|Thaps3|268304|estExt_thaps1_ua_kg.C_chr_20266	223995405	primary	10	12	11	14	4	6	9	4	15.888	-0.641	YES	50.5	9	46.3	6	58.5	16	99	50.5	10	53	0	20032.4	Hypothetical Protein No BLAST result	0	0	0	0	0	0	0	0
jgi|Thaps3|268316|estExt_thaps1_ua_kg.C_chr_20292	223996521	primary	6	5	4	6	7	10	11	9	3.113	0.578		25.7	7	28.2	10	20.1	5	10	20.7	7	17	E3.1.4.43	35393	annexin	Annexin	PF00191.8	Annexin	hydrolases	3.1.4.43	xla:443953 MGC80326; MGC80326 protein [EC:3.1.4.43] [KO:K01124]	0	0
jgi|Thaps3|268335|estExt_thaps1_ua_kg.C_chr_20326	223995585	primary	0	0	0	0	1	1	2	2	2.298	1.102		--	--	4.6	1	--	--	--	11.8	5	13	K00260	64469.5	Glu/Leu/Phe/Val dehydrogenase family protein	ELFV_dehydrog_N	PF02812.7	Glu/Leu/Phe/Val dehydrogenase, dimerisation domain	0	0	0	1	oxidoreductase activity
jgi|Thaps3|268338|estExt_thaps1_ua_kg.C_chr_20331	223995601	primary	0	0	0	0	0	0	0	0	1	-0.002		--	--	--	--	6.3	3	8	3.2	2	5	K07517	82867.9	3-hydroxyacyl-CoA dehydrogenase	ECH	PF00378.9	Enoyl-CoA hydratase/isomerase family	0	0	0	1	oxidoreductase activity
jgi|Thaps3|268343|estExt_thaps1_ua_kg.C_chr_20338		primary	0	0	1	1	1	0	1	1	0.93	0.176		13.9	1	45.1	3	32.8	3	6	32.8	2	8	0	13623.5	high light inducible protein	0	0	0	0	0	0	0	0
jgi|Thaps3|268346|estExt_thaps1_ua_kg.C_chr_20341	223995619	primary	-	-	-	-	-	-	-	-	-	-		--	--	--	--	--	--	--	--	--	--	0	99949.4	MGC89624 protein	TPR_2	PF07719.4	Tetratricopeptide repeat	0	0	0	0	0
jgi|Thaps3|268364|estExt_thaps1_ua_kg.C_chr_20369	223996721	primary	0	1	1	1	0	0	0	0	1.499	-0.77		6.1	1	--	--	--	--	--	11.9	4	10	K09015	31962.9	FeS assembly protein SufD	UPF0051	PF01458.7	Uncharacterized protein family (UPF0051)	0	0	0	0	0
jgi|Thaps3|268372|estExt_thaps1_ua_kg.C_chr_20383	223995693	primary	1	0	1	1	3	2	3	3	2.547	0.86		9.2	1	14.7	2	21.2	9	30	11.4	3	12	K02885	21274.6	ribosomal protein L19	Ribosomal_L19e	PF01280.9	Ribosomal protein L19e	0	0	0	3.6.5.3	protein biosynthesis
jgi|Thaps3|268374|estExt_thaps1_ua_kg.C_chr_20386	223995699	primary	1	0	0	2	0	1	1	1	0.621	0.025		7.7	3	8	3	12.8	6	22	14.7	7	22	K00161	41901.6	pyruvate dehydrogenase E1alpha subunit	E1_dh	PF00676.9	Dehydrogenase E1 component	oxidoreductase	1.2.4.1	cme:CMT256C pyruvate dehydrogenase E1 alpha subunit, mitochondrial precursor [EC:1.2.4.1] [KO:K00161]	1.2.4	oxidoreductase activity, acting on the aldehyde or oxo group of donors, disulfide as acceptor
jgi|Thaps3|268410|estExt_thaps1_ua_kg.C_chr_30027	223997998	primary	-	-	-	-	-	-	-	-	-	-		--	--	10.7	1	--	--	--	16.3	3	5	K04563	34400.3	putative 34kDa cdc2-related protein kinase	Pkinase_Tyr	PF07714.4	Protein tyrosine kinase	transferase	2.7.1.37	ddi:DDB0191155 crpA; CDC2-like protein [EC:2.7.1.37] [KO:K00870]	2.7.1.37	protein kinase activity
jgi|Thaps3|268446|estExt_thaps1_ua_kg.C_chr_30103	223998146	primary	0	0	0	0	2	1	0	0	1.154	0.749		--	--	2.9	2	6.4	3	3	--	--	--	K03696	96717.4	ATP-dependent Clp protease regulatory subunit ClpC	Clp_N	PF02861.8	Clp amino terminal domain	hydrolases	3.4.21.92	tpv:TP04_0800 ATP-dependent Clp protease ATP-binding subunit [EC:3.4.21.92] [KO:K01358]	0	0
jgi|Thaps3|268453|estExt_thaps1_ua_kg.C_chr_30115	223998196	primary	1	0	1	2	2	2	2	2	0.912	0.458		3.8	1	5.7	2	--	--	--	--	--	--	K03777	76281.3	D-lactate dehydrogenase, FAD protein, NADH independent	FAD_binding_4	PF01565.12	FAD binding domain	0	0	0	1	oxidoreductase activity
jgi|Thaps3|268474|estExt_thaps1_ua_kg.C_chr_30165		primary	1	1	3	1	1	0	1	0	1.005	-0.617		11.3	3	8.8	2	21.3	5	6	6.9	3	6	E1.3.1.-	40063.7	Isoflavone reductase	adh_short	PF00106.13	short chain dehydrogenase	oxidoreductase	1.3.1.-	ath:At1g75280 F22H5.17; isoflavone reductase, putative [EC:1.3.1.-] [KO:K00224]	1	oxidoreductase activity
jgi|Thaps3|268480|estExt_thaps1_ua_kg.C_chr_30174	223997332	primary	2	3	3	3	6	4	4	4	1.251	0.405		4.1	2	8.3	4	--	--	--	13	3	17	K00795	36014.6	Polyprenyl synthetase	polyprenyl_synt	PF00348.7	Polyprenyl synthetase	0	0	0	0	0
jgi|Thaps3|268488|estExt_thaps1_ua_kg.C_chr_30188	223997364	primary	-	-	-	-	-	-	-	-	-	-		--	--	2.3	1	--	--	--	6.3	2	2	K00801	49284.9	PREDICTED: similar to Squalene synthetase (SQS) (SS) (Farnesyl-diphosphate farnesyltransferase) (FPP:FPP farnesyltransferase) [Danio rerio]	SQS_PSY	PF00494.8	Squalene/phytoene synthase	transferase	2.5.1.21	mmu:14137 Fdft1; farnesyl diphosphate farnesyl transferase 1 [EC:2.5.1.21] [KO:K00801]	2.5.1.21	farnesyl-diphosphate farnesyltransferase activity
jgi|Thaps3|268500|estExt_thaps1_ua_kg.C_chr_30209	223998400	primary	7	6	5	6	2	3	3	1	10.896	-0.787	YES	11.8	6	9.4	5	17.3	10	36	28.8	16	37	K06028	86014.4	heat shock protein 83	HATPase_c	PF02518.13	Histidine kinase-, DNA gyrase B-, and HSP90-like ATPase	hydrolases	3.6.4.9	pfa:PF14_0417 heat shock protein, putative [EC:3.6.4.9]	0	0
jgi|Thaps3|268509|estExt_thaps1_ua_kg.C_chr_30225	223997484	primary	0	0	0	0	0	0	0	0	1	-0.002		--	--	--	--	--	--	--	4	1	2	K10130	56965.3	putative disease resistance protein	LRR_1	PF00560.20	Leucine Rich Repeat	0	0	0	0	0
jgi|Thaps3|268519|estExt_thaps1_ua_kg.C_chr_30247	223998516	primary	1	2	0	1	1	2	1	1	0.773	0.163		3.3	1	7.3	2	18.7	6	17	10.5	4	12	0	60704.7	hypothetical protein AN0753.2	0	0	0	0	0	0	0	0
jgi|Thaps3|268541|estExt_thaps1_ua_kg.C_chr_30287	223997680	primary	0	0	0	0	1	0	0	0	1.01	0.331		--	--	1.1	1	--	--	--	7.8	7	10	K03178	112008	ubiquitin activating enzyme E1	ThiF	PF00899.10	ThiF family	ligase	6.3.2.19	ddi:DDB0220497 UAE1; ubiquitin activating enzyme E1 [EC:6.3.2.19] [KO:K03178]	0	0
jgi|Thaps3|268544|estExt_thaps1_ua_kg.C_chr_30293	223998670	primary	0	0	0	0	0	0	0	0	1	-0.002		--	--	--	--	--	--	--	--	--	--	K00225	67906.8	L-galactono-1,4-lactone dehydrogenase	FAD_binding_4	PF01565.12	FAD binding domain	oxidoreductase	1.3.2.3	ath:At3g47930 T17F15.200; L-galactono-1,4-lactone dehydrogenase, putative [EC:1.3.2.3] [KO:K00225]	0	0
jgi|Thaps3|268546|estExt_thaps1_ua_kg.C_chr_30296	223998678	primary	2	6	3	4	1	1	0	0	10.1	-1.237	YES	11.4	7	12.3	5	22.2	16	36	18.5	12	29	K01595	97926.8	phosphoenolpyruvate carboxylase	PEPcase	PF00311.7	Phosphoenolpyruvate carboxylase	lyases	4.1.1.31	ath:At1g53310 F12M16.21; phosphoenolpyruvate carboxylase, putative / PEP carboxylase, putative (PPC1) [EC:4.1.1.31] [KO:K01595]	4.1.1.31	phosphoenolpyruvate carboxylase activity
jgi|Thaps3|268552|estExt_thaps1_ua_kg.C_chr_30309	223998716	primary	0	0	0	0	1	1	0	0	1.202	0.582		--	--	3.4	1	--	--	--	13.6	5	7	K00014	66485.9	aromatic amino acid family biosynthesis-related protein	DHquinase_I	PF01487.5	Type I 3-dehydroquinase	0	0	0	1.1.1.25	shikimate 5-dehydrogenase activity
jgi|Thaps3|268564|estExt_thaps1_ua_kg.C_chr_30327	223997814	primary	0	0	0	0	1	1	0	1	1.461	0.766		--	--	3.9	1	--	--	--	--	--	--	K08568	36332.7	cathepsin Z	Peptidase_C1	PF00112.11	Papain family cysteine protease	hydrolases	3.4.18.1	gga:419311 LOC419311; similar to cathepsin Y [EC:3.4.18.1] [KO:K08568]	3.4.22	cysteine-type endopeptidase activity
jgi|Thaps3|268610|estExt_thaps1_ua_kg.C_chr_40054	223999901	primary	1	0	0	1	1	1	0	0	0.78	0.054		2.1	1	4.6	2	2.1	2	6	6.6	4	9	0	73486.6	putative PHG1A protein	EMP70	PF02990.6	Endomembrane protein 70	0	0	0	0	0
jgi|Thaps3|268616|estExt_thaps1_ua_kg.C_chr_40061	223999915	primary	1	0	1	1	4	2	2	3	2.105	0.858		2.9	2	6.2	5	4.5	3	3	15.7	12	22	0	123423	PREDICTED: similar to exportin 1, CRM1 homolog isoform 1	IBN_N	PF03810.8	Importin-beta N-terminal domain	0	0	0	0	0
jgi|Thaps3|268621|estExt_thaps1_ua_kg.C_chr_40068	223999927	primary	5	7	7	8	15	16	15	12	61.654	0.692	YES	22.3	8	40.2	17	13.1	7	12	30.3	15	28	K01835	60469.5	Phosphoglucomutase, cytoplasmic	PGM_PMM_I	PF02878.5	Phosphoglucomutase/phosphomannomutase, alpha/beta/alpha domain I	isomerase	5.4.2.2	ath:At1g70730 F5A18.9; phosphoglucomutase, cytoplasmic, putative / glucose phosphomutase, putative [EC:5.4.2.2] [KO:K01835]	5.4.2	intramolecular transferase activity, phosphotransferases
jgi|Thaps3|268644|estExt_thaps1_ua_kg.C_chr_40103	224000017	primary	1	0	2	1	0	1	0	1	0.706	-0.334		4.3	2	2.4	1	--	--	--	--	--	--	K00962	78173.4	probable polyribonucleotide nucleotidyltransferase	RNase_PH	PF01138.10	3' exoribonuclease family, domain 1	transferase	2.7.7.8	cme:CMH146C polyribonucleotide nucleotidyltransferase [EC:2.7.7.8] [KO:K00962]	0	0
jgi|Thaps3|268650|estExt_thaps1_ua_kg.C_chr_40116	224000059	primary	1	0	1	1	2	1	1	1	0.789	0.319		3.2	1	3.2	2	--	--	--	7	3	10	0	93605.1	unknown protein	Adaptin_N	PF01602.9	Adaptin N terminal region	0	0	0	0	0
jgi|Thaps3|268651|estExt_thaps1_ua_kg.C_chr_40118	224000067	primary	10	7	8	8	8	6	7	8	0.533	-0.132		28.9	8	22.6	6	14.2	3	13	23.2	4	12	K02997	21764.4	40S ribosomal protein S9	Ribosomal_S4	PF00163.8	Ribosomal protein S4/S9 N-terminal domain	0	0	0	3.6.5.3	protein biosynthesis
jgi|Thaps3|268657|estExt_thaps1_ua_kg.C_chr_40127	224000091	primary	0	0	0	0	1	2	2	1	1.71	1.138		--	--	8.4	3	--	--	--	5.2	2	4	E1.8.1.4	49958.7	soluble pyridine nucleotide transhydrogenase	Pyr_redox_2	PF07992.2	Pyridine nucleotide-disulphide oxidoreductase	oxidoreductase	1.8.1.4	xla:380588 dld-prov; dihydrolipoamide dehydrogenase (E3 component of pyruvate dehydrogenase complex, 2-oxo-glutarate complex, branched chain keto acid dehydrogenase complex) [EC:1.8.1.4] [KO:K00382]	1	oxidoreductase activity
jgi|Thaps3|268661|estExt_thaps1_ua_kg.C_chr_40139	223999207	primary	3	3	3	3	2	2	1	2	1.3	-0.408		31.4	2	16.4	1	--	--	--	15.7	1	2	0	14910.3	hypothetical protein UM02401.1	RRM_1	PF00076.10	RNA recognition motif. (a.k.a. RRM, RBD, or RNP domain)	0	0	0	0	0
jgi|Thaps3|26868|estExt_Genewise1.C_chr_10857	223994791	primary	0	0	0	0	2	1	2	2	2.619	1.177		--	--	11.7	2	11.7	4	6	29.2	8	21	K02727	29714.5	Proteasome subunit alpha type 3 >gi|1809142|gb|AAB41645.1| multicatalytic endopeptidase subunit C8	Proteasome	PF00227.14	Proteasome A-type and B-type	hydrolases	3.4.25.1	ath:At2g27020 T20P8.7; 20S proteasome alpha subunit G (PAG1) (PRC8) [EC:3.4.25.1] [KO:K02727]	0	0
jgi|Thaps3|268695|estExt_thaps1_ua_kg.C_chr_40185	224000253	primary	0	0	0	0	0	0	1	1	1.258	0.561		--	--	4.6	1	--	--	--	--	--	--	E3.5.4.25	50152.6	GTP cyclohydrolase II	GTP_cyclohydro2	PF00925.10	GTP cyclohydrolase II	0	0	0	3.5.4.25	GTP cyclohydrolase II activity
jgi|Thaps3|268713|estExt_thaps1_ua_kg.C_chr_40218	223999427	primary	5	4	6	7	2	5	5	6	0.737	-0.178		21.1	6	32.4	7	30.6	9	44	28.4	11	62	0	35877.9	unknown protein	0	0	0	0	0	0	0	0
jgi|Thaps3|268714|estExt_thaps1_ua_kg.C_chr_40220	223999431	primary	1	0	0	2	0	0	0	0	1.339	-0.694		2.3	1	--	--	--	--	--	5	2	4	E3.6.5.3	64126.6	predicted membrane GTPase involved in stress response	GTP_EFTU	PF00009.14	Elongation factor Tu GTP binding domain	hydrolases	3.6.5.3	cme:CMK150C chloroplast translation elongation factor G (EF-G) [EC:3.6.5.3] [KO:K02355]	0	0
jgi|Thaps3|268718|estExt_thaps1_ua_kg.C_chr_40225	223999447	primary	0	0	0	0	2	3	4	6	10.253	1.63	YES	--	--	11.2	4	11.4	4	4	21.7	12	21	K01953	65608	asparagine synthetase	GATase_2	PF00310.10	Glutamine amidotransferases class-II	ligase	6.3.5.4	ath:At3g47340 T21L8.90; asparagine synthetase 1 [glutamine-hydrolyzing] / glutamine-dependent asparagine synthetase 1 (ASN1) [EC:6.3.5.4] [KO:K01953]	6.3.5.4	asparagine synthase (glutamine-hydrolyzing) activity
jgi|Thaps3|268746|estExt_thaps1_ua_kg.C_chr_40274	224000485	primary	0	0	0	0	0	0	0	0	1	-0.002		--	--	--	--	--	--	--	8.2	6	9	0	120491	protein transporter	IBN_N	PF03810.8	Importin-beta N-terminal domain	0	0	0	0	0
jgi|Thaps3|268773|estExt_thaps1_ua_kg.C_chr_40319	223999687	primary	0	0	0	0	0	0	0	0	1	-0.002		--	--	--	--	--	--	--	--	--	--	E2.5.1.18	55542.5	hypothetical protein Synpcc7942_0771	GST_N	PF02798.8	Glutathione S-transferase, N-terminal domain	transferase	2.5.1.18	cme:CMQ168C similar to glutathione-S-transferase [EC:2.5.1.18] [KO:K00799]	0	0
jgi|Thaps3|268775|estExt_thaps1_ua_kg.C_chr_40323	223999705	primary	0	0	0	0	1	0	0	0	1.01	0.331		--	--	2.8	1	6.8	3	5	5.5	3	4	0	69184.9	putative PHG1A protein	EMP70	PF02990.6	Endomembrane protein 70	0	0	0	0	0
jgi|Thaps3|268840|estExt_thaps1_ua_kg.C_chr_50063	224000862	primary	1	3	1	2	8	5	5	4	17.284	0.874	YES	24	4	52.1	9	19.8	4	12	10.4	3	13	0	20690.9	putative signal-transduction protein with CBS domains	CBS	PF00571.16	CBS domain pair	0	0	0	0	0
jgi|Thaps3|268862|estExt_thaps1_ua_kg.C_chr_50095	224000978	primary	0	0	0	0	1	0	0	0	1.01	0.331		--	--	--	--	--	--	--	--	--	--	0	175040	guanyl-nucleotide exchange factor	Sec7	PF01369.10	Sec7 domain	0	0	0	0	0
jgi|Thaps3|26889|estExt_Genewise1.C_chr_20011	223995885	primary	2	2	2	2	0	0	1	3	0.696	-0.491		31.9	2	27.5	2	--	--	--	--	--	--	K02923	8153.85	ribosomal protein L38	Ribosomal_L38e	PF01781.7	Ribosomal L38e protein family	0	0	0	3.6.5.3	protein biosynthesis
jgi|Thaps3|268904|estExt_thaps1_ua_kg.C_chr_50175	224002088	primary	0	0	0	0	0	0	0	0	1	-0.002		--	--	--	--	--	--	--	--	--	--	E2.8.2.20	35576.8	TPR repeat	Sulfotransfer_1	PF00685.15	Sulfotransferase domain	transferase	2.8.2.20	dre:393171 tpst1l; tyrosylprotein sulfotransferase 1, like [EC:2.8.2.20] [KO:K01021]	2.8.2	sulfotransferase activity
jgi|Thaps3|268929|estExt_thaps1_ua_kg.C_chr_50226	224002232	primary	0	0	0	0	0	0	0	0	1	-0.002		--	--	--	--	--	--	--	5.4	2	2	E2.4.2.11	58392.4	nicotinate phosphoribosyltransferase-like protein	NAPRTase	PF04095.5	Nicotinate phosphoribosyltransferase (NAPRTase) family	0	0	0	2.4.2.11	nicotinate phosphoribosyltransferase activity
jgi|Thaps3|26893|estExt_Genewise1.C_chr_20015	223994887	primary	9	9	9	11	6	8	6	4	2.314	-0.401		32.9	10	27.4	4	33.6	10	71	24.7	5	58	K02964	17159.4	putative ribosomal protein S18	Ribosomal_S13	PF00416.10	Ribosomal protein S13/S18	0	0	0	3.6.5.3	protein biosynthesis
jgi|Thaps3|268958|estExt_thaps1_ua_kg.C_chr_50278	224002386	primary	4	4	7	6	2	3	3	4	1.964	-0.48		7.3	4	7.3	3	16.3	5	21	14.9	5	16	0	46653.9	Hypothetical Protein No BLAST result	0	0	0	0	0	0	0	0
jgi|Thaps3|268965|estExt_thaps1_ua_kg.C_chr_50290	224002408	primary	7	9	11	17	15	20	23	23	45.333	0.593	YES	24.5	17	26.5	22	34.7	26	55	38.3	32	81	K01682	94366.6	aconitate hydratase 2 (citrate hydro-lyase 2) (aconitase 2)	Aconitase_2_N	PF06434.2	Aconitate hydratase 2 N-terminus	0	0	0	4.2.1.3	aconitate hydratase activity
jgi|Thaps3|268970|estExt_thaps1_ua_kg.C_chr_50295	224001546	primary	2	3	2	4	2	3	2	5	0.592	0.064		23	7	16.7	4	19	7	20	25.7	11	31	K00058	51764.3	Spermidine/putrescine ABC transporter ATP-binding subunit	2-Hacid_dh	PF00389.18	D-isomer specific 2-hydroxyacid dehydrogenase, catalytic domain	oxidoreductase	1.1.1.95	cne:CNA07520 d-3-phosphoglycerate dehydrogenase 2 [EC:1.1.1.95] [KO:K00058]	1.1.1	oxidoreductase activity, acting on the CH-OH group of donors, NAD or NADP as acceptor
jgi|Thaps3|2690|fgenesh1_pg.C_chr_2000645	223996543	primary	1	0	0	0	2	2	2	2	1.682	0.984		4.1	1	4.1	1	--	--	--	7	3	4	0	58264.1	DDBDRAFT_0201821: hypothetical protein	bZIP_1	PF00170.10	bZIP transcription factor	0	0	0	0	0
jgi|Thaps3|269063|estExt_thaps1_ua_kg.C_chr_60153	224002755	primary	0	0	0	0	0	0	0	0	1	-0.002		--	--	--	--	--	--	--	--	--	--	0	67916.1	sodium/sulfate symporter	CitMHS	PF03600.4	Citrate transporter	0	0	0	0	0
jgi|Thaps3|269076|estExt_thaps1_ua_kg.C_chr_60167	224002779	primary	0	0	0	0	1	1	1	1	1.371	0.912		--	--	2.3	1	--	--	--	--	--	--	K01072	82959.8	PREDICTED: similar to Ubiquitin isopeptidase T isoform 2	zf-UBP	PF02148.8	Zn-finger in ubiquitin-hydrolases and other protein	hydrolases	3.1.2.15	hsa:8078 USP5; ubiquitin specific peptidase 5 (isopeptidase T) [EC:3.1.2.15] [KO:K01072]	3.4.22	cysteine-type endopeptidase activity
jgi|Thaps3|269086|estExt_thaps1_ua_kg.C_chr_60189	224002811	primary	4	4	2	6	3	7	4	2	0.562	0.009		34.3	8	34.3	6	23.4	10	28	34.3	7	24	K02974	15310.1	ribosomal protein S19	Ribosomal_S24e	PF01282.8	Ribosomal protein S24e	0	0	0	3.6.5.3	protein biosynthesis
jgi|Thaps3|269113|estExt_thaps1_ua_kg.C_chr_60226	224003661	primary	0	0	0	0	3	3	4	4	8.155	1.552		--	--	7.7	3	--	--	--	8.3	6	14	E3.4.24	59196.2	putative peptidase	Peptidase_M3	PF01432.9	Peptidase family M3	0	0	0	3.4.24	metalloendopeptidase activity
jgi|Thaps3|269115|estExt_thaps1_ua_kg.C_chr_60228	224002881	primary	0	0	0	0	1	1	1	0	1.427	0.771		--	--	2.2	1	--	--	--	--	--	--	0	100723	structural constituent of cell wall	Extensin_2	PF04554.3	Extensin-like region	0	0	0	0	0
jgi|Thaps3|269120|estExt_thaps1_ua_kg.C_chr_60235	224003673	primary	38	37	36	40	39	42	43	44	0.786	0.099		41.7	36	42.9	36	55	72	300	58.3	85	438	K03283	71187.1	heat shock protein 70	MreB_Mbl	PF06723.2	MreB/Mbl protein	0	0	0	0	0
jgi|Thaps3|269147|estExt_thaps1_ua_kg.C_chr_60282		primary	0	0	0	0	0	0	2	0	1.182	0.471		--	--	7.1	1	9.8	3	6	10.6	2	3	K09838	44419.3	zeaxanthin epoxidase	0	0	0	0	0	0	1	oxidoreductase activity
jgi|Thaps3|269148|estExt_thaps1_ua_kg.C_chr_60290	224002995	primary	9	11	10	9	29	33	34	26	549390	1.031	YES	20.4	14	28.9	28	20.7	29	128	40.5	47	216	K03234	91886.7	elongation factor 2	GTP_EFTU	PF00009.14	Elongation factor Tu GTP binding domain	hydrolases	3.6.5.3	tpv:TP01_0529 elongation factor 2 [EC:3.6.5.3] [KO:K03234]	0	0
jgi|Thaps3|269160|estExt_thaps1_ua_kg.C_chr_60307	224003823	primary	2	0	1	1	3	3	1	1	0.931	0.418		9.7	3	21	7	22.9	8	18	19.2	7	18	K00266	50942.2	NADH-glutamate synthase small chain	DAO	PF01266.11	FAD dependent oxidoreductase	oxidoreductase	1.4.1.13	ehi:78.t00007 glutamate synthase small subunit, putative [EC:1.4.1.13] [KO:K00266]	1.4.1	oxidoreductase activity, acting on the CH-NH2 group of donors, NAD or NADP as acceptor
jgi|Thaps3|269188|estExt_thaps1_ua_kg.C_chr_60356	224003177	primary	0	0	0	0	0	0	0	0	1	-0.002		--	--	--	--	--	--	--	--	--	--	K10415	43949.5	cytoplasmic dynein intermediate chain	WD40	PF00400.19	WD domain, G-beta repeat	0	0	0	0	0
jgi|Thaps3|269233|estExt_thaps1_ua_kg.C_chr_70093	209585824	primary	0	0	0	0	0	0	0	0	1	-0.002		--	--	--	--	--	--	--	--	--	--	0	30029.8	hypothetical protein UM05274.1	HSF_DNA-bind	PF00447.7	HSF-type DNA-binding	0	0	0	0	0
jgi|Thaps3|269235|estExt_thaps1_ua_kg.C_chr_70096	209586173	primary	24	20	24	21	13	8	8	9	1943.34	-0.81	YES	34.4	22	31.4	15	38	23	118	37	25	85	K02925	44558.1	Ribosomal protein L3	Ribosomal_L3	PF00297.10	Ribosomal protein L3	0	0	0	3.6.5.3	protein biosynthesis
jgi|Thaps3|269240|estExt_thaps1_ua_kg.C_chr_70108	209585841	primary	28	28	24	25	29	31	30	22	0.474	0.058		37	28	34.2	25	45.8	37	127	45.7	43	167	K04043	72207.4	molecular chaperone DnaK	MreB_Mbl	PF06723.2	MreB/Mbl protein	0	0	0	0	0
jgi|Thaps3|269248|estExt_thaps1_ua_kg.C_chr_70151	209586230	primary	2	1	1	1	2	3	2	2	1.142	0.4		3.8	1	7.2	2	10.3	3	7	16.1	5	14	K00813	46253.1	hypothetical protein AN1993.2	Aminotran_1_2	PF00155.9	Aminotransferase class I and II	transferase	2.6.1.1	cne:CNM00950 aspartate aminotransferase mitochondrial precursor [EC:2.6.1.1] [KO:K00813]	2.6.1	transaminase activity
jgi|Thaps3|269258|estExt_thaps1_ua_kg.C_chr_70166	209585905	primary	0	0	0	0	1	0	0	0	1.01	0.331		--	--	4.2	1	--	--	--	--	--	--	E3.4.23	58661.1	hypothetical protein FG02898.1	0	0	0	0	0	0	3.4.23	aspartic-type endopeptidase activity
jgi|Thaps3|269274|estExt_thaps1_ua_kg.C_chr_70193	209585936	primary	2	2	4	5	2	4	3	3	0.72	-0.053		15.1	5	8.2	2	20	4	3	20	4	--	0	52335.5	nitrate transporter	Sugar_tr	PF00083.12	Sugar (and other) transporter	0	0	0	0	0
jgi|Thaps3|269307|estExt_thaps1_ua_kg.C_chr_70256	209586026	primary	0	0	0	0	1	0	0	0	1.01	0.331		--	--	13.6	2	--	--	--	--	--	--	0	25880	RE19835p	0	0	0	0	0	0	0	0
jgi|Thaps3|269316|estExt_thaps1_ua_kg.C_chr_70279	209586392	primary	0	0	0	0	0	0	0	0	1	-0.002		--	--	--	--	2.7	2	2	8.9	8	20	K06445	87295.1	acyl-CoA dehydrogenase	Acyl-CoA_dh_N	PF02771.6	Acyl-CoA dehydrogenase, N-terminal domain	0	0	0	1	oxidoreductase activity
jgi|Thaps3|269320|estExt_thaps1_ua_kg.C_chr_80005	224005937	primary	0	0	0	0	2	1	0	2	2.021	1.026		--	--	7	2	--	--	--	17.3	4	6	K08678	42992.3	Squashed vulva protein 1	RmlD_sub_bind	PF04321.6	RmlD substrate binding domain	lyases	4.2.1.46	cel:D2096.4 sqv-1; Squashed vulva protein 1 [EC:4.2.1.46] [KO:K01710]	5.1.3	racemase and epimerase activity, acting on carbohydrates and derivatives
jgi|Thaps3|269322|estExt_thaps1_ua_kg.C_chr_80007	224005467	primary	52	48	44	47	36	31	34	33	38.019	-0.369		54.6	39	46.9	30	50.7	46	264	42.8	40	213	K02132	58008.9	Hypothetical protein CBG08717	ATP-synt_ab_N	PF02874.10	ATP synthase alpha/beta family, beta-barrel domain	hydrolases	3.6.3.14	mmu:11946 Atp5a1; ATP synthase, H+ transporting, mitochondrial F1 complex, alpha subunit, isoform 1 [EC:3.6.3.14] [KO:K02132]	3.6.3.14	hydrogen-transporting ATPase activity, rotational mechanism
jgi|Thaps3|269347|estExt_thaps1_ua_kg.C_chr_80058	317376197	primary	-	-	-	-	-	-	-	-	-	-		--	--	--	--	--	--	--	22.1	6	10	K04799	43324.7	ENSANGP00000014920	XPG_N	PF00752.7	XPG N-terminal domain	hydrolases	3.-.-.-	dme:CG8648-PA CG8648; CG8648 gene product from transcript CG8648-RA [EC:3.-.-.-] [KO:K04799]	0	0
jgi|Thaps3|269348|estExt_thaps1_ua_kg.C_chr_80059	224005631	primary	6	5	4	3	10	11	6	6	2.918	0.527		22.1	5	41.3	10	20.3	5	10	35.4	12	31	K01507	29981.9	inorganic diphosphatase/ magnesium ion binding / pyrophosphatase	Pyrophosphatase	PF00719.8	Inorganic pyrophosphatase	hydrolases	3.6.1.1	cal:orf19.3590 IPP1; inorganic pyrophosphatase [EC:3.6.1.1] [KO:K01507]	3.6.1.1	inorganic diphosphatase activity
jgi|Thaps3|269392|estExt_thaps1_ua_kg.C_chr_80140	224005889	primary	0	0	0	0	0	0	0	0	1	-0.002		--	--	--	--	--	--	--	--	--	--	0	24220.5	hypothetical protein sll0875	DUF92	PF01940.6	Integral membrane protein DUF92	0	0	0	0	0
jgi|Thaps3|269393|estExt_thaps1_ua_kg.C_chr_80143	224006369	primary	2	3	5	4	4	1	2	3	0.871	-0.272		17.3	6	29.9	8	19.5	7	18	18.6	7	16	K06118	51059.6	sulfolipid (UDP-sulfoquinovose) biosynthesis protein	Epimerase	PF01370.10	NAD dependent epimerase/dehydratase family	hydrolases	3.13.1.1	cme:CMR012C sulfolipid biosynthesis protein SQD1 (UDP-sulfoquinovose synthesis), chloroplast [EC:3.13.1.1] [KO:K06118]	0	0
jgi|Thaps3|269399|estExt_thaps1_ua_kg.C_chr_90005	224006852	primary	1	1	0	0	6	3	5	2	7.859	1.236		3.8	2	12.4	5	--	--	--	6	2	12	K01875	56679.9	ATP binding / serine-tRNA ligase/ tRNA ligase	Seryl_tRNA_N	PF02403.10	Seryl-tRNA synthetase N-terminal domain	ligase	6.1.1.11	ath:At5g27470 F15A18.12; seryl-tRNA synthetase [EC:6.1.1.11] [KO:K01875]	6.1.1.11	serine-tRNA ligase activity
jgi|Thaps3|26941|estExt_Genewise1.C_chr_20089	223995983	primary	13	16	10	12	15	17	10	13	0.564	0.064		20.6	20	21.6	18	20.7	21	79	22.7	20	82	K00362	109658	nitrite reductase (NAD(P)H) large subunit	Pyr_redox_2	PF07992.2	Pyridine nucleotide-disulphide oxidoreductase	oxidoreductase	1.6.5.4	ath:At3g27820 K16N12.9; monodehydroascorbate reductase, putative [EC:1.6.5.4] [KO:K08232]	1	oxidoreductase activity
jgi|Thaps3|269446|estExt_thaps1_ua_kg.C_chr_90100	224006710	primary	0	0	0	0	0	0	0	0	1	-0.002		--	--	--	--	--	--	--	--	--	--	K00854	65642.8	sugar kinase, putative xylulose kinase	FGGY_N	PF00370.10	FGGY family of carbohydrate kinases, N-terminal domain	transferase	2.7.1.16	lma:LmjF36.0060 L-ribulokinase, putative [EC:2.7.1.16] [KO:K00853]	0	0
jgi|Thaps3|269456|estExt_thaps1_ua_kg.C_chr_90117	224007140	primary	0	0	0	0	0	0	0	0	1	-0.002		--	--	--	--	--	--	--	2.6	1	3	0	67849	hemolysin, putative	DUF21	PF01595.9	Domain of unknown function DUF21	0	0	0	0	0
jgi|Thaps3|269459|estExt_thaps1_ua_kg.C_chr_90120	224007146	primary	8	8	1	3	4	3	6	5	0.729	-0.065		30.1	2	39.1	4	37.4	6	15	47.7	13	28	E1	42814.7	probable dehydrogenase	GFO_IDH_MocA	PF01408.11	Oxidoreductase family, NAD-binding Rossmann fold	0	0	0	1	oxidoreductase activity
jgi|Thaps3|269532|estExt_thaps1_ua_kg.C_chr_100115	224007915	primary	1	0	0	0	0	0	0	0	1.041	-0.344		1.2	1	--	--	--	--	--	--	--	--	K03348	134209	PREDICTED: similar to anaphase promoting complex subunit 1; anaphase-promoting complex 1 (meiotic checkpoint regulator)	PC_rep	PF01851.11	Proteasome/cyclosome repeat	0	0	0	0	0
jgi|Thaps3|269534|estExt_thaps1_ua_kg.C_chr_100117	224007547	primary	0	0	0	0	1	1	1	0	1.427	0.771		--	--	2	2	6.1	5	7	8.4	7	10	0	147660	PREDICTED: similar to suppressor of Ty 6 homolog isoform 7	S1	PF00575.11	S1 RNA binding domain	0	0	0	0	0
jgi|Thaps3|269540|estExt_thaps1_ua_kg.C_chr_100130	224007941	primary	27	30	26	27	47	44	45	36	127.131	0.421		18.4	28	32.5	53	29.5	47	130	35.1	65	225	K04646	192707	hypothetical protein LOC496448	Clathrin_propel	PF01394.9	Clathrin propeller repeat	0	0	0	0	0
jgi|Thaps3|269541|estExt_thaps1_ua_kg.C_chr_100131	224007949	primary	0	0	0	0	1	0	1	2	1.283	0.863		--	--	6.7	2	--	--	--	6.7	2	2	K01463	40104.6	putative auxin-amidohydrolase precursor	Peptidase_M20	PF01546.16	Peptidase family M20/M25/M40	hydrolases	3.5.1.-	ath:At3g02875 F13E7.18; IAA-amino acid hydrolase 1 (ILR1) [EC:3.5.1.-] [KO:K01463]	0	0
jgi|Thaps3|269556|estExt_thaps1_ua_kg.C_chr_11a0016	224013446	primary	1	2	2	1	4	3	6	5	7.482	0.859		6.5	2	16.4	6	10.4	4	4	20.6	7	23	E3.6.1.3	49086.5	putative HLA-B associated transcript 1	ResIII	PF04851.5	Type III restriction enzyme, res subunit	hydrolases	3.6.1.3	pfa:PFB0445c helicase, putative [EC:3.6.1.3] [KO:K01509]	0	0
jgi|Thaps3|269557|estExt_thaps1_ua_kg.C_chr_11a0019	224013722	primary	1	1	0	0	0	0	0	1	0.639	-0.242		12.9	2	--	--	--	--	--	22.7	4	5	0	28225.6	hypothetical protein FB2170_11001	TrkA_N	PF02254.7	TrkA-N domain	0	0	0	0	0
jgi|Thaps3|26957|estExt_Genewise1.C_chr_20112	223996005	primary	1	0	0	0	1	0	1	3	1.058	0.747		--	--	3.6	2	12	8	23	8.7	8	16	K09540	72261.8	DNAJ-like Sec63 homologue	DnaJ	PF00226.18	DnaJ domain	hydrolases	3.6.1.-	sce:YER172C BRR2, PRP44, SNU246, SLT22, RSS1; RNA-dependent ATPase RNA helicase involved in the facilitation and disruption of snRNA interactions, required for disruption of U4/U6 base-pairing in native snRNPs to activate the spliceosome for catalysis [E	3.6.5.3	protein biosynthesis
jgi|Thaps3|269593|estExt_thaps1_ua_kg.C_chr_120002	224008308	primary	5	4	4	5	2	6	3	4	0.678	-0.149		14.3	4	11.4	5	13.1	3	6	19.4	6	7	K03064	46616.2	ENSANGP00000017473	AAA_2	PF07724.3	ATPase family associated with various cellular activities (AAA)	hydrolases	3.4.25.1	pfa:PF13_0033 26S proteasome regulatory subunit, putative [EC:3.4.25.1] [KO:K03064]	3	hydrolase activity
jgi|Thaps3|269616|estExt_thaps1_ua_kg.C_chr_120040	224008444	primary	10	9	8	5	8	10	9	8	0.588	0.074		23	10	27	10	28.6	16	91	22.6	16	147	K02358	47126.3	translation elongation factor EF-Tu	GTP_EFTU	PF00009.14	Elongation factor Tu GTP binding domain	hydrolases	3.6.5.3	ath:At4g02930 T5J8.25; elongation factor EF-Tu [EC:3.6.5.3] [KO:K02358]	0	0
jgi|Thaps3|269655|estExt_thaps1_ua_kg.C_chr_130022		primary	0	0	0	0	2	2	2	0	2.692	1.123		--	--	8.3	2	7.1	2	2	15.4	4	9	K03531	42972.9	plastid division protein FtsZ	Tubulin	PF00091.14	Tubulin/FtsZ family, GTPase domain	0	0	0	3.6.5.1	GTPase activity
jgi|Thaps3|269663|estExt_thaps1_ua_kg.C_chr_130031	224008733	primary	2	1	2	2	14	9	13	8	17653	1.543	YES	12.6	8	15.9	13	11.1	9	24	22.6	18	60	0	100270	Coatomer protein complex, subunit gamma 2	Adaptin_N	PF01602.9	Adaptin N terminal region	0	0	0	0	0
jgi|Thaps3|269704|estExt_thaps1_ua_kg.C_chr_130108	224009339	primary	3	2	1	2	4	2	4	4	1.276	0.484		6.7	3	10.6	3	29.7	9	30	18.3	7	19	K01733	56306.5	hypothetical protein	PALP	PF00291.14	Pyridoxal-phosphate dependent enzyme	lyases	4.2.3.1	cal:orf19.4233 THR4; threonine synthase [EC:4.2.3.1] [KO:K01733]	4	lyase activity
jgi|Thaps3|269714|estExt_thaps1_ua_kg.C_chr_130130	224009393	primary	1	1	1	1	1	1	1	1	0.712	-0.013		1.9	1	4.1	2	9.5	8	23	6.2	5	16	K00955	106194	PREDICTED: similar to CG8363-PA, isoform A	APS_kinase	PF01583.9	Adenylylsulphate kinase	0	0	0	2.7.7.4	sulfate adenylyltransferase (ATP) activity
jgi|Thaps3|269718|estExt_thaps1_ua_kg.C_chr_130136	224009017	primary	0	1	1	2	1	0	2	1	0.649	0.003		2.6	2	3.6	3	3.7	4	8	3.4	4	9	K00164	114946	oxidoreductase, acting on the aldehyde or oxo group of donors, disulfide as acceptor / oxoglutarate dehydrogenase (succinyl-transferring)	E1_dh	PF00676.9	Dehydrogenase E1 component	oxidoreductase	1.2.4.2	ath:At3g55410 T22E16.70; 2-oxoglutarate dehydrogenase E1 component, putative / oxoglutarate decarboxylase, putative / alpha-ketoglutaric dehydrogenase, putative [EC:1.2.4.2] [KO:K00164]	1.2.4	oxidoreductase activity, acting on the aldehyde or oxo group of donors, disulfide as acceptor
jgi|Thaps3|269744|estExt_thaps1_ua_kg.C_chr_140045	224009504	primary	2	2	1	3	4	2	2	2	0.768	0.152		3.7	2	6	3	4.7	3	3	10.7	7	9	0	94591.1	AP-1 complex gamma 1 subunit	Adaptin_N	PF01602.9	Adaptin N terminal region	0	0	0	0	0
jgi|Thaps3|269747|estExt_thaps1_ua_kg.C_chr_140048	224009508	primary	0	0	0	1	2	3	1	4	2.535	1.067		1.6	1	12.9	7	7.8	5	6	19	13	15	0	91458.5	OSJNBa0027H09.17	zf-Sec23_Sec24	PF04810.4	Sec23/Sec24 zinc finger	0	0	0	0	0
jgi|Thaps3|269759|estExt_thaps1_ua_kg.C_chr_140066	224009568	primary	9	12	10	8	5	3	4	6	14.423	-0.669	YES	43.2	10	31.1	7	36.7	12	75	32.6	8	84	0	29010.6	hypothetical protein	0	0	0	0	0	0	0	0
jgi|Thaps3|269764|estExt_thaps1_ua_kg.C_chr_140073	224009936	primary	0	0	0	0	0	2	0	1	1.335	0.756		0	0	7.1	2	--	--	--	--	--	--	K06180	36568.3	RsuA	PseudoU_synth_2	PF00849.11	RNA pseudouridylate synthase	isomerase	5.4.99.12	ath:At1g76050 T4O12.210; pseudouridine synthase family protein [EC:5.4.99.12] [KO:K06180]	0	0
jgi|Thaps3|269765|estExt_thaps1_ua_kg.C_chr_140074	224009938	primary	4	4	3	5	1	0	1	1	11.198	-1.077	YES	13.7	6	10	2	14.6	12	52	10.6	6	13	K06180	35446.4	RsuA	PseudoU_synth_2	PF00849.11	RNA pseudouridylate synthase	isomerase	5.4.99.12	ath:At1g76050 T4O12.210; pseudouridine synthase family protein [EC:5.4.99.12] [KO:K06180]	0	0
jgi|Thaps3|269776|estExt_thaps1_ua_kg.C_chr_140099	224009656	primary	1	1	0	0	1	0	0	0	0.666	-0.229		8.7	3	5.1	1	4.5	2	5	--	--	--	E3.6.5.3	54144	structural constituent of ribosome	0	0	0	0	0	0	3.6.5.3	protein biosynthesis
jgi|Thaps3|269777|estExt_thaps1_ua_kg.C_chr_140100	224010004	primary	0	0	0	0	0	0	1	0	0.985	0.335		--	--	4.9	2	6.7	3	5	14.4	8	16	K01254	72630.7	MGC78867 protein	Peptidase_M1	PF01433.9	Peptidase family M1	hydrolases	3.3.2.6	xla:432332 MGC78867; hypothetical protein MGC78867 [EC:3.3.2.6] [KO:K01254]	3.4.11.2	membrane alanyl aminopeptidase activity
jgi|Thaps3|269779|estExt_thaps1_ua_kg.C_chr_140104	224009668	primary	11	10	13	10	5	10	8	8	1.272	-0.28		27.2	10	26.3	7	28	10	54	23.5	7	57	K02991	27586.8	40S ribosomal protein S6	Ribosomal_S6e	PF01092.8	Ribosomal protein S6e	0	0	0	3.6.5.3	protein biosynthesis
jgi|Thaps3|269792|estExt_thaps1_ua_kg.C_chr_140123	224010040	primary	0	0	0	0	0	0	0	0	1	-0.002		--	--	--	--	--	--	--	4.8	1	4	K01124	36998	annexin	Annexin	PF00191.8	Annexin	hydrolases	3.1.4.43	hsa:306 ANXA3, ANX3; annexin A3 [EC:3.1.4.43] [KO:K01124]	0	0
jgi|Thaps3|269866|estExt_thaps1_ua_kg.C_chr_16a0014	224014250	primary	0	1	1	1	3	3	1	3	1.733	0.794		4.2	2	14.7	5	22.7	3	3	35.7	6	6	K00799	26649	glutathione-S-transferase	GST_N	PF02798.8	Glutathione S-transferase, N-terminal domain	transferase	2.5.1.18	cel:F11G11.2 gst-7; Glutathione s-transferase protein 7 [EC:2.5.1.18] [KO:K00799]	0	0
jgi|Thaps3|269900|estExt_thaps1_ua_kg.C_chr_170026	224011010	primary	4	2	2	4	6	4	5	4	1.196	0.413		4.3	6	7.3	8	9.7	14	19	17.4	21	41	K00284	178531	ferredoxin-dependent glutamate synthase	GATase_2	PF00310.10	Glutamine amidotransferases class-II	oxidoreductase	1.4.7.1	ath:At2g41220 F13H10.23; glutamate synthase, chloroplast (GLU2) / ferredoxin-dependent glutamate synthase (Fd-GOGAT 2) [EC:1.4.7.1] [KO:K00284]	1	oxidoreductase activity
jgi|Thaps3|269908|estExt_thaps1_ua_kg.C_chr_170041	224010828	primary	18	17	14	12	13	17	16	14	0.472	-0.029		28.2	22	27.4	20	22.4	22	52	24.3	24	74	K01959	126221	Pyruvate Carboxylase	CPSase_L_chain	PF00289.11	Carbamoyl-phosphate synthase L chain, N-terminal domain	ligase	6.4.1.1	dme:CG1516-PA CG1516; CG1516 gene product from transcript CG1516-RA CG1516 gene product from transcript CG1516-RB [EC:6.4.1.1] [KO:K01960]	6.4.1.1	pyruvate carboxylase activity
jgi|Thaps3|26991|estExt_Genewise1.C_chr_20178		primary	0	0	0	0	3	3	1	2	4.174	1.345		--	--	30.3	2	30.3	2	3	53.3	6	15	K03676	13000.8	glutaredoxin	Glutaredoxin	PF00462.11	Glutaredoxin	0	0	0	0	0
jgi|Thaps3|269935|estExt_thaps1_ua_kg.C_chr_180019	209583569	primary	0	0	0	0	0	1	1	1	1.463	0.757		--	--	6.1	2	--	--	--	--	--	--	K00013	46797.6	histidinol dehydrogenase	Histidinol_dh	PF00815.9	Histidinol dehydrogenase	oxidoreductase	1.1.1.23	cme:CMQ082C histidinol dehydrogenase [EC:1.1.1.23] [KO:K00013]	1.1.1.23	histidinol dehydrogenase activity
jgi|Thaps3|269937|estExt_thaps1_ua_kg.C_chr_180022	209583424	primary	0	0	0	0	0	1	0	0	1.06	0.321		--	--	3.4	2	--	--	--	9.5	6	7	K08776	91484.1	Puromycin sensitive aminopeptidase CG1009-PF, isoform F	Peptidase_M1	PF01433.9	Peptidase family M1	hydrolases	3.4.11.14	dme:CG1009-PC CG1009; CG1009 gene product from transcript CG1009-RC [EC:3.4.11.14] [KO:K01263]	3.4.11.2	membrane alanyl aminopeptidase activity
jgi|Thaps3|269942|estExt_thaps1_ua_kg.C_chr_180031	209583588	primary	4	5	8	9	2	3	3	2	11.019	-0.823	YES	13.4	6	8.9	3	16	8	28	12.1	6	26	K00600	58131.5	SHM1 (SERINE HYDROXYMETHYLTRANSFERASE 1); glycine hydroxymethyltransferase	SHMT	PF00464.8	Serine hydroxymethyltransferase	transferase	2.1.2.1	ath:At4g37930 F20D10.50; glycine hydroxymethyltransferase / serine hydroxymethyltransferase / serine/threonine aldolase (SHM1) [EC:2.1.2.1] [KO:K00600]	2.1.2.1	glycine hydroxymethyltransferase activity
jgi|Thaps3|269961|estExt_thaps1_ua_kg.C_chr_180065	209583499	primary	12	13	12	15	11	10	10	11	1.219	-0.206		20.5	10	21.7	10	31.6	18	77	31.9	21	68	K02936	28945.6	hypothetical protein SPBC29A3.04	Ribosomal_L7Ae	PF01248.13	Ribosomal protein L7Ae/L30e/S12e/Gadd45 family	0	0	0	3.6.5.3	protein biosynthesis
jgi|Thaps3|269966|estExt_thaps1_ua_kg.C_chr_180071	209583506	primary	1	2	2	3	5	4	6	3	3.354	0.635		4.3	3	7.3	6	3.8	3	7	12.5	12	31	K01873	111982	valine-tRNA ligase	tRNA-synt_1	PF00133.9	tRNA synthetases class I (I, L, M and V)	ligase	6.1.1.9	ddi:DDB0231269 valS1; valine-tRNA ligase [EC:6.1.1.9] [KO:K01873]	6.1.1.9	valine-tRNA ligase activity
jgi|Thaps3|269968|estExt_thaps1_ua_kg.C_chr_180073	209583511	primary	1	1	2	2	2	3	0	1	0.633	-0.014		15.1	1	23.8	2	--	--	--	50	4	15	0	13404.2	phage shock protein E	0	0	0	0	0	0	0	0
jgi|Thaps3|270017|estExt_thaps1_ua_kg.C_chr_200016	224011808	primary	0	0	0	0	0	0	0	0	1	-0.002		--	--	--	--	--	--	--	--	--	--	E1.14.11.2	36715.3	Procollagen-proline,2-oxoglutarate-4-dioxygenase	2OG-FeII_Oxy	PF03171.9	2OG-Fe(II) oxygenase superfamily	oxidoreductase	1.14.11.2	cel:F35G2.4 phy-2; Hypothetical protein F35G2.4 [EC:1.14.11.2] [KO:K00472]	1.14.11	oxidoreductase activity, acting on paired donors, with incorporation or reduction of molecular oxygen, 2-oxoglutarate as one donor, and incorporation of one atom each of oxygen into both donors
jgi|Thaps3|270023|estExt_thaps1_ua_kg.C_chr_200023	224011840	primary	0	0	0	0	1	0	0	1	1.392	0.56		--	--	4.8	1	--	--	--	7.2	2	6	0	37295.6	hypothetical protein	Nuclear_move	PF03593.4	Nuclear movement protein	0	0	0	0	0
jgi|Thaps3|270092|estExt_thaps1_ua_kg.C_chr_220081	224012467	primary	2	2	2	2	1	2	1	2	0.918	-0.18		16.2	2	10.4	1	--	--	--	10.4	1	5	0	26077.9	chloroplast light harvesting protein isoform 12	Chloroa_b-bind	PF00504.11	Chlorophyll A-B binding protein	0	0	0	0	0
jgi|Thaps3|270116|estExt_thaps1_ua_kg.C_chr_230002	224012946	primary	0	0	0	0	1	0	0	0	1.01	0.331		--	--	2.1	2	2.3	2	2	--	--	--	E3.6.1.3	162772	putative translational activator	HEAT	PF02985.9	HEAT repeat	hydrolases	3.6.1.3	cal:orf19.4502 MOT1; transcriptional accessory protein [EC:3.6.1.3] [KO:K01509]	0	0
jgi|Thaps3|270120|estExt_thaps1_ua_kg.C_chr_230011	224012974	primary	0	0	0	0	1	2	1	2	1.937	1.132		--	--	4.7	2	--	--	--	--	--	--	K06185	69210.8	ATGCN1	ABC_tran	PF00005.14	ABC transporter	hydrolases	3.4.25.1	ptr:471978 LOC471978; similar to ABC-transporter [EC:3.4.25.1] [KO:K02740]	0	0
jgi|Thaps3|270136|estExt_thaps1_ua_kg.C_chr_230045	224013082	primary	2	1	4	2	6	8	6	7	28.154	0.914	YES	10.4	4	29.2	10	17.5	7	22	30.1	16	44	K00818	50746.8	N-acetylornithine aminotransferase	Aminotran_3	PF00202.10	Aminotransferase class-III	transferase	2.6.1.11	cme:CMQ064C acetylornithine transaminase [EC:2.6.1.11] [KO:K00818]	2.6.1	transaminase activity
jgi|Thaps3|270138|estExt_thaps1_ua_kg.C_chr_240003	224013245	primary	78	75	76	80	44	53	44	52	11215.4	-0.456		54.8	47	61.4	40	66.5	69	340	73.1	57	286	K01915	69172.1	Glutamine synthase	Gln-synt_C	PF00120.13	Glutamine synthetase, catalytic domain	ligase	6.3.1.2	ddi:DDB0218170 hypothetical protein [EC:6.3.1.2] [KO:K01915]	6.3.1.2	glutamate-ammonia ligase activity
jgi|Thaps3|270141|estExt_thaps1_ua_kg.C_chr_240011	224013337	primary	0	0	0	0	1	1	1	1	1.371	0.912		--	--	4.7	1	--	--	--	3.2	1	1	K00648	40201.1	Beta-ketoacyl-acyl carrier protein synthase III	Chal_sti_synt_C	PF02797.5	Chalcone and stilbene synthases, C-terminal domain	transferase	2.3.1.41	ath:At1g62640 T3P18.20; 3-oxoacyl-[acyl-carrier-protein] synthase III, chloroplast / beta-ketoacyl-ACP synthase III / 3-ketoacyl-acyl carrier protein synthase III (KAS III) [EC:2.3.1.41] [KO:K00648]	2.3.1.41	3-oxoacyl-[acyl-carrier-protein] synthase activity
jgi|Thaps3|2703|fgenesh1_pg.C_chr_2000658	223996553	primary	0	0	0	0	0	0	0	0	1	-0.002		--	--	--	--	5.2	3	6	22.3	7	10	0	60780.2	AgaP_ENSANGG00000011392: ENSANGP00000028136	CDC73	PF05179.3	RNA pol II accessory factor, Cdc73 family	0	0	0	0	0
jgi|Thaps3|2705|fgenesh1_pg.C_chr_2000660	223996555	primary	12	9	10	10	9	9	7	9	0.816	-0.164		19.6	12	18.6	10	12.3	7	18	16.7	9	25	0	70938	cgd4_200: large low complexity coiled coil protien with large repeat region	TolA	PF06519.1	TolA protein	0	0	0	0	0
jgi|Thaps3|27083|estExt_Genewise1.C_chr_20363	223996335	primary	0	0	0	1	0	0	0	0	1.063	-0.321		4.1	2	--	--	--	--	--	11.8	3	3	K03250	52580.1	eukaryotic translation initiation factor 3, subunit 6	PCI	PF01399.14	PCI domain	0	0	0	0	0
jgi|Thaps3|27101|estExt_Genewise1.C_chr_20393	223996389	primary	7	6	5	6	4	5	4	4	0.971	-0.303		23.3	6	23.3	5	36.2	8	21	24.1	5	16	K02910	13407.7	ribosomal protein L31	Ribosomal_L31e	PF01198.8	Ribosomal protein L31e	0	0	0	3.6.5.3	protein biosynthesis
jgi|Thaps3|27167|estExt_Genewise1.C_chr_20518	223996559	primary	12	13	14	15	11	9	12	10	0.521	-0.275		30.3	12	34.4	10	36.5	13	40	37.3	13	38	K02937	27052	hypothetical protein	Ribosomal_L30_N	PF08079.1	Ribosomal L30 N-terminal domain	0	0	0	3.4.22	cysteine-type endopeptidase activity
jgi|Thaps3|27187|estExt_Genewise1.C_chr_20550	223995561	primary	0	0	0	0	2	2	3	4	4.558	1.469		--	--	25.2	6	--	--	--	39.7	12	32	K00616	34855.4	transaldolase	Transaldolase	PF00923.8	Transaldolase	transferase	2.2.1.2	dme:CG2827-PA CG2827; CG2827 gene product from transcript CG2827-RA [EC:2.2.1.2] [KO:K00616]	2.2.1.2	transaldolase activity
jgi|Thaps3|27273|estExt_Genewise1.C_chr_20720	223996791	primary	0	1	1	1	2	2	2	3	1.634	0.708		7.6	2	13.3	5	14.4	4	10	27.7	10	37	K00297	42403.4	methylenetetrahydrofolate reductase, 3-partial	MTHFR	PF02219.6	Methylenetetrahydrofolate reductase	oxidoreductase	1.5.1.20	lma:LmjF36.6390 methylenetetrahydrofolate reductase, putative [EC:1.5.1.20] [KO:K00297]	1.5.1.20	methylenetetrahydrofolate reductase (NADPH) activity
jgi|Thaps3|27276|estExt_Genewise1.C_chr_20723	223995745	primary	9	10	9	8	7	10	11	6	0.514	-0.055		37.9	11	37.2	6	36.9	13	40	34.9	10	36	0	31422.8	hypothetical protein	Mito_carr	PF00153.14	Mitochondrial carrier protein	0	0	0	0	0
jgi|Thaps3|27292|estExt_Genewise1.C_chr_20762	223996813	primary	19	16	14	14	9	9	6	10	26.344	-0.573	YES	24.1	10	19.9	7	29.5	14	57	26.4	11	27	K02987	29281.5	ribosomal protein S4, Y-linked	RS4NT	PF08071.1	RS4NT (NUC023) domain	0	0	0	3.6.5.3	protein biosynthesis
jgi|Thaps3|273|fgenesh1_pm.C_chr_2000043	223996531	primary	0	0	0	0	0	0	0	0	1	-0.002		--	--	--	--	--	--	--	10.5	3	6	K03243	65407.2	putative translation initiation factor IF-2; 73082-68138	GTP_EFTU	PF00009.14	Elongation factor Tu GTP binding domain	hydrolases	3.6.5.3	ddi:DDB0219464 hypothetical protein [EC:3.6.5.3] [KO:K02358]	3.6.5.3	protein biosynthesis
jgi|Thaps3|27352|estExt_Genewise1.C_chr_30080	223997044	primary	27	28	25	26	34	29	36	37	2.437	0.24		39.2	18	30	15	23.3	17	105	51.7	21	121	0	13064.3	hypothetical protein DEHA0F19712g	Histone	PF00125.12	Core histone H2A/H2B/H3/H4	0	0	0	0	0
jgi|Thaps3|27365|estExt_Genewise1.C_chr_30107	223998060	primary	0	0	0	0	0	0	3	2	2.303	0.987		--	--	8	2	--	--	--	10.5	2	3	K06269	35549.2	serine/threonine protein phosphatase	Metallophos	PF00149.16	Calcineurin-like phosphoesterase	hydrolases	3.1.3.16	dre:368904 ppp1cb; protein phosphatase 1, catalytic subunit, beta isoform [EC:3.1.3.16] [KO:K06269]	3	hydrolase activity
jgi|Thaps3|27414|estExt_Genewise1.C_chr_30231	223998258	primary	2	0	1	1	0	0	1	0	1.075	-0.616		13.7	1	--	--	11.8	11	69	7.5	5	26	0	51701.8	putative nitrate transporter	Sugar_tr	PF00083.12	Sugar (and other) transporter	0	0	0	0	0
jgi|Thaps3|27451|estExt_Genewise1.C_chr_30308	223997330	primary	0	0	0	0	0	0	0	1	1.012	0.334		--	--	--	--	--	--	--	--	--	--	K01529	54293.8	PREDICTED: similar to RuvB-like 2 (48-kDa TATA box-binding protein-interacting protein) (48-kDa TBP-interacting protein) (TIP49b) (Repressing pontin 52) (Reptin 52) (51 kDa erythrocyte cytosolic protein) (ECP-51) (TIP60-associated protein 54-beta) (TAP54-	AAA	PF00004.17	ATPase family associated with various cellular activities (AAA)	hydrolases	3.6.1.-	hsa:10856 RUVBL2; RuvB-like 2 (E. coli) [EC:3.6.1.-] [KO:K01529]	0	0
jgi|Thaps3|27550|estExt_Genewise1.C_chr_30499	223997544	primary	0	0	0	0	0	0	0	0	1	-0.002		--	--	--	--	26.8	6	12	31.4	6	14	K00295	41464.9	putative methylene tetrahydrofolate dehydrogenase	THF_DHG_CYH	PF00763.12	Tetrahydrofolate dehydrogenase/cyclohydrolase, catalytic domain	oxidoreductase	1.5.1.15	ddi:DDB0230118 methylenetetrahydrofolate dehydrogenase [EC:1.5.1.15] [KO:K00295]	0	0
jgi|Thaps3|27556|estExt_Genewise1.C_chr_30508	223997554	primary	0	1	0	0	1	1	0	0	0.705	0.268		--	--	1.7	1	--	--	--	--	--	--	0	108867	CG2807-PA	HEAT	PF02985.9	HEAT repeat	0	0	0	0	0
jgi|Thaps3|27557|estExt_Genewise1.C_chr_30509	223997556	primary	2	1	2	2	0	0	0	1	1.588	-0.91		3.8	2	1.6	1	7	6	9	7.8	3	6	K05679	68893.8	ABC transporter, putative	ABC_tran	PF00005.14	ABC transporter	0	0	0	0	0
jgi|Thaps3|27599|estExt_Genewise1.C_chr_30594	223998640	primary	0	0	0	0	0	0	0	0	1	-0.002		--	--	--	--	--	--	--	--	--	--	0	90195.2	protein transporter	HEAT	PF02985.9	HEAT repeat	0	0	0	0	0
jgi|Thaps3|27618|estExt_Genewise1.C_chr_30624	223997696	primary	5	4	4	5	2	1	3	0	3.271	-0.909		29.4	7	23.8	5	16.4	5	23	26.2	6	15	K02864	22461.3	50S ribosomal protein L10	Ribosomal_L10	PF00466.8	Ribosomal protein L10	0	0	0	3.6.5.3	protein biosynthesis
jgi|Thaps3|27656|estExt_Genewise1.C_chr_30700	223997788	primary	32	40	39	44	41	43	33	41	1.702	0.029		44.6	38	41.3	33	39.4	40	229	49.4	48	307	K09490	70450.8	-: BiP	MreB_Mbl	PF06723.2	MreB/Mbl protein	0	0	0	0	0
jgi|Thaps3|2770|fgenesh1_pg.C_chr_2000725	223995569	primary	3	3	3	3	3	2	1	3	0.795	-0.235		18.4	6	7.6	2	16.5	5	13	16.5	6	20	0	33970.9	Hypothetical Proteins No BLAST results-PFAM: Phytanoyl-CoA dioxygenase (PhyH) 41095kDa	0	0	0	0	0	0	0	0
jgi|Thaps3|2779|fgenesh1_pg.C_chr_2000734	306531018	primary	0	0	0	0	4	2	3	5	6.987	1.592		--	--	20.7	7	5.7	2	4	20.1	8	26	K00620	50927.9	Adeh_1156: arginine biosynthesis bifunctional protein ArgJ	ArgJ	PF01960.8	ArgJ family	0	0	0	2.3.1.35	glutamate N-acetyltransferase activity
jgi|Thaps3|27813|estExt_Genewise1.C_chr_40187	223999119	primary	0	0	0	0	0	2	1	0	1.15	0.693		--	--	2.1	1	--	--	--	4.8	2	7	0	63253.9	PREDICTED: similar to CG8841-PA, isoform A isoform 1	0	0	0	0	0	0	0	0
jgi|Thaps3|27836|estExt_Genewise1.C_chr_40240	224000137	primary	0	1	1	0	1	1	2	0	0.843	0.33		--	--	4	2	5.4	3	4	--	--	--	K00698	59346.8	CSD2: chitin synthase	Chitin_synth_2	PF03142.4	Chitin synthase	transferase	2.4.1.16	ago:AEL190W AEL190Wp; chitin synthase (CHS2) [EC:2.4.1.16] [KO:K00698]	2.4.1	transferase activity, transferring hexosyl groups
jgi|Thaps3|27850|estExt_Genewise1.C_chr_40260	224000175	primary	2	1	2	2	3	4	3	3	1.467	0.442		9.3	2	19.3	6	27.2	10	27	30	12	20	K01834	32465	Phosphoglycerate mutase 1	PGAM	PF00300.11	Phosphoglycerate mutase family	isomerase	5.4.2.1	ddi:DDB0231354 gpmA; phosphoglycerate mutase [EC:5.4.2.1] [KO:K01834]	5.4.2	intramolecular transferase activity, phosphotransferases
jgi|Thaps3|27873|estExt_Genewise1.C_chr_40288		primary	1	2	0	0	3	2	2	3	1.341	0.798		3.2	1	8.5	2	10.3	4	13	15.2	7	18	K00088	53570.5	IMP dehydrogenase	IMPDH	PF00478.12	IMP dehydrogenase / GMP reductase domain	oxidoreductase	1.1.1.205	ddi:DDB0230098 guaB; IMP dehydrogenase [EC:1.1.1.205] [KO:K00088]	1.1.1.205	IMP dehydrogenase activity
jgi|Thaps3|27892|estExt_Genewise1.C_chr_40321	224000259	primary	5	8	8	8	11	8	6	7	0.624	0.085		27.7	8	38.9	14	26.2	10	35	31.9	14	49	K00819	49553.9	Oat-prov protein-ornithine aminotransferase	Aminotran_3	PF00202.10	Aminotransferase class-III	transferase	2.6.1.13	xla:446525 oat-prov; ornithine aminotransferase (gyrate atrophy) [EC:2.6.1.13] [KO:K00819]	2.6.1	transaminase activity
jgi|Thaps3|2790|fgenesh1_pg.C_chr_2000745	223995587	primary	2	1	1	0	4	5	3	5	7.072	1.075		8.1	3	13.8	6	13.8	5	15	24.4	11	39	K01626	53938.8	DHS2: DHS2 (3-DEOXY-D-ARABINO-HEPTULOSONATE 7-PHOSPHATE SYNTHASE); 3-deoxy-7-phosphoheptulonate synthase	DAHP_synth_2	PF01474.6	Class-II DAHP synthetase family	transferase	2.5.1.54	ath:At4g33510 F17M5.270; 2-dehydro-3-deoxyphosphoheptonate aldolase 2 / 3-deoxy-D-arabino-heptulosonate 7-phosphate synthase 2 / DAHP synthetase 2 (DHS2) [EC:2.5.1.54] [KO:K01626]	2.5.1.54	3-deoxy-7-phosphoheptulonate synthase activity
jgi|Thaps3|27997|estExt_Genewise1.C_chr_40509	224000459	primary	0	2	2	2	4	6	3	7	4.392	0.906		9.7	4	20.8	10	13.9	7	8	17.2	11	18	K01687	68163.6	dihydroxy-acid dehydratase	ILVD_EDD	PF00920.10	Dehydratase family	lyases	4.2.1.9	spo:SPAC17G8.06c putative dihydroxy-acid dehydratase precursor [EC:4.2.1.9] [KO:K01687]	4.2.1.9	dihydroxy-acid dehydratase activity
jgi|Thaps3|28028|estExt_Genewise1.C_chr_40565	224000533	primary	0	0	0	0	1	0	0	0	1.01	0.331		--	--	9.1	2	--	--	--	16.9	6	12	K03036	35994.4	26S proteasome subunit RPN6a	PCI	PF01399.14	PCI domain	hydrolases	3.4.25.1	pfa:PF14_0025 proteosome subunit, putative [EC:3.4.25.1] [KO:K03036]	0	0
jgi|Thaps3|28049|estExt_Genewise1.C_chr_40608	223999667	primary	20	16	12	16	7	14	11	13	2.039	-0.355		27.4	10	21.1	6	29.6	10	89	29.3	10	103	K02985	29161.2	ribosomal protein S3	KH_2	PF07650.5	KH domain	0	0	0	3.6.5.3	protein biosynthesis
jgi|Thaps3|28189|estExt_Genewise1.C_chr_50104	224001716	primary	8	6	5	7	8	6	6	8	0.594	0.055		11.5	9	14.1	10	18.6	13	35	24	14	38	0	68029.2	heat shock protein	HSP70	PF00012.9	Hsp70 protein	0	0	0	0	0
jgi|Thaps3|28209|estExt_Genewise1.C_chr_50148	224000856	primary	1	1	1	1	3	3	2	3	2.365	0.662		7.7	2	7.7	1	41.3	7	26	35.7	5	16	K02973	15733.8	40S ribosomal protein S23	Ribosomal_S12	PF00164.14	Ribosomal protein S12	0	0	0	3.6.5.3	protein biosynthesis
jgi|Thaps3|28217|estExt_Genewise1.C_chr_50156	224001778	primary	1	2	1	1	0	0	0	0	1.704	-0.95		1.6	1	--	--	6	5	7	2.7	3	8	E2.7.11.22	119355	PREDICTED: similar to chromatin-specific transcription elongation factor large subunit isoform 1	Peptidase_M24	PF00557.12	metallopeptidase family M24	transferase	2.7.11.22	xla:446531 MGC80275; MGC80275 protein [EC:2.7.11.22] [KO:K08285]	0	0
jgi|Thaps3|28239|estExt_Genewise1.C_chr_50181	224001804	primary	22	19	19	18	14	13	13	18	2.489	-0.277		28.9	20	33	19	27.6	17	90	27.6	19	101	K00134	65308.4	triosephosphate isomerase/glyceraldehyde-3-phosphate dehydrogenase precursor	TIM	PF00121.8	Triosephosphate isomerase	0	0	0	1.2.1.12	glyceraldehyde-3-phosphate dehydrogenase (phosphorylating) activity
jgi|Thaps3|28241|estExt_Genewise1.C_chr_50183	224000914	primary	12	9	7	8	7	10	13	7	0.697	0.032		42.6	11	45.5	14	40.8	18	89	47.3	20	105	K00134	36242.5	mitochondrial glyceraldehyde-3-phosphate dehydrogenase	Gp_dh_N	PF00044.11	Glyceraldehyde 3-phosphate dehydrogenase, NAD binding domain	oxidoreductase	1.2.1.12	ath:At1g79530 T8K14.5; glyceraldehyde 3-phosphate dehydrogenase, cytosolic, putative / NAD-dependent glyceraldehyde-3-phosphate dehydrogenase, putative [EC:1.2.1.12] [KO:K00134]	1.2.1.12	glyceraldehyde-3-phosphate dehydrogenase (phosphorylating) activity
jgi|Thaps3|2826|fgenesh1_pg.C_chr_2000781	223996679	primary	1	0	0	0	0	0	0	0	1.041	-0.344		--	--	--	--	7.9	2	4	14	4	6	E1.14.11	56600.6	BcerKBAB4DRAFT_0890: 2OG-Fe(II) oxygenase	PA	PF02225.10	PA domain	0	0	0	1.14.11	oxidoreductase activity, acting on paired donors, with incorporation or reduction of molecular oxygen, 2-oxoglutarate as one donor, and incorporation of one atom each of oxygen into both donors
jgi|Thaps3|28326|estExt_Genewise1.C_chr_50354		primary	1	0	0	0	0	0	1	0	1.039	-0.001		3.4	1	--	--	--	--	--	16.5	5	9	K03527	42966.1	all0985	LYTB	PF02401.8	LytB protein	oxidoreductase	1.17.1.2	cme:CMJ152C 4-hydroxy-3-methylbut-2-enyl diphosphate reductase [EC:1.17.1.2] [KO:K03527]	0	0
jgi|Thaps3|28330|estExt_Genewise1.C_chr_50359	224002096	primary	2	3	3	3	5	5	5	4	1.569	0.455		8.3	4	21.8	8	19.8	13	25	20.3	11	38	K00602	66813.7	unnamed protein product	MGS	PF02142.10	MGS-like domain	0	0	0	2.1.2.3	phosphoribosylaminoimidazolecarboxamide formyltransferase activity
jgi|Thaps3|28334|estExt_Genewise1.C_chr_50364	224001232	primary	3	6	5	6	9	10	11	8	7.464	0.556		23.8	7	26.5	8	20.1	6	20	36.6	18	94	K00134	36573.8	glyceraldehyde-3-phosphate dehydrogenase	Gp_dh_N	PF00044.11	Glyceraldehyde 3-phosphate dehydrogenase, NAD binding domain	oxidoreductase	1.2.1.12	hsa:2597 GAPDH, GAPD; glyceraldehyde-3-phosphate dehydrogenase [EC:1.2.1.12] [KO:K00134]	1.2.1.12	glyceraldehyde-3-phosphate dehydrogenase (phosphorylating) activity
jgi|Thaps3|28350|estExt_Genewise1.C_chr_50402	224002156	primary	0	0	0	0	0	0	0	0	1	-0.002		--	--	--	--	16.4	4	5	16	4	14	K01834	32598.4	phosphoglycerate mutase	PGAM	PF00300.11	Phosphoglycerate mutase family	isomerase	5.4.2.1	ddi:DDB0231354 gpmA; phosphoglycerate mutase [EC:5.4.2.1] [KO:K01834]	5.4.2	intramolecular transferase activity, phosphotransferases
jgi|Thaps3|28425|estExt_Genewise1.C_chr_50552	224001514	primary	13	12	9	9	8	12	11	9	0.677	-0.069		48.6	12	45.9	11	43.9	14	38	52.7	15	41	K02966	16703.2	ribosomal protein S19	Ribosomal_S19e	PF01090.8	Ribosomal protein S19e	0	0	0	3.6.5.3	protein biosynthesis
jgi|Thaps3|28441|estExt_Genewise1.C_chr_50575	224002430	primary	3	3	4	6	2	2	2	1	2.408	-0.633		11.2	7	3.5	2	21.9	15	49	22.7	14	43	K03252	82797.2	EIF3C (EUKARYOTIC TRANSLATION INITIATION FACTOR 3)	eIF-3c_N	PF05470.2	Eukaryotic translation initiation factor 3 subunit 8 N-terminus (eIF3c_N)	0	0	0	0	0
jgi|Thaps3|28443|estExt_Genewise1.C_chr_50577	224001560	primary	5	9	3	5	4	4	3	4	1.254	-0.339		26.7	8	13.4	3	24.9	12	62	24.4	11	43	K02866	24676.1	hypothetical protein UM03322.1	Ribosomal_L10e	PF00826.7	Ribosomal L10	0	0	0	3.6.5.3	protein biosynthesis
jgi|Thaps3|2845|fgenesh1_pg.C_chr_2000800		primary	32	28	30	28	23	25	20	24	2.077	-0.237		33.8	11	24.5	7	33.8	11	66	27.9	9	47	0	21873.1	-: chloroplast light harvesting protein isoform 15	Chloroa_b-bind	PF00504.11	Chlorophyll A-B binding protein	0	0	0	0	0
jgi|Thaps3|2846|fgenesh1_pg.C_chr_2000801	223995643	primary	-	-	-	-	-	-	-	-	-	-		--	--	--	--	--	--	--	--	--	--	K00058	37733.8	CbeiDRAFT_0888: 2-hydroxyacid dehydrogenase, D-isomer specific	2-Hacid_dh	PF00389.18	D-isomer specific 2-hydroxyacid dehydrogenase, catalytic domain	oxidoreductase	1.1.1.95	ehi:555.t00001 D-glycerate dehydrogenase, putative [EC:1.1.1.95] [KO:K00058]	1.1.1	oxidoreductase activity, acting on the CH-OH group of donors, NAD or NADP as acceptor
jgi|Thaps3|2848|fgenesh1_pg.C_chr_2000803	223996703	primary	9	8	10	8	8	7	7	6	0.975	-0.201		39.2	7	27	5	31.1	10	92	45.9	13	97	0	15471.7	PsbU: photosystem II 12 kDa extrinsic protein	PsbU	PF06514.1	Photosystem II 12 kDa extrinsic protein (PsbU)	0	0	0	0	0
jgi|Thaps3|28496|estExt_Genewise1.C_chr_60082	224003341	primary	25	17	20	18	19	24	28	26	1.424	0.184		36.8	20	37	23	36	38	220	44.9	53	282	K01251	52309.4	putative S-adenosyl-L-homocysteinas protein	AdoHcyase	PF05221.5	S-adenosyl-L-homocysteine hydrolase	hydrolases	3.3.1.1	ath:At3g23810 MYM9.17; adenosylhomocysteinase, putative / S-adenosyl-L-homocysteine hydrolase, putative / AdoHcyase, putative [EC:3.3.1.1] [KO:K01251]	3.3.1.1	adenosylhomocysteinase activity
jgi|Thaps3|28521|estExt_Genewise1.C_chr_60120	224003395	primary	0	0	0	0	0	0	0	0	1	-0.002		--	--	--	--	--	--	--	--	--	--	K02437	13615	glycine cleavage system protein H	GCV_H	PF01597.8	Glycine cleavage H-protein	transferase	2.1.2.10	tbr:Tb09.211.1380 glycine cleavage system H protein [EC:2.1.2.10] [KO:K00605]	0	0
jgi|Thaps3|28544|estExt_Genewise1.C_chr_60152	224003431	primary	0	0	0	0	0	0	0	1	1.012	0.334		--	--	3.7	1	31.7	7	17	19.7	7	21	E1.3.1.26	31819	dihydrodipicolinate reductase	DapB_N	PF01113.10	Dihydrodipicolinate reductase, N-terminus	oxidoreductase	1.3.1.26	cme:CMN258C dihydrodipicolinate reductase [EC:1.3.1.26] [KO:K00215]	1.3.1.26	dihydrodipicolinate reductase activity
jgi|Thaps3|2855|fgenesh1_pg.C_chr_2000810	223995651	primary	0	0	0	0	0	0	0	0	1	-0.002		--	--	--	--	--	--	--	--	--	--	E3.2.1.18	30560.1	Hypothetical Proteins No BLAST results-PFAM: Major Facilitator Superfamily 27869.3kDa	0	0	0	hydrolases	3.2.1.18	cal:orf19.2859 SRP40; nonribosomal protein of the nucleolus and coiled bodies [EC:3.2.1.18] [KO:K01186]	0	0
jgi|Thaps3|28570|estExt_Genewise1.C_chr_60184	224003463	primary	0	2	1	1	2	3	2	2	1.001	0.571		17.9	2	37.4	4	--	--	--	35.8	3	4	E3.6.5.3	13347.8	snu13p-like	Ribosomal_L7Ae	PF01248.13	Ribosomal protein L7Ae/L30e/S12e/Gadd45 family	0	0	0	3.6.5.3	protein biosynthesis
jgi|Thaps3|28592|estExt_Genewise1.C_chr_60224	224003497	primary	1	2	2	2	2	2	2	0	0.637	-0.145		5.3	1	5.3	1	14.8	5	12	12.6	4	16	K00872	38711.7	homoserine kinase, putative	GHMP_kinases	PF00288.13	GHMP kinases putative ATP-binding protein	transferase	2.7.1.39	tbr:Tb927.6.4430 homoserine kinase [EC:2.7.1.39] [KO:K02203]	2.7.1.39	homoserine kinase activity
jgi|Thaps3|28682|estExt_Genewise1.C_chr_60390	224002915	primary	0	0	0	0	0	0	0	0	1	-0.002		--	--	--	--	--	--	--	8.6	6	13	K09500	57437.8	ATP binding / protein binding	Cpn60_TCP1	PF00118.13	TCP-1/cpn60 chaperonin family	hydrolases	3.6.4.9	pfa:PFB0635w T-complex protein 1, putative [EC:3.6.4.9]	0	0
jgi|Thaps3|28704|estExt_Genewise1.C_chr_60420	224002935	primary	1	1	0	0	0	0	0	0	1.246	-0.57		12.3	2	--	--	--	--	--	10.5	3	3	0	36898.8	Hypothetical protein LOC561995	Mtc	PF03820.7	Tricarboxylate carrier	0	0	0	0	0
jgi|Thaps3|28710|estExt_Genewise1.C_chr_60429	224003717	primary	0	0	0	0	0	0	0	0	1	-0.002		--	--	--	--	--	--	--	--	--	--	E6.3.2.19	54386.3	ubiquitin-protein ligase	U-box	PF04564.5	U-box domain	0	0	0	6.3.2.19	ubiquitin-protein ligase activity
jgi|Thaps3|2874|fgenesh1_pg.C_chr_2000829	223996725	primary	0	0	0	0	1	0	1	1	1.582	0.758		--	--	5.6	1	--	--	--	--	--	--	0	32382.6	CwatDRAFT_2138: Peptidylprolyl isomerase	FKBP_C	PF00254.16	FKBP-type peptidyl-prolyl cis-trans isomerase	0	0	0	0	0
jgi|Thaps3|28769|estExt_Genewise1.C_chr_60537	224003845	primary	1	0	0	0	0	0	0	0	1.041	-0.344		--	--	--	--	11.1	2	2	11.1	3	5	K03076	52560.7	SecY protein; ABC transporter related	SecY	PF00344.9	eubacterial secY protein	0	0	0	0	0
jgi|Thaps3|28825|estExt_Genewise1.C_chr_60627	224003973	primary	0	0	0	0	0	0	0	0	1	-0.002		--	--	--	--	4.8	2	2	3.7	2	3	K00698	98782.1	class V chitin synthase	Cyt-b5	PF00173.15	Cytochrome b5-like Heme/Steroid binding domain	transferase	2.4.1.16	sce:YBR023C CHS3; Required for chitin synthesis. Enzyme responsible for the hyperaccumulation of chitin in response to cell wall stress. [EC:2.4.1.16] [KO:K00698]	2.4.1	transferase activity, transferring hexosyl groups
jgi|Thaps3|28842|estExt_Genewise1.C_chr_60656	224003197	primary	1	1	3	3	4	4	2	5	1.415	0.518		45	4	36.1	6	29	5	14	39.1	9	28	0	18318.6	putative protein disulfide isomerase precursor	Thioredoxin	PF00085.8	Thioredoxin	0	0	0	0	0
jgi|Thaps3|28865|estExt_Genewise1.C_chr_70067	209585747	primary	0	0	0	0	0	0	0	0	1	-0.002		--	--	--	--	7.2	3	3	3.9	2	3	K08869	80737.2	Hypothetical Protein No BLAST result: ProSite- Protein kinase domain profile; MW = 80737.2 Da	ABC1	PF03109.6	ABC1 family	0	0	0	2.7.1.37	protein kinase activity
jgi|Thaps3|2892|fgenesh1_pg.C_chr_2000847	313471265	primary	3	5	4	4	4	5	3	5	0.637	0.06		24.8	6	13.9	4	16.7	8	17	36.5	11	26	K02357	37276.5	FTL_0225: protein chain elongation factor EF-Ts	UBA	PF00627.18	UBA/TS-N domain	0	0	0	0	0
jgi|Thaps3|2897|fgenesh1_pg.C_chr_2000852	223996747	primary	0	0	0	0	0	0	0	0	1	-0.002		--	--	--	--	6	6	7	8.5	7	10	E3.6.5.3	124651	LOC476462: similar to suppressor of Ty 5 homolog isoform 2	Supt5	PF03439.3	Supt5 repeat	0	0	0	3.6.5.3	protein biosynthesis
jgi|Thaps3|28998|estExt_Genewise1.C_chr_70411	209585963	primary	0	0	0	0	0	0	0	0	1	-0.002		--	--	--	--	17.3	5	7	12	5	9	E1	41823.1	aldo/keto reductase	Aldo_ket_red	PF00248.10	Aldo/keto reductase family	oxidoreductase	1.1.-.-	tbr:Tb11.02.2310 prostaglandin f synthase [EC:1.1.-.-] [KO:K00120]	1	oxidoreductase activity
jgi|Thaps3|29007|estExt_Genewise1.C_chr_70421	209586328	primary	6	3	5	5	7	6	2	6	0.785	0.098		41.4	7	34.6	4	41.4	6	25	40.1	6	21	K02889	18377.7	unnamed protein product	Ribosomal_L21e	PF01157.7	Ribosomal protein L21e	0	0	0	3.6.5.3	protein biosynthesis
jgi|Thaps3|29008|estExt_Genewise1.C_chr_70425	209586331	primary	2	1	1	1	1	0	0	0	1.135	-0.735		4.9	3	2.9	1	3.7	2	2	10.1	7	9	K00003	100460	bifunctional aspartokinase/homoserine dehydrogenase I	AA_kinase	PF00696.16	Amino acid kinase family	0	0	0	2.7.2.4	aspartate kinase activity
jgi|Thaps3|29049|estExt_Genewise1.C_chr_70528	209586380	primary	2	2	3	0	1	0	1	1	1.42	-0.463		5.8	3	--	--	15.6	9	21	9.5	7	12	K02519	62347.9	translation initiation factor if-2	IF2_N	PF04760.5	Translation initiation factor IF-2, N-terminal region	hydrolases	3.6.5.3	cal:orf19.6047 TUF1; mitochondrial translation elongation factor TU [EC:3.6.5.3] [KO:K02358]	0	0
jgi|Thaps3|29053|estExt_Genewise1.C_chr_70535	209586382	primary	1	2	1	2	1	0	3	4	0.975	0.184		7.3	2	30.4	7	19.1	4	10	41.6	14	23	K02148	36955.8	V-ATPase C subunit	V-ATPase_C	PF03223.4	V-ATPase subunit C	hydrolases	3.6.3.14	ddi:DDB0191419 vatC; H(+)-transporting ATPase [EC:3.6.3.14] [KO:K02148]	3.6.3	hydrolase activity, acting on acid anhydrides, catalyzing transmembrane movement of substances
jgi|Thaps3|29075|estExt_Genewise1.C_chr_80016	224005475	primary	0	0	0	0	1	1	0	1	1.461	0.766		--	--	8.5	3	9.4	3	3	26.9	8	18	K01755	51294.4	argininosuccinate lyase	Lyase_1	PF00206.9	Lyase	lyases	4.3.2.1	spo:SPBC1539.03c argx; probable argininosuccinate lyase [EC:4.3.2.1] [KO:K01755]	0	0
jgi|Thaps3|29117|estExt_Genewise1.C_chr_80099	224005613	primary	4	4	4	5	5	5	4	4	0.609	0.036		28.8	7	26.9	7	29.7	9	34	29.7	9	42	K02150	23976.8	vacuolar ATP synthase subunit E	vATP-synt_E	PF01991.7	ATP synthase (E/31 kDa) subunit	hydrolases	3.6.3.14	cho:Chro.80048 vacuolar ATP synthase subunit E [EC:3.6.3.14] [KO:K02150]	3.6.3.14	hydrogen-transporting ATPase activity, rotational mechanism
jgi|Thaps3|29166|estExt_Genewise1.C_chr_80164	224006151	primary	0	0	0	0	0	1	0	1	1.327	0.584		--	--	3.3	1	9.8	4	9	9.8	6	13	K01276	61379.7	catalytic/ serine carboxypeptidase/ serine-type peptidase	Peptidase_S28	PF05577.1	Serine carboxypeptidase S28	hydrolases	3.4.16.2	ddi:DDB0188558 hypothetical protein [EC:3.4.16.2] [KO:K01285]	0	0
jgi|Thaps3|29183|estExt_Genewise1.C_chr_80194	224005721	primary	0	0	0	0	0	0	0	0	1	-0.002		--	--	--	--	--	--	--	--	--	--	K01649	62690.5	2-isopropylmalate synthase/homocitrate synthase	HMGL-like	PF00682.8	HMGL-like	transferase	2.3.3.13	cme:CMO208C 2-isopropylmalate synthase [EC:2.3.3.13] [KO:K01649]	4	lyase activity
jgi|Thaps3|29217|estExt_Genewise1.C_chr_80258	224006271	primary	8	7	7	7	6	7	5	6	0.76	-0.16		30.9	8	30.9	6	48.2	11	38	48.2	14	34	K02908	11704.9	cytosolic large ribosomal subunit protein L30	Ribosomal_L7Ae	PF01248.13	Ribosomal protein L7Ae/L30e/S12e/Gadd45 family	0	0	0	3.6.5.3	protein biosynthesis
jgi|Thaps3|29228|estExt_Genewise1.C_chr_80275	224006295	primary	2	2	3	3	4	4	4	6	2.081	0.478		9.5	5	18.7	7	15.2	9	13	23.5	15	27	E1.17.4.3	75735.7	putative chloroplast 1-hydroxy-2-methyl-2-(E)-butenyl-4-diphosphate synthase precursor	GcpE	PF04551.4	GcpE protein	oxidoreductase	1.17.4.3	ath:At5g60600 MUF9.26; GcpE protein; nuclear gene for chloroplast product [EC:1.17.4.3] [KO:K03526]	0	0
jgi|Thaps3|29232|estExt_Genewise1.C_chr_80279	224006297	primary	1	1	0	0	3	2	4	1	1.81	0.933		--	--	18	6	--	--	--	23.3	12	27	K04567	68196.5	Lysyl-tRNA synthetase CG12141-PA, isoform A	tRNA_anti	PF01336.12	OB-fold nucleic acid binding domain	ligase	6.1.1.6	dme:CG12141-PA CG12141; CG12141 gene product from transcript CG12141-RA [EC:6.1.1.6] [KO:K04567]	6.1.1.6	lysine-tRNA ligase activity
jgi|Thaps3|29244|estExt_Genewise1.C_chr_80310	224005869	primary	1	1	1	1	5	6	4	6	77.481	1.197	YES	6.2	1	20.5	4	25.1	6	26	38.5	9	32	K01802	20899	cyclophilin	Pro_isomerase	PF00160.10	Cyclophilin type peptidyl-prolyl cis-trans isomerase	isomerase	5.2.1.8	ath:At5g58710 MZN1.23; cyclophilin ROC7 [EC:5.2.1.8] [KO:K01802]	0	0
jgi|Thaps3|29304|estExt_Genewise1.C_chr_90079	224006554	primary	4	3	4	4	12	13	12	12	986.045	1.097	YES	10.6	3	32.7	12	15.5	4	13	35.2	12	60	K07374	49903.7	Tubulin alpha-2 chain >gi|1381656|gb|AAB68032.1| alpha-tubulin	Tubulin	PF00091.14	Tubulin/FtsZ family, GTPase domain	0	0	0	3.6.5.1	GTPase activity
jgi|Thaps3|29314|estExt_Genewise1.C_chr_90093	224006996	primary	0	2	0	2	2	2	1	2	0.505	0.379		9	1	14.3	3	25.2	7	11	40.2	14	56	K01255	28264.8	Peptidase M17, leucyl aminopeptidase, N-terminal	Peptidase_M17	PF00883.10	Cytosol aminopeptidase family, catalytic domain	hydrolases	3.4.11.1	cme:CMI185C probable leucine aminopeptidase [EC:3.4.11.1] [KO:K01255]	3.4.11	aminopeptidase activity
jgi|Thaps3|29359|estExt_Genewise1.C_chr_90173	224007136	primary	12	8	6	11	7	9	5	6	1.522	-0.278		61.7	12	39.7	8	56.5	18	79	74.6	19	67	K02137	22591.3	PREDICTED: similar to ATP synthase O subunit, mitochondrial precursor (Oligomycin sensitivity conferral protein) (OSCP)	OSCP	PF00213.8	ATP synthase delta (OSCP) subunit	hydrolases	3.6.3.14	hsa:539 ATP5O; ATP synthase, H+ transporting, mitochondrial F1 complex, O subunit (oligomycin sensitivity conferring protein) [EC:3.6.3.14] [KO:K02137]	3.6.3.14	hydrogen-transporting ATPase activity, rotational mechanism
jgi|Thaps3|29375|estExt_Genewise1.C_chr_90200		primary	9	7	8	8	11	7	8	5	0.691	-0.042		40.7	11	42.4	10	40.7	11	17	38.4	10	31	0	18709.8	light-harvesting protein	Chloroa_b-bind	PF00504.11	Chlorophyll A-B binding protein	0	0	0	0	0
jgi|Thaps3|29506|estExt_Genewise1.C_chr_100209	224007527	primary	7	9	11	9	7	6	6	3	3.367	-0.409		49.5	9	62.9	7	68.6	10	53	66.7	11	63	K04078	11359.3	CPN10 (CHAPERONIN 10)	Cpn10	PF00166.11	Chaperonin 10 Kd subunit	0	0	0	0	0
jgi|Thaps3|29531|estExt_Genewise1.C_chr_100245	224007563	primary	1	3	2	2	1	2	2	1	0.828	-0.225		26.5	4	18.6	2	26.5	5	32	17.7	5	27	K02917	12484.7	ribosomal protein L35	Ribosomal_L35Ae	PF01247.7	Ribosomal protein L35Ae	0	0	0	3.6.5.3	protein biosynthesis
jgi|Thaps3|2958|fgenesh1_pg.C_chr_2000913	223995765	primary	-	-	-	-	-	-	-	-	-	-		--	--	0	0	--	--	--	1.6	1	2	0	224061	P0680A03.20-1: putative splicing factor Prp8	PRO8NT	PF08082.1	PRO8NT (NUC069) domain	0	0	0	0	0
jgi|Thaps3|2977|fgenesh1_pg.C_chr_2000932	223996819	primary	0	0	0	0	1	0	0	0	1.01	0.331		--	--	--	--	--	--	--	--	--	--	0	45717.9	Hypothetical Proteins No BLAST results-PFAM: Sir2 family 92483.8kDa	0	0	0	0	0	0	0	0
jgi|Thaps3|29782|estExt_Genewise1.C_chr_130009	224008689	primary	0	0	0	0	2	1	1	2	2.029	1.096		--	--	23.1	4	14.5	3	6	14.5	3	7	K03264	27278.9	Integrin beta 4 binding protein	eIF-6	PF01912.8	eIF-6 family	0	0	0	0	0
jgi|Thaps3|29825|estExt_Genewise1.C_chr_130073	224009171	primary	4	5	8	7	6	6	3	4	0.938	-0.216		40.5	10	36	6	43	26	147	40.5	16	87	K02995	22604.4	putative cytosolic ribosomal protein S8	Ribosomal_S8e	PF01201.11	Ribosomal protein S8e	0	0	0	3.6.5.3	protein biosynthesis
jgi|Thaps3|29842|estExt_Genewise1.C_chr_130094	224008835	primary	13	11	12	10	13	10	13	13	0.693	0.072		36.7	10	36.7	8	31.1	12	88	38.3	9	176	E1	18510.5	ferredoxin component	Rieske	PF00355.15	Rieske [2Fe-2S] domain	0	0	0	1	oxidoreductase activity
jgi|Thaps3|29850|estExt_Genewise1.C_chr_130108	224009243	primary	3	2	2	2	2	2	3	3	0.684	0.047		4	2	8	3	24	6	19	25.5	9	16	K03942	54619.3	FMN binding / NADH dehydrogenase (ubiquinone)/ iron ion binding	Complex1_51K	PF01512.7	Respiratory-chain NADH dehydrogenase 51 Kd subunit	0	0	0	1.6.5.3	NADH dehydrogenase (ubiquinone) activity
jgi|Thaps3|29861|estExt_Genewise1.C_chr_130128	224009263	primary	5	7	6	8	4	4	3	5	1.747	-0.423		6.8	8	6	8	18.1	19	40	19.5	26	49	K00265	166876	glutamate synthase	GATase_2	PF00310.10	Glutamine amidotransferases class-II	oxidoreductase	1.4.1.13	spo:SPAPB1E7.07 putative Glutamate synthase (NADPH, GOGAT); involved with glutamine synthetase (Gln1p) in glutamate biosynthesis; by similarity to S. cerevisiae GLT1 [EC:1.4.1.13] [KO:K00265 K00266]	1	oxidoreductase activity
jgi|Thaps3|2988|fgenesh1_pg.C_chr_2000943	223995797	primary	-	-	-	-	-	-	-	-	-	-		20.3	1	--	--	20.3	2	2	38.2	2	2	0	12992.2	Hypothetical Proteins No BLAST results-PFAM: Protein of unknown function (DUF1279) 126308kDa	0	0	0	0	0	0	0	0
jgi|Thaps3|29950|estExt_Genewise1.C_chr_140052	224009486	primary	0	0	0	0	0	0	0	0	1	-0.002		--	--	--	--	--	--	--	--	--	--	0	15300.1	DNA binding	Histone	PF00125.12	Core histone H2A/H2B/H3/H4	0	0	0	0	0
jgi|Thaps3|29955|estExt_Genewise1.C_chr_140061	224009880	primary	7	7	5	7	3	7	6	3	1.307	-0.285		15.6	6	22.5	6	33.9	9	34	44	8	39	K02989	24397.1	40S ribosomal protein S5	Ribosomal_S7	PF00177.10	Ribosomal protein S7p/S5e	0	0	0	3.6.5.3	protein biosynthesis
jgi|Thaps3|30036|estExt_Genewise1.C_chr_140191	224009634	primary	7	4	6	4	2	3	4	6	0.802	-0.29		32.9	4	32.9	4	17.1	2	2	17.1	3	5	K02978	9070.72	S27	Ribosomal_S27e	PF01667.6	Ribosomal protein S27	0	0	0	3.6.5.3	protein biosynthesis
jgi|Thaps3|30075|estExt_Genewise1.C_chr_140265	224009700	primary	0	1	0	1	1	1	0	1	0.742	0.144		12.3	2	10.2	2	25	6	15	46.7	10	22	K02729	26503	PAE2; endopeptidase/ peptidase/ threonine endopeptidase	Proteasome	PF00227.14	Proteasome A-type and B-type	hydrolases	3.4.25.1	ath:At3g14290 MLN21.1; 20S proteasome alpha subunit E2 (PAE2) [EC:3.4.25.1] [KO:K02729]	0	0
jgi|Thaps3|30105|estExt_Genewise1.C_chr_150021	224010173	primary	0	0	0	0	0	1	0	2	1.473	0.714		--	--	3.1	1	--	--	--	--	--	--	K00787	41318.6	farnesyl diphosphate synthase	polyprenyl_synt	PF00348.7	Polyprenyl synthetase	0	0	0	0	0
jgi|Thaps3|30154|estExt_Genewise1.C_chr_150128	224010307	primary	2	7	5	7	4	4	3	4	0.981	-0.268		15.9	5	14.5	4	22.8	17	78	22.8	15	58	K02901	16497.7	hypothetical protein LOC548934	KOW	PF00467.17	KOW motif	0	0	0	3.6.5.3	protein biosynthesis
jgi|Thaps3|3018|fgenesh1_pg.C_chr_2000973	223995825	primary	2	2	1	2	3	3	1	1	0.701	0.069		8.2	3	6.4	3	23.9	10	20	9.1	4	13	K00831	55762.8	Sde_1332: Phosphoserine transaminase	Aminotran_5	PF00266.8	Aminotransferase class-V	transferase	2.6.1.52	cme:CMT252C phosphoserine aminotransferase [EC:2.6.1.52] [KO:K00831]	2.6.1	transaminase activity
jgi|Thaps3|30193|estExt_Genewise1.C_chr_16a0021	224014054	primary	2	2	2	2	1	1	1	1	1.147	-0.435		6.1	4	1.7	1	15	7	15	16.4	11	24	K01428	85834.4	hydrolase/ nickel ion binding / urease	Urease_gamma	PF00547.8	Urease, gamma subunit	hydrolases	3.5.1.5	ath:At1g67550 F12B7.10; urease, putative / urea amidohydrolase, putative [EC:3.5.1.5] [KO:K01428 K01429 K01430]	3	hydrolase activity
jgi|Thaps3|30301|estExt_Genewise1.C_chr_170107	224011082	primary	0	1	0	0	1	3	2	3	2.206	1.106		1.4	1	7	7	5	4	7	4.7	5	12	K01952	143746	putative formylglycineamide ribotide amidotransferase	AIRS	PF00586.13	AIR synthase related protein, N-terminal domain	ligase	6.3.5.3	ath:At1g74260 F1O17.7; AIR synthase-related family protein [EC:6.3.5.3] [KO:K01952]	0	0
jgi|Thaps3|30380|estExt_Genewise1.C_chr_180081	209583601	primary	1	1	1	1	4	5	5	5	44.002	1.168	YES	5.4	1	11.2	3	--	--	--	13.8	3	3	K01803	28972.2	triosephosphate isomerase	TIM	PF00121.8	Triosephosphate isomerase	isomerase	5.3.1.1	ath:At2g21170 F26H11.7; triosephosphate isomerase, chloroplast, putative [EC:5.3.1.1] [KO:K01803]	5.3.1.1	triose-phosphate isomerase activity
jgi|Thaps3|30385|estExt_Genewise1.C_chr_180095	209583609	primary	17	18	21	20	13	10	12	15	5.951	-0.398		56.3	15	47.2	12	37.7	13	83	30.7	11	55	0	21262.7	fucoxanthin chlorophyll a/c binding protein	Chloroa_b-bind	PF00504.11	Chlorophyll A-B binding protein	0	0	0	0	0
jgi|Thaps3|30478|estExt_Genewise1.C_chr_19b_310028	224014883	primary	0	0	0	0	0	0	0	0	1	-0.002		--	--	--	--	--	--	--	10	4	8	K02500	61676.1	Histidine biosynthesis protein HisF:Imidazole glycerol phosphate synthase, glutamine amidotransferase subunit	Peptidase_C26	PF07722.2	Peptidase C26	transferase	2.4.2.-	ath:At4g26900 F10M23.240; imidazole glycerol phosphate synthase hisHF, chloroplast / IGP synthase / ImGPP synthase / IGPS [EC:2.4.2.-] [KO:K02500 K02501]	0	0
jgi|Thaps3|3054|fgenesh1_pg.C_chr_2001009	223995857	primary	2	3	2	2	0	0	0	0	3.808	-1.339		9.2	3	--	--	16.6	6	15	--	--	--	0	43779.5	cobalamin synthesis protein/P47K [Streptomyces hygroscopicus ATCC 53653]	cobW	PF02492.8	CobW/HypB/UreG, nucleotide-binding domain	0	0	0	0	0
jgi|Thaps3|3057|fgenesh1_pg.C_chr_2001012	223995861	primary	0	0	0	0	0	1	1	0	1.399	0.583		--	--	6.2	1	--	--	--	24.9	6	7	K00926	39658.6	P3TCK_04826: carbamate kinase	AA_kinase	PF00696.16	Amino acid kinase family	0	0	0	2.7.2.2	carbamate kinase activity
jgi|Thaps3|30659|estExt_Genewise1.C_chr_220067	224012735	primary	0	0	1	0	1	1	4	1	1.108	0.909		--	--	16.7	4	8.2	2	6	31.4	11	41	K01069	32384.5	metallo-beta-lactamase family protein	Lactamase_B	PF00753.15	Metallo-beta-lactamase superfamily	hydrolases	3.1.2.6	cal:orf19.4088 GLO2; hydroxyacylglutathione hydrolase [EC:3.1.2.6] [KO:K01069]	3	hydrolase activity
jgi|Thaps3|30683|estExt_Genewise1.C_chr_220116	224012449	primary	1	1	1	1	3	3	4	3	5.198	0.815		15.2	2	23.2	3	28.3	4	6	34.6	7	22	K02726	26038.7	unknown	Proteasome	PF00227.14	Proteasome A-type and B-type	hydrolases	3.4.25.1	ath:At1g16470 F3O9.27; 20S proteasome alpha subunit B (PAB1) (PRC3) [EC:3.4.25.1] [KO:K02726]	0	0
jgi|Thaps3|3078|fgenesh1_pg.C_chr_3000012	223996932	primary	2	2	1	2	0	0	0	0	2.492	-1.202		2	4	--	--	3.2	8	30	--	--	--	K01516	193615	LOC485463: similar to CG12149-PA isoform 5	Zip	PF02535.10	ZIP Zinc transporter	0	0	0	0	0
jgi|Thaps3|30832|e_gw1.1.769.1	223993369	primary	1	0	1	0	0	1	0	0	0.887	-0.254		--	--	10	1	--	--	--	--	--	--	K02867	16477.1	unnamed protein product	Ribosomal_L11_N	PF03946.3	Ribosomal protein L11, N-terminal domain	0	0	0	3.6.5.3	protein biosynthesis
jgi|Thaps3|30851|e_gw1.1.53.1	223993261	primary	0	0	0	0	0	0	0	0	1	-0.002		--	--	--	--	--	--	--	4.3	2	4	K03694	84519.4	endopeptidase Clp ATP-binding chain	AAA	PF00004.17	ATPase family associated with various cellular activities (AAA)	hydrolases	3.4.21.92	tpv:TP04_0800 ATP-dependent Clp protease ATP-binding subunit [EC:3.4.21.92] [KO:K01358]	3.4.21	serine-type endopeptidase activity
jgi|Thaps3|30919|e_gw1.1.671.1	223993603	primary	0	0	1	0	0	0	0	0	0.815	-0.339		4.1	1	--	--	--	--	--	9.9	2	3	K08517	25411.3	hypothetical protein	Synaptobrevin	PF00957.9	Synaptobrevin	0	0	0	0	0
jgi|Thaps3|30939|e_gw1.1.875.1	223993007	primary	0	1	0	0	0	0	0	0	1.004	-0.342		16.2	1	--	--	--	--	--	--	--	--	K02518	8306.7	bacterial protein translation initiation factor 1 (IF-1)	S1	PF00575.11	S1 RNA binding domain	0	0	0	0	0
jgi|Thaps3|30971|e_gw1.1.698.1	223994213	primary	0	0	1	1	0	0	1	0	0.765	-0.22		9.4	1	--	--	--	--	--	--	--	--	0	21002.6	MGC79547 protein	MIR	PF02815.8	MIR domain	0	0	0	0	0
jgi|Thaps3|30972|e_gw1.1.232.1	223993565	primary	1	1	1	1	1	0	0	1	0.784	-0.355		2.7	1	2.7	1	--	--	--	--	--	--	0	43222.9	transporter, putative	DUF791	PF05631.3	Protein of unknown function (DUF791)	0	0	0	0	0
jgi|Thaps3|30976|e_gw1.1.825.1	223993175	primary	0	1	2	2	2	1	0	0	0.982	-0.292		49.3	2	49.3	2	43.8	2	4	--	--	--	0	7633.1	FK506 binding / peptidyl-prolyl cis-trans isomerase	FKBP_C	PF00254.16	FKBP-type peptidyl-prolyl cis-trans isomerase	0	0	0	0	0
jgi|Thaps3|30977|e_gw1.1.591.1	223994725	primary	0	0	0	0	1	2	1	0	1.66	0.884		--	--	21.7	2	--	--	--	11.1	1	1	K01462	20273.3	peptide deformylase	Pep_deformylase	PF01327.10	Polypeptide deformylase	hydrolases	3.5.1.31	cme:CME111C polypeptide deformylase (formylmethionine deformylase) [EC:3.5.1.31] [KO:K01450]	3.5.1.31	formylmethionine deformylase activity
jgi|Thaps3|3098|fgenesh1_pg.C_chr_3000032	223996952	primary	0	0	0	0	0	0	0	1	1.012	0.334		--	--	7.7	1	--	--	--	26.2	3	3	K07575	21207.5	SPBC31F10.12: hypothetical protein	PUA	PF01472.8	PUA domain	0	0	0	0	0
jgi|Thaps3|30981|e_gw1.1.583.1	223993297	primary	-	-	-	-	-	-	-	-	-	-		5	1	--	--	--	--	--	--	--	--	K08081	28195.4	oxidoreductase	adh_short	PF00106.13	short chain dehydrogenase	oxidoreductase	1.1.1.206	ath:At5g06060 K18J17.1; short-chain dehydrogenase/reductase family protein (tropinone reductase, putative) [EC:1.1.1.206] [KO:K08081]	1	oxidoreductase activity
jgi|Thaps3|30986|e_gw1.1.559.1	223994497	primary	0	0	0	0	0	0	0	0	1	-0.002		--	--	--	--	--	--	--	--	--	--	K07152	21013.2	putative SCO1 protein	SCO1-SenC	PF02630.4	SCO1/SenC	0	0	0	0	0
jgi|Thaps3|31006|e_gw1.1.672.1	223994401	primary	6	4	5	6	3	5	6	6	0.59	-0.064		27.8	5	20.7	4	33.8	6	22	27.3	5	21	K05808	21831.8	Sigma 54 modulation protein/ribosomal protein S30EA	Ribosomal_S30AE	PF02482.8	Sigma 54 modulation protein / S30EA ribosomal protein	0	0	0	0	0
jgi|Thaps3|31012|e_gw1.1.533.1	223994827	primary	1	2	0	1	3	2	4	3	1.946	0.785		23.2	4	20.9	6	--	--	--	26.6	6	6	K00228	34000.5	chloroplast coproporphyrinogen III oxidase	Coprogen_oxidas	PF01218.8	Coproporphyrinogen III oxidase	oxidoreductase	1.3.3.3	cme:CMO136C coproporphyrinogen III oxidase [EC:1.3.3.3] [KO:K00228]	1.3.3.3	coproporphyrinogen oxidase activity
jgi|Thaps3|31035|e_gw1.1.144.1	223993095	primary	-	-	-	-	-	-	-	-	-	-		--	--	--	--	--	--	--	--	--	--	E3.4.21.-	54102.1	serine-type endopeptidase/ serine-type peptidase/ trypsin	Trypsin	PF00089.13	Trypsin	hydrolases	3.4.21.-	xla:496061 LOC496061; hypothetical LOC496061 [EC:3.4.21.-]	3.4.21.4	trypsin activity
jgi|Thaps3|31037|e_gw1.1.136.1	223993165	primary	0	3	0	1	0	1	1	0	1.113	-0.267		6.9	3	6.9	2	10.8	7	16	17.9	7	12	E3.6.1.3	52289.5	hypothetical protein	DEAD	PF00270.16	DEAD/DEAH box helicase	hydrolases	3.6.1.3	pfa:PFL1310c ATP-dependent RNA helicase, putative [EC:3.6.1.3] [KO:K01509]	0	0
jgi|Thaps3|31064|e_gw1.1.818.1	223993943	primary	0	0	0	0	0	0	0	0	1	-0.002		--	--	--	--	--	--	--	--	--	--	0	8920.32	ubiquitin-like protein	ubiquitin	PF00240.12	Ubiquitin family	0	0	0	0	0
jgi|Thaps3|31084|e_gw1.1.788.1	223993973	primary	7	7	8	7	6	7	5	7	0.701	-0.125		35.5	9	31.9	5	31.9	7	41	41.3	9	19	K02955	14755	structural constituent of ribosome	Ribosomal_S11	PF00411.7	Ribosomal protein S11	0	0	0	3.6.5.3	protein biosynthesis
jgi|Thaps3|31091|e_gw1.1.657.1	223994099	primary	3	3	3	5	2	4	4	2	0.75	-0.147		25.2	5	23.2	4	29.1	4	5	37.1	5	9	K00940	16916.6	nucleoside diphosphate kinase	NDK	PF00334.8	Nucleoside diphosphate kinase	transferase	2.7.4.6	lma:LmjF32.2950 nucleoside diphosphate kinase b [EC:2.7.4.6] [KO:K00940]	2.7.4.6	nucleoside diphosphate kinase activity
jgi|Thaps3|3110|fgenesh1_pg.C_chr_3000044	223997970	primary	0	0	2	2	2	2	1	1	0.676	0.302		3.2	1	3.2	1	--	--	--	3.2	2	3	0	55705	NAP1_11498: hypothetical protein	0	0	0	0	0	0	0	0
jgi|Thaps3|31125|e_gw1.1.496.1	223994529	primary	-	-	-	-	-	-	-	-	-	-		--	--	--	--	--	--	--	--	--	--	E1.1.1.-	34736.4	oxidoreductase	adh_short	PF00106.13	short chain dehydrogenase	oxidoreductase	1.1.1.-	hsa:145226 RDH12; retinol dehydrogenase 12 (all-trans/9-cis/11-cis) [EC:1.1.1.-] [KO:K00100]	1	oxidoreductase activity
jgi|Thaps3|31128|e_gw1.1.623.1	223994783	primary	2	1	2	2	2	2	1	2	0.681	-0.011		17.4	2	17.4	2	4.7	2	6	4.7	2	7	0	25528.1	fucoxanthin chlorophyll a/c binding protein	Chloroa_b-bind	PF00504.11	Chlorophyll A-B binding protein	0	0	0	0	0
jgi|Thaps3|3114|fgenesh1_pg.C_chr_3000048		primary	0	1	1	0	3	2	1	1	0.927	0.698		13.9	2	13.9	2	17	3	7	11.9	2	9	E1	20551.5	prxQ: peroxiredoxin Q	AhpC-TSA	PF00578.8	AhpC/TSA family	0	0	0	1	oxidoreductase activity
jgi|Thaps3|31169|e_gw1.1.789.1		primary	-	-	-	-	-	-	-	-	-	-		--	--	--	--	--	--	--	21.8	3	7	K03564	17204.4	COG1225: Peroxiredoxin	AhpC-TSA	PF00578.8	AhpC/TSA family	oxidoreductase	1.11.1.15	lma:LmjF15.1080 tryparedoxin peroxidase [EC:1.11.1.15] [KO:K03386]	1	oxidoreductase activity
jgi|Thaps3|3119|fgenesh1_pg.C_chr_3000053	223996976	primary	0	0	0	0	0	0	0	0	1	-0.002		--	--	--	--	--	--	--	19.1	1	2	0	12391.8	Hypothetical Proteins No BLAST results-PFAM: GHMP kinases putative ATP-binding protein 41133kDa	0	0	0	0	0	0	0	0
jgi|Thaps3|31277|e_gw1.1.887.1	223994227	primary	0	0	2	1	0	0	0	0	1.732	-0.706		16.7	2	--	--	19.7	5	29	19.7	4	19	K02983	7268.66	ubiquitin-like protein/ribosomal protein	Ribosomal_S30	PF04758.4	Ribosomal protein S30	0	0	0	3.6.5.3	protein biosynthesis
jgi|Thaps3|3131|fgenesh1_pg.C_chr_3000065	223996992	primary	-	-	-	-	-	-	-	-	-	-		--	--	1.8	1	--	--	--	--	--	--	E2.7.11.-	51271	MtrDRAFT_AC151823g16v1: Protein kinase; Amino acid-binding ACT	Pkinase_Tyr	PF07714.4	Protein tyrosine kinase	transferase	2.7.11.-	tcr:508153.400 serine/threonine protein kinase [EC:2.7.11.-] [KO:K08286]	2.7.1.37	protein kinase activity
jgi|Thaps3|31362|e_gw1.1.279.1	223993443	primary	7	5	6	6	4	4	4	4	1.384	-0.347		16.7	6	9.5	4	19.6	11	26	30.3	16	44	K01903	45350.8	ATP-specific succinyl-CoA synthetase subunit beta	GARS_B	PF02842.5	Phosphoribosylglycinamide synthetase, B domain	ligase	6.2.1.5	ddi:DDB0231357 scsC; ATP-specific succinyl-CoA synthetase subunit beta [EC:6.2.1.5] [KO:K01903]	0	0
jgi|Thaps3|31383|e_gw1.1.392.1	223993043	primary	19	28	26	24	49	40	42	47	5185.61	0.596	YES	46.1	17	54.7	25	58.1	28	164	65.9	45	405	K00134	39587.3	glyceraldehyde-3-phosphate dehydrogenase precursor	Gp_dh_N	PF00044.11	Glyceraldehyde 3-phosphate dehydrogenase, NAD binding domain	oxidoreductase	1.2.1.12	ath:At1g79530 T8K14.5; glyceraldehyde 3-phosphate dehydrogenase, cytosolic, putative / NAD-dependent glyceraldehyde-3-phosphate dehydrogenase, putative [EC:1.2.1.12] [KO:K00134]	1.2.1.12	glyceraldehyde-3-phosphate dehydrogenase (phosphorylating) activity
jgi|Thaps3|31394|e_gw1.1.253.1	223992617	primary	2	4	6	5	9	12	12	13	178.015	0.874	YES	21.8	5	38.4	11	20	6	21	33.5	12	54	K10206	44264.4	putative aminotransferase AGD2	Aminotran_1_2	PF00155.9	Aminotransferase class I and II	transferase	2.6.1.1	cme:CMN323C unknown transaminase [EC:2.6.1.1] [KO:K00812]	2.6.1	transaminase activity
jgi|Thaps3|31424|e_gw1.1.326.1	223993013	primary	3	1	2	2	2	3	4	3	0.96	0.308		6.5	2	15.9	6	--	--	--	15.1	4	21	K00813	45197.7	hypothetical protein AN1993.2	Aminotran_1_2	PF00155.9	Aminotransferase class I and II	transferase	2.6.1.1	cne:CNM00950 aspartate aminotransferase mitochondrial precursor [EC:2.6.1.1] [KO:K00813]	2.6.1	transaminase activity
jgi|Thaps3|31446|e_gw1.1.889.1	223993573	primary	1	2	1	2	1	1	1	1	0.824	-0.272		20.3	1	20.3	1	--	--	--	--	--	--	E3.6.5.3	8457.05	ribosomal protein S21	Ribosomal_S21	PF01165.9	Ribosomal protein S21	0	0	0	3.6.5.3	protein biosynthesis
jgi|Thaps3|31451|e_gw1.1.782.1	223994385	primary	4	3	6	5	0	0	1	0	12.648	-1.607	YES	11.2	2	--	--	42.9	7	30	31.7	3	7	K02876	17020.5	chloroplast 50S ribosomal protein L15	Ribosomal_L15	PF01305.7	Ribosomal protein L15 amino terminal region	0	0	0	3.6.5.3	protein biosynthesis
jgi|Thaps3|31516|e_gw1.1.204.1	223994639	primary	5	7	7	6	3	2	4	3	4.677	-0.613		19.1	6	10.8	5	20.4	10	19	6.6	6	15	0	57779.5	NOP56	NOP5NT	PF08156.1	NOP5NT (NUC127) domain	0	0	0	0	0
jgi|Thaps3|31535|e_gw1.1.182.1	223993147	primary	0	0	0	0	1	1	1	1	1.371	0.912		--	--	5.8	2	--	--	--	19.7	8	11	K05864	52957.3	dual-family immunophilin 57 kDa	FKBP_C	PF00254.16	FKBP-type peptidyl-prolyl cis-trans isomerase	isomerase	5.2.1.8	ath:At3g25230 MJL12.21; peptidyl-prolyl cis-trans isomerase / FK506-binding protein (ROF1) [EC:5.2.1.8] [KO:K01802]	0	0
jgi|Thaps3|31543|e_gw1.1.301.1	223994525	primary	-	-	-	-	-	-	-	-	-	-		--	--	--	--	--	--	--	--	--	--	E3.6.4.3	37828	expressed protein	Sigma54_activat	PF00158.15	Sigma-54 interaction domain	hydrolases	3.6.4.3	ath:At1g80350 F5I6.10; katanin 1 (KTN1) [EC:3.6.4.3] [KO:K07767]	0	0
jgi|Thaps3|31564|e_gw1.1.856.1	223993353	primary	0	1	0	0	0	0	0	0	1.004	-0.342		22.3	1	--	--	--	--	--	34	3	4	0	10194	Hypothetical protein CBG18602	LSM	PF01423.11	LSM domain	0	0	0	0	0
jgi|Thaps3|31569|e_gw1.1.239.1	223993357	primary	1	5	3	3	19	17	16	15	272903	1.557	YES	10.7	4	35.9	18	20.9	7	14	47	19	71	K07375	49669.7	Tubulin beta chain (Beta tubulin) >gi|8926601|gb|AAF81906.1| beta-tubulin	Tubulin	PF00091.14	Tubulin/FtsZ family, GTPase domain	0	0	0	3.6.5.1	GTPase activity
jgi|Thaps3|31635|e_gw1.1.379.1	223994731	primary	0	0	0	0	1	1	3	1	2.33	1.137		--	--	14.4	3	14.7	5	13	19.1	5	15	0	36250	phosphoenolpyruvate/phosphate translocator precursor	DUF6	PF00892.9	Integral membrane protein DUF6	0	0	0	0	0
jgi|Thaps3|31636|e_gw1.1.522.1	223994089	primary	0	0	0	0	2	2	3	2	3.456	1.35		--	--	8.6	2	--	--	--	21.9	4	15	E5.1.3.3	30392.8	apospory-associated protein C; APOC	Aldose_epim	PF01263.9	Aldose 1-epimerase	0	0	0	5.1.3.3	aldose 1-epimerase activity
jgi|Thaps3|31705|e_gw1.2.623.1	223995359	primary	0	0	1	1	0	1	1	0	0.725	-0.017		17.3	1	17.3	1	17.3	2	3	--	--	--	0	19570.8	hypothetical protein UM03207.1	Mpv17_PMP22	PF04117.2	Mpv17 / PMP22 family	0	0	0	0	0
jgi|Thaps3|31749|e_gw1.2.682.1		primary	7	3	6	6	3	5	4	5	1.027	-0.234		16.7	4	16.7	3	40.9	2	2	31.7	5	15	0	20350.6	light-harvesting complex protein LHCC4	Chloroa_b-bind	PF00504.11	Chlorophyll A-B binding protein	0	0	0	0	0
jgi|Thaps3|31751|e_gw1.2.666.1	223996799	primary	0	0	0	0	0	0	0	0	1	-0.002		--	--	--	--	--	--	--	17	3	6	K02503	20064.1	putative protein kinase C inhibitor	HIT	PF01230.12	HIT domain	0	0	0	0	0
jgi|Thaps3|31759|e_gw1.2.293.1	223995155	primary	0	0	0	1	0	0	1	0	0.94	-0.03		--	--	3.5	1	--	--	--	--	--	--	K03531	32857.7	FtsZ	Tubulin	PF00091.14	Tubulin/FtsZ family, GTPase domain	0	0	0	3.6.5.1	GTPase activity
jgi|Thaps3|31778|e_gw1.2.747.1	223996805	primary	0	0	0	0	2	1	1	0	1.649	0.86		--	--	13.2	1	--	--	--	--	--	--	0	15075.6	PREDICTED: similar to CG1359-PA	Sybindin	PF04099.2	Sybindin-like family	0	0	0	0	0
jgi|Thaps3|31809|e_gw1.2.578.1	223996145	primary	3	3	3	3	2	3	4	3	0.569	-0.024		17.2	3	37.9	8	27.8	5	9	15.4	4	10	K00939	24597.7	Adenylate kinase	ADK	PF00406.11	Adenylate kinase	transferase	2.7.4.3	sce:YDR226W ADK1; adenylate kinase [EC:2.7.4.3] [KO:K00939]	2.7.4.3	adenylate kinase activity
jgi|Thaps3|31810|e_gw1.2.112.1	223995697	primary	2	2	5	5	3	3	3	5	0.66	0.009		16.6	6	18.7	5	16	4	4	18.1	6	8	E2.7.1.40	52541.7	pyruvate kinase	PK	PF00224.10	Pyruvate kinase, barrel domain	transferase	2.7.1.40	cel:F25H5.3b Hypothetical protein F25H5.3b [EC:2.7.1.40] [KO:K00873]	2.7.1.40	pyruvate kinase activity
jgi|Thaps3|31818|e_gw1.2.447.1	223996259	primary	3	2	2	2	1	2	0	0	1.113	-0.645		15.2	2	7.6	1	12.3	2	2	21.7	4	7	0	29759.1	Solute carrier family 25, member 1, precursor	Mito_carr	PF00153.14	Mitochondrial carrier protein	0	0	0	0	0
jgi|Thaps3|31829|e_gw1.2.308.1		primary	2	0	1	1	11	12	12	12	23443.3	1.869	YES	12.2	3	48	12	29.8	6	7	32.6	11	25	K01738	33260.5	putative chloroplast cysteine synthase 1 precursor	PALP	PF00291.14	Pyridoxal-phosphate dependent enzyme	transferase	2.5.1.47	ath:At3g59760 F24G16.30; cysteine synthase, mitochondrial, putative / O-acetylserine (thiol)-lyase, putative / O-acetylserine sulfhydrylase, putative [EC:2.5.1.47] [KO:K01738]	4	lyase activity
jgi|Thaps3|3183|fgenesh1_pg.C_chr_3000117	209586199	primary	0	0	0	0	1	3	1	0	2.191	1.006		--	--	28.7	2	--	--	--	--	--	--	0	15312.1	H3 gene: histone 3	Histone	PF00125.12	Core histone H2A/H2B/H3/H4	0	0	0	0	0
jgi|Thaps3|3184|fgenesh1_pg.C_chr_3000118	209586202	primary	12	17	15	12	10	13	10	10	1.332	-0.241		52.4	12	62.1	13	59.2	12	50	58.3	16	69	0	11383.6	Histone H4.	Histone	PF00125.12	Core histone H2A/H2B/H3/H4	0	0	0	0	0
jgi|Thaps3|31851|e_gw1.2.405.1		primary	0	0	0	0	2	2	2	3	3.129	1.382		--	--	12.7	2	18.3	3	4	42.6	10	24	K00059	26204.2	CR051 protein	adh_short	PF00106.13	short chain dehydrogenase	oxidoreductase	1.1.1.100	cme:CMS393C chloroplast 3-oxoacyl-[acyl-carrier protein] reductase orecursor [EC:1.1.1.100] [KO:K00059]	1	oxidoreductase activity
jgi|Thaps3|31859|e_gw1.2.748.1	223995851	primary	1	1	0	0	0	0	0	0	1.246	-0.57		16.8	2	--	--	29.2	2	5	19.5	1	3	0	11970.9	small nuclear ribonucleoprotein polypeptide B/B'	LSM	PF01423.11	LSM domain	0	0	0	0	0
jgi|Thaps3|31862|e_gw1.2.498.1	223996571	primary	0	1	0	0	0	2	1	3	1.489	0.8		7.7	1	26.3	3	--	--	--	15.5	2	4	0	21030.7	protein phosphatase 2C, putative	PP2C	PF00481.10	Protein phosphatase 2C	0	0	0	0	0
jgi|Thaps3|31912|e_gw1.2.676.1	223995731	primary	3	4	1	1	2	2	3	1	0.673	-0.064		22.5	4	32.9	4	37.6	3	8	45.1	7	18	K03767	18524	peptidylprolyl isomerase A, like	Pro_isomerase	PF00160.10	Cyclophilin type peptidyl-prolyl cis-trans isomerase	isomerase	5.2.1.8	dre:335519 ppial; peptidylprolyl isomerase A, like [EC:5.2.1.8] [KO:K03767]	0	0
jgi|Thaps3|31930|e_gw1.2.77.1	223995685	primary	18	15	12	13	3	5	7	7	429.944	-0.881	YES	37.5	20	23.9	10	32.7	18	44	37	16	39	K03798	61955.6	cell division protein FtsH2	FtsH_ext	PF06480.4	FtsH Extracellular	hydrolases	3.4.24.-	cme:CMQ295C cell division protein FtsH [EC:3.4.24.-] [KO:K03798]	3.4.24	metalloendopeptidase activity
jgi|Thaps3|31983|e_gw1.2.600.1		primary	-	-	-	-	-	-	-	-	-	-		19.3	2	0	0	36	5	16	--	--	--	0	21186.6	chloroplast light harvesting protein isoform 14	Chloroa_b-bind	PF00504.11	Chlorophyll A-B binding protein	0	0	0	0	0
jgi|Thaps3|32022|e_gw1.2.300.1	223995355	primary	2	3	3	2	3	1	3	1	0.819	-0.142		24.8	5	12.9	4	25.8	9	15	21.5	8	19	0	33217.4	unknown protein	Band_7	PF01145.13	SPFH domain / Band 7 family	0	0	0	0	0
jgi|Thaps3|32037|e_gw1.2.270.1	223994953	primary	1	0	0	1	1	0	0	0	0.841	-0.254		10.9	2	--	--	20.5	5	19	25.2	8	22	K03066	45064.9	PREDICTED: similar to for proteasomal ATPase (SUG1)	AAA_2	PF07724.3	ATPase family associated with various cellular activities (AAA)	hydrolases	3.4.25.1	dme:CG1489-PA CG1489; CG1489 gene product from transcript CG1489-RA [EC:3.4.25.1] [KO:K03066]	3	hydrolase activity
jgi|Thaps3|32066|e_gw1.2.351.1	223995633	primary	1	0	0	1	0	0	0	0	1.065	-0.595		7.2	2	--	--	--	--	--	--	--	--	0	33267.1	PREDICTED: similar to acid phosphatase-like 2	Mito_carr	PF00153.14	Mitochondrial carrier protein	0	0	0	0	0
jgi|Thaps3|32201|e_gw1.2.62.1		primary	3	2	2	3	6	7	6	5	7.515	0.74		9	4	17	11	18.2	9	15	16.1	10	26	K03405	76602.7	Mg-chelatase subunit D	Mg_chelatase	PF01078.10	Magnesium chelatase, subunit ChlI	ligase	6.6.1.1	cme:CMM270C magnesium chelatase subunits I and D [EC:6.6.1.1] [KO:K03404 K03405]	6.6.1.1	magnesium chelatase activity
jgi|Thaps3|32211|e_gw1.2.734.1	223995789	primary	0	0	0	0	0	0	0	0	1	-0.002		--	--	--	--	--	--	--	--	--	--	0	17123.6	ENSANGP00000020650	G10	PF01125.7	G10 protein	0	0	0	0	0
jgi|Thaps3|32252|e_gw1.2.426.1	223996325	primary	0	0	0	0	1	0	1	1	1.582	0.758		--	--	6.2	1	--	--	--	6.2	1	7	K01807	25724.8	chloroplast ribose-5-phosphate isomerase	Rib_5-P_isom_A	PF06026.4	Ribose 5-phosphate isomerase A (phosphoriboisomerase A)	isomerase	5.3.1.6	cme:CMO291C ribose 5-phosphate isomerase [EC:5.3.1.6] [KO:K01807]	5.3.1.6	ribose-5-phosphate isomerase activity
jgi|Thaps3|3229|fgenesh1_pg.C_chr_3000163	223997094	primary	-	-	-	-	-	-	-	-	-	-		--	--	--	--	23.3	2	9	23.3	2	7	E1.10.2.2	14226.5	PY00538: hypothetical protein	UCR_UQCRX_QCR9	PF05365.1	Ubiquinol-cytochrome C reductase, UQCRX/QCR9 like	0	0	0	1.10.2.2	ubiquinol-cytochrome-c reductase activity
jgi|Thaps3_bd|977|fgenesh1_pg.C_bd_26x41000022	223997094	secondaryID	-	-	-	-	-	-	-	-	-	-		--	--	--	--	23.3	2	9	23.3	2	7	E1.10.2.2	14226.5	PY00538: hypothetical protein	UCR_UQCRX_QCR9	PF05365.1	Ubiquinol-cytochrome C reductase, UQCRX/QCR9 like	0	0	0	1.10.2.2	ubiquinol-cytochrome-c reductase activity
jgi|Thaps3|32321|e_gw1.2.808.1		primary	1	2	1	1	4	2	3	4	2.657	0.629		18.1	1	38.6	2	--	--	--	20.5	2	2	E1.8.1.9	9231.6	SPAC7D4.07c	Thioredoxin	PF00085.8	Thioredoxin	oxidoreductase	1.8.1.9	cal:orf19.7611 TRX1; thioredoxin [EC:1.8.1.9] [KO:K00384]	0	0
jgi|Thaps3|3233|fgenesh1_pg.C_chr_3000167	223998094	primary	0	0	0	1	0	1	0	0	0.818	-0.001		3.4	1	5.4	1	--	--	--	21.9	5	7	0	38153.2	P0568D10.7: putative glutathione peroxidase	0	0	0	0	0	0	0	0
jgi|Thaps3|32332|e_gw1.2.419.1		primary	0	0	0	0	0	0	0	0	1	-0.002		--	--	--	--	--	--	--	8.2	1	2	K01807	25605.7	chloroplast ribose-5-phosphate isomerase	Rib_5-P_isom_A	PF06026.4	Ribose 5-phosphate isomerase A (phosphoriboisomerase A)	isomerase	5.3.1.6	cme:CMO291C ribose 5-phosphate isomerase [EC:5.3.1.6] [KO:K01807]	5.3.1.6	ribose-5-phosphate isomerase activity
jgi|Thaps3|32414|e_gw1.2.194.1	223994975	primary	0	0	0	0	1	0	0	0	1.01	0.331		--	--	5.4	2	6.5	2	2	7.2	2	2	K03977	50919.6	GTP-binding protein EngA	MMR_HSR1	PF01926.10	GTPase of unknown function	0	0	0	0	0
jgi|Thaps3|32459|e_gw1.2.479.1	223995719	primary	1	1	1	2	5	3	4	5	10.673	0.886	YES	12.6	4	16.9	5	16.9	4	10	51.2	16	37	K03969	28085.3	membrane-associated 30 kD protein-like	PspA_IM30	PF04012.2	PspA/IM30 family	0	0	0	0	0
jgi|Thaps3|32503|e_gw1.2.306.1	223996807	primary	0	0	2	1	0	0	0	0	1.732	-0.706		10.2	2	--	--	--	--	--	--	--	--	0	33025.1	unknown protein	LETM1	PF07766.2	LETM1-like protein	0	0	0	0	0
jgi|Thaps3|32507|e_gw1.2.657.1	223994925	primary	4	1	2	3	4	3	4	1	0.72	0.176		11.2	3	19	3	--	--	--	24	4	5	K02838	19634.5	ribosome recycling factor	RRF	PF01765.8	Ribosome recycling factor	0	0	0	3.6.5.3	protein biosynthesis
jgi|Thaps3|32577|e_gw1.3.377.1	223997516	primary	1	1	0	0	3	6	3	5	10.606	1.362	YES	8.7	2	36.2	8	6.4	2	2	18	4	16	K00133	37221.9	Aspartate-semialdehyde dehydrogenase, USG-1 related	DapB_N	PF01113.10	Dihydrodipicolinate reductase, N-terminus	oxidoreductase	1.2.1.11	ath:At1g14810 F10B6.22; semialdehyde dehydrogenase family protein [EC:1.2.1.11] [KO:K00133]	1.2.1.11	aspartate-semialdehyde dehydrogenase activity
jgi|Thaps3|3258|fgenesh1_pg.C_chr_3000192	223997122	primary	1	2	3	1	2	2	0	2	0.657	-0.099		12.1	3	11.5	2	35.6	7	21	12.1	5	15	K08902	19602.4	CwatDRAFT_5901: photosystem II 11 kD protein	0	0	0	0	0	0	0	0
jgi|Thaps3|32675|e_gw1.3.725.1	223997242	primary	2	0	1	1	1	2	1	0	0.669	0.024		15	1	15	1	21.8	3	5	23.8	3	4	K02958	16830.4	ribsomal protein S15e	Ribosomal_S19	PF00203.10	Ribosomal protein S19	0	0	0	3.6.5.3	protein biosynthesis
jgi|Thaps3|32704|e_gw1.3.441.1	223997866	primary	0	0	1	1	0	0	0	0	1.58	-0.547		5.1	1	--	--	--	--	--	16.3	3	3	E2.7.1.-	32654.4	unnamed protein product	cNMP_binding	PF00027.17	Cyclic nucleotide-binding domain	transferase	2.7.1.-	dme:CG15862-PA CG15862; CG15862 gene product from transcript CG15862-RA CG15862 gene product from transcript CG15862-RB [EC:2.7.1.-] [KO:K04739]	0	0
jgi|Thaps3|32723|e_gw1.3.645.1		primary	2	1	3	3	1	0	0	1	1.659	-0.833		20	2	19.4	2	19.4	2	6	8.3	1	4	0	19175.1	chloroplast light harvesting protein isoform 5	Chloroa_b-bind	PF00504.11	Chlorophyll A-B binding protein	0	0	0	0	0
jgi|Thaps3|32736|e_gw1.3.80.1	223997040	primary	0	0	0	0	0	0	0	0	1	-0.002		--	--	--	--	--	--	--	--	--	--	K01529	50741.8	PREDICTED: similar to DEAD (Asp-Glu-Ala-Asp) box polypeptide 10	DEAD	PF00270.16	DEAD/DEAH box helicase	hydrolases	3.6.1.-	xla:414715 MGC83105; hypothetical protein MGC83105 [EC:3.6.1.-] [KO:K01529]	0	0
jgi|Thaps3|32744|e_gw1.3.48.1	223998142	primary	0	0	0	0	0	0	0	0	1	-0.002		--	--	--	--	--	--	--	3.8	2	3	K01149	78734.6	RNA binding / ribonuclease	RNB	PF00773.8	RNB-like protein	hydrolases	3.1.13.-	ath:At2g17510 MJB20.7; ribonuclease II family protein [EC:3.1.13.-]	0	0
jgi|Thaps3|32752|e_gw1.3.718.1	223997350	primary	0	2	1	1	1	2	0	0	0.688	-0.186		10.1	3	16	2	19.3	4	38	19.3	5	28	K02896	13717.3	hypothetical protein SPAC6G9.09c	Ribosomal_L24e	PF01246.9	Ribosomal protein L24e	0	0	0	3.6.5.3	protein biosynthesis
jgi|Thaps3|32782|e_gw1.3.434.1	223998628	primary	0	0	0	0	0	0	0	0	1	-0.002		--	--	--	--	--	--	--	--	--	--	0	33290.2	CSN6A	Mov34	PF01398.10	Mov34/MPN/PAD-1 family	0	0	0	0	0
jgi|Thaps3|32790|e_gw1.3.777.1	223997072	primary	0	0	0	0	0	1	0	0	1.06	0.321		--	--	27.2	1	--	--	--	--	--	--	K03248	9413.75	unnamed protein product	RRM_1	PF00076.10	RNA recognition motif. (a.k.a. RRM, RBD, or RNP domain)	0	0	0	0	0
jgi|Thaps3|32805|e_gw1.3.507.1	223997870	primary	0	0	0	0	0	2	0	2	2.37	0.835		--	--	18.6	4	--	--	--	8.8	1	1	0	23192.8	spore formation protein	AAA	PF00004.17	ATPase family associated with various cellular activities (AAA)	0	0	0	0	0
jgi|Thaps3|32807|e_gw1.3.265.1	223997538	primary	0	0	0	0	2	1	0	1	2.19	0.883		--	--	1.9	1	6.2	2	5	--	--	--	E3.6.1.3	46707	hypothetical protein	ResIII	PF04851.5	Type III restriction enzyme, res subunit	hydrolases	3.6.1.3	pfa:PFL1310c ATP-dependent RNA helicase, putative [EC:3.6.1.3] [KO:K01509]	3	hydrolase activity
jgi|Thaps3|32845|e_gw1.3.574.1	223997414	primary	0	0	0	0	1	0	0	0	1.01	0.331		--	--	13.1	2	--	--	--	19	5	8	0	26853.6	putative protein	Epimerase	PF01370.10	NAD dependent epimerase/dehydratase family	0	0	0	0	0
jgi|Thaps3|32859|e_gw1.3.177.1	223998654	primary	0	0	0	0	0	0	0	0	1	-0.002		--	--	--	--	--	--	--	14.2	4	8	K01267	50925.1	aminopeptidase I/ aspartyl aminopeptidase	Peptidase_M18	PF02127.5	Aminopeptidase I zinc metalloprotease (M18)	hydrolases	3.4.11.21	ath:At5g60160 F15L12.1; aspartyl aminopeptidase - like protein [EC:3.4.11.21] [KO:K01267]	3.4.11.22	aminopeptidase I activity
jgi|Thaps3|32860|e_gw1.3.320.1	223997126	primary	4	4	3	2	5	6	5	4	1.449	0.378		20.8	4	14.1	4	--	--	--	45.8	14	46	K00208	32813.4	enoyl-acyl carrier reductase	0	0	0	oxidoreductase	1.3.1.9	pfa:MAL6P1.275 enoyl-acyl carrier reductase [EC:1.3.1.9] [KO:K00208]	1	oxidoreductase activity
jgi|Thaps3|32874|e_gw1.3.524.1	223997268	primary	5	3	4	5	8	9	12	9	23.352	0.694	YES	28.8	7	54.3	13	22.2	6	21	49.4	12	37	K04564	27060.7	manganese superoxide dismutase	Sod_Fe_N	PF00081.11	Iron/manganese superoxide dismutases, alpha-hairpin domain	oxidoreductase	1.15.1.1	cme:CMN023C manganese superoxide dismutase [EC:1.15.1.1] [KO:K04564]	1.15.1.1	superoxide dismutase activity
jgi|Thaps3|32914|e_gw1.3.583.1	223997030	primary	0	0	0	0	0	0	0	0	1	-0.002		--	--	--	--	--	--	--	--	--	--	K00411	18350.2	ubiquinol-cytochrome C reductase iron-sulfur subunit precursor	UCR_TM	PF02921.4	Ubiquinol cytochrome reductase transmembrane region	oxidoreductase	1.10.2.2	ath:At5g13430 T22N19.80; ubiquinol--cytochrome C reductase (cytochrome bc1 complex/complex III (mitochondrial electron transport)/ Rieske iron-sulfur protein), putative [EC:1.10.2.2] [KO:K00411]	1.10.2.2	ubiquinol-cytochrome-c reductase activity
jgi|Thaps3|36927|e_gw1.12.142.1		primary	-	-	-	-	-	-	-	-	-	-		--	--	0	0	--	--	--	26.4	4	5	K01783	24482.4	Ribulose-phosphate 3-epimerase	TMP-TENI	PF02581.6	Thiamine monophosphate synthase/TENI	isomerase	5.1.3.1	cme:CMT633C ribulose-5-phosphate 3-epimerase [EC:5.1.3.1] [KO:K01783]	5.1.3.1	ribulose-phosphate 3-epimerase activity
jgi|Thaps3|33726|e_gw1.4.422.1		secondaryID	-	-	-	-	-	-	-	-	-	-		--	--	0	0	--	--	--	26.4	4	5	K01783	24482.4	Ribulose-phosphate 3-epimerase	TMP-TENI	PF02581.6	Thiamine monophosphate synthase/TENI	isomerase	5.1.3.1	cme:CMT633C ribulose-5-phosphate 3-epimerase [EC:5.1.3.1] [KO:K01783]	5.1.3.1	ribulose-phosphate 3-epimerase activity
jgi|Thaps3|32924|e_gw1.3.559.1		secondaryID	-	-	-	-	-	-	-	-	-	-		--	--	0	0	--	--	--	26.4	4	5	K01783	24482.4	Ribulose-phosphate 3-epimerase	TMP-TENI	PF02581.6	Thiamine monophosphate synthase/TENI	isomerase	5.1.3.1	cme:CMT633C ribulose-5-phosphate 3-epimerase [EC:5.1.3.1] [KO:K01783]	5.1.3.1	ribulose-phosphate 3-epimerase activity
jgi|Thaps3|32945|e_gw1.3.533.1	223997572	primary	1	1	1	1	0	0	0	0	1.445	-0.899		5	1	--	--	19.2	5	6	--	--	--	K00235	27744.2	Sdhb-prov protein	Fer2	PF00111.16	2Fe-2S iron-sulfur cluster binding domain	oxidoreductase	1.3.5.1	xla:379939 sdhb-prov; succinate dehydrogenase complex, subunit B, iron sulfur (Ip) [EC:1.3.5.1] [KO:K00235]	1	oxidoreductase activity
jgi|Thaps3|32955|e_gw1.3.410.1	223997160	primary	2	2	1	0	6	3	3	1	1.578	0.658		23.2	4	25.4	6	23.8	6	22	11.6	4	20	K00344	32992.1	quinone oxidoreductase	ADH_N	PF08240.1	Alcohol dehydrogenase GroES-like domain	oxidoreductase	1.6.5.5	ddi:DDB0216934 hypothetical protein [EC:1.6.5.5] [KO:K00344]	0	0
jgi|Thaps3|3300|fgenesh1_pg.C_chr_3000234	223997164	primary	-	-	-	-	-	-	-	-	-	-		--	--	--	--	--	--	--	9.6	2	2	E2.1.1	25423.5	similar to Methylase involved in ubiquinone/menaquinone biosynthesis [Halorhodospira halophila SL1].	Methyltransf_11	PF08241.1	Methyltransferase domain	0	0	0	2.1.1	methyltransferase activity
jgi|Thaps3|33000|e_gw1.3.102.1	223997474	primary	0	0	0	0	0	0	0	0	1	-0.002		--	--	--	--	--	--	--	8.9	5	8	K01938	69673.7	formate-dihydrofolate ligase	FTHFS	PF01268.8	Formate--tetrahydrofolate ligase	ligase	6.3.4.3	ddi:DDB0230114 formate-dihydrofolate ligase [EC:6.3.4.3] [KO:K01938]	6.3.4.3	formate-tetrahydrofolate ligase activity
jgi|Thaps3|33008|e_gw1.3.187.1		primary	0	0	0	0	0	0	0	0	1	-0.002		--	--	--	--	--	--	--	11.8	4	5	K00800	47332.5	3-phosphoshikimate 1-carboxyvinyltransferase	EPSP_synthase	PF00275.9	EPSP synthase (3-phosphoshikimate 1-carboxyvinyltransferase)	transferase	2.5.1.19	cme:CMA048C 3-phosphoshikimate 1-carboxyvinyltransferase, chloroplast precursor [EC:2.5.1.19] [KO:K00800]	2.5.1.19	3-phosphoshikimate 1-carboxyvinyltransferase activity
jgi|Thaps3|33018|e_gw1.3.657.1	223998112	primary	20	20	25	21	12	13	13	13	23.969	-0.483		54.2	17	41.3	9	50.7	21	116	52.7	16	108	0	21786.1	fucoxanthin-chlorophyll a/c light-harvesting protein	Chloroa_b-bind	PF00504.11	Chlorophyll A-B binding protein	0	0	0	0	0
jgi|Thaps3|33021|e_gw1.3.399.1		primary	0	0	0	0	1	1	0	0	1.202	0.582		--	--	9.3	2	--	--	--	11.5	3	11	K03841	34784	PREDICTED: similar to fructose-1,6-bisphosphatase 1, like	FBPase	PF00316.9	Fructose-1-6-bisphosphatase	hydrolases	3.1.3.11	mmu:14121 Fbp1; fructose bisphosphatase 1 [EC:3.1.3.11] [KO:K03841]	0	0
jgi|Thaps3|33024|e_gw1.3.526.1	223997442	primary	0	0	0	0	0	0	0	0	1	-0.002		--	--	--	--	--	--	--	13.7	2	6	0	22582.4	PREDICTED: similar to isochorismatase domain containing 1	Isochorismatase	PF00857.10	Isochorismatase family	0	0	0	0	0
jgi|Thaps3|33044|e_gw1.3.137.1	223998046	primary	0	0	0	0	0	0	0	1	1.012	0.334		--	--	--	--	--	--	--	--	--	--	K04567	56483.7	Lysyl-tRNA synthetase, class-2	tRNA_anti	PF01336.12	OB-fold nucleic acid binding domain	ligase	6.1.1.6	cme:CMO044C lysine--tRNA ligase class II, chloroplast or mitochondrial [EC:6.1.1.6] [KO:K04567]	6.1.1.6	lysine-tRNA ligase activity
jgi|Thaps3|33046|e_gw1.3.129.1	223998586	primary	0	0	0	0	2	3	2	2	3.032	1.341		--	--	6.3	2	6.1	2	2	12.1	6	8	K01890	68250.1	Hypothetical protein LOC493608	B3_4	PF03483.6	B3/4 domain	ligase	6.1.1.20	dre:493608 zgc:92055 [EC:6.1.1.20] [KO:K01890]	6.1.1.20	phenylalanine-tRNA ligase activity
jgi|Thaps3|33072|e_gw1.3.111.1	223997570	primary	0	0	0	0	0	0	0	0	1	-0.002		--	--	--	--	3.8	2	2	14.4	4	5	0	66000.7	PREDICTED: similar to vesicle transport-related protein isoform a; vesicle transport-related protein; chromosome 14 open reading frame 163	Sec1	PF00995.12	Sec1 family	0	0	0	0	0
jgi|Thaps3|33104|e_gw1.3.420.1	223998308	primary	0	0	1	1	1	2	0	0	1.032	0.17		5.9	1	13.6	2	--	--	--	24.5	4	4	K03778	30881.1	D-lactate dehydrogenase	2-Hacid_dh_C	PF02826.6	D-isomer specific 2-hydroxyacid dehydrogenase, NAD binding domain	oxidoreductase	1.1.1.-	spo:SPAC186.07c 2-hydroxyacid dehydrogenase [EC:1.1.1.-] [KO:K00100]	1.1.1	oxidoreductase activity, acting on the CH-OH group of donors, NAD or NADP as acceptor
jgi|Thaps3|33126|e_gw1.3.632.1	223998436	primary	1	0	1	0	0	1	0	0	0.887	-0.254		16	2	12.2	1	32.6	5	6	39.2	7	16	K07976	20381.6	Rab family GTPase Rab8	Arf	PF00025.10	ADP-ribosylation factor family	0	0	0	0	0
jgi|Thaps3|33131|e_gw1.3.608.1		primary	16	15	18	20	12	10	12	12	1.873	-0.407		20.4	10	20.4	7	31.4	7	30	20.4	5	11	0	20562.6	light-harvesting protein	Chloroa_b-bind	PF00504.11	Chlorophyll A-B binding protein	0	0	0	0	0
jgi|Thaps3|33161|e_gw1.3.340.1	223997436	primary	0	0	0	0	1	0	1	0	1.31	0.57		--	--	3.8	1	--	--	--	3.8	1	2	K02835	41250.2	translation releasing factor RF-1	PCRF	PF03462.7	PCRF domain	hydrolases	3.1.1.29	pfa:PFI1575c peptide release factor, putative [EC:3.1.1.29] [KO:K02835]	0	0
jgi|Thaps3|33220|e_gw1.3.587.1	223998622	primary	0	0	0	0	0	0	0	0	1	-0.002		--	--	--	--	12.8	2	3	13.3	5	12	K07304	22065.9	peptide methionine sulfoxide reductase	PMSR	PF01625.9	Peptide methionine sulfoxide reductase	oxidoreductase	1.8.4.6	bta:281312 MSRA; methionine sulfoxide reductase A [EC:1.8.4.6] [KO:K07304]	1.8.4.6	protein-methionine-S-oxide reductase activity
jgi|Thaps3|33225|e_gw1.3.28.1	223998754	primary	0	0	0	0	0	1	0	1	1.327	0.584		--	--	3.9	2	--	--	--	--	--	--	K10357	83764.7	myosin heavy chain	Myosin_head	PF00063.10	Myosin head (motor domain)	0	0	0	0	0
jgi|Thaps3|3323|fgenesh1_pg.C_chr_3000257	223997188	primary	1	2	1	1	1	1	0	0	0.842	-0.488		8.7	2	4.2	1	6.9	2	3	8.3	3	6	0	55776.8	Hypothetical Proteins No BLAST results-PFAM: SF-assemblin/beta giardin 22506.3kDa	0	0	0	0	0	0	0	0
jgi|Thaps3|33241|e_gw1.3.684.1	223997388	primary	12	12	10	12	8	9	8	7	2.159	-0.306		39.1	9	39.1	8	40.4	14	71	46.6	15	49	K02880	17753.5	ribosomal protein PETRP-like	Ribosomal_L22	PF00237.8	Ribosomal protein L22p/L17e	0	0	0	3.6.5.3	protein biosynthesis
jgi|Thaps3|33252|e_gw1.3.287.1	223997020	primary	0	0	0	0	0	0	0	0	1	-0.002		--	--	--	--	--	--	--	--	--	--	K01529	44540.6	hypothetical protein	ResIII	PF04851.5	Type III restriction enzyme, res subunit	hydrolases	3.6.1.-	mmu:78394 Ddx52; DEAD (Asp-Glu-Ala-Asp) box polypeptide 52 [EC:3.6.1.-] [KO:K01529]	3	hydrolase activity
jgi|Thaps3|33270|e_gw1.3.749.1	224010100	primary	35	33	34	35	68	82	71	87	1.6087e+07	0.79	YES	37.1	11	39.5	7	37.1	10	37	37.1	8	32	0	13054.5	histone H2A.1	Histone	PF00125.12	Core histone H2A/H2B/H3/H4	0	0	0	0	0
jgi|Thaps3|33316|e_gw1.4.400.1	223999897	primary	0	0	0	1	0	0	0	1	0.678	0.018		--	--	13.4	2	--	--	--	--	--	--	K08678	35516	Squashed vulva protein 1	Epimerase	PF01370.10	NAD dependent epimerase/dehydratase family	lyases	4.2.1.46	cel:D2096.4 sqv-1; Squashed vulva protein 1 [EC:4.2.1.46] [KO:K01710]	0	0
jgi|Thaps3|33343|e_gw1.4.223.1	224000295	primary	1	0	0	0	4	4	2	3	4.824	1.31		7.6	2	8.4	4	4.1	2	2	23.9	10	18	K00033	53348.3	6-phosphogluconate dehydrogenase	NAD_binding_2	PF03446.4	NAD binding domain of 6-phosphogluconate dehydrogenase	oxidoreductase	1.1.1.44	ath:At1g64190 F22C12.5; 6-phosphogluconate dehydrogenase family protein [EC:1.1.1.44] [KO:K00033]	1.1.1.44	phosphogluconate dehydrogenase (decarboxylating) activity
jgi|Thaps3|33353|e_gw1.4.701.1		primary	1	0	0	0	0	0	0	0	1.041	-0.344		--	--	--	--	--	--	--	43.9	3	9	E1.8.1.9	9041.36	Thioredoxin >gi|4176392|dbj|BAA37154.1| thioredoxin	Glutaredoxin	PF00462.11	Glutaredoxin	oxidoreductase	1.8.1.9	cal:orf19.7611 TRX1; thioredoxin [EC:1.8.1.9] [KO:K00384]	0	0
jgi|Thaps3|33425|e_gw1.4.18.1	223999435	primary	1	1	1	1	0	0	0	0	1.445	-0.899		0.9	1	--	--	--	--	--	--	--	--	0	126483	unnamed protein product	GTP_EFTU	PF00009.14	Elongation factor Tu GTP binding domain	0	0	0	0	0
jgi|Thaps3|33432|e_gw1.4.178.1	224000583	primary	1	2	3	2	2	2	1	1	0.705	-0.188		7.2	3	10.7	3	--	--	--	16	4	4	K09494	55962.7	chaperonin containing TCP1, subunit 2 (beta)	Cpn60_TCP1	PF00118.13	TCP-1/cpn60 chaperonin family	0	0	0	0	0
jgi|Thaps3|33454|e_gw1.4.93.1		primary	-	-	-	-	-	-	-	-	-	-		--	--	--	--	--	--	--	--	--	--	K01895	74490	acetate--CoA ligase	AMP-binding	PF00501.15	AMP-binding enzyme	ligase	6.2.1.1	ddi:DDB0218038 hypothetical protein [EC:6.2.1.1] [KO:K01895]	0	0
jgi|Thaps3|33466|e_gw1.4.622.1	224000357	primary	1	0	1	2	1	0	1	0	1.149	-0.299		24.5	2	24.5	2	17.7	3	10	17.7	3	12	0	14897.4	hypothetical protein At2g02590	Sm_multidrug_ex	PF06695.1	Putative small multi-drug export protein	0	0	0	0	0
jgi|Thaps3|33476|e_gw1.4.233.1	224000289	primary	0	0	0	0	0	0	1	0	0.985	0.335		--	--	6.1	1	--	--	--	3.9	1	1	0	48970.8	hypothetical protein DDB0185929	Diphthamide_syn	PF01866.7	Putative diphthamide synthesis protein	0	0	0	0	0
jgi|Thaps3|3353|fgenesh1_pg.C_chr_3000287	223997212	primary	4	2	5	5	4	5	4	5	0.592	0.09		20.4	6	28.1	9	41.8	14	24	26.9	9	16	K00101	47437.8	Hypothetical Proteins No BLAST results-Prosite: Prokaryotic membrane lipoprotein lipid attachment site	FMN_dh	PF01070.7	FMN-dependent dehydrogenase	oxidoreductase	1.1.3.15	cme:CMQ436C glycolate oxidase, peroxysomal [EC:1.1.3.15] [KO:K00104]	1	oxidoreductase activity
jgi|Thaps3|33558|e_gw1.4.36.1	224000249	primary	1	1	2	2	0	1	1	1	0.816	-0.429		1.4	1	3.9	2	--	--	--	7.4	5	7	K03070	102770	preprotein translocase, SecA subunit	SecA_DEAD	PF07517.3	SecA DEAD-like domain	0	0	0	0	0
jgi|Thaps3|33566|e_gw1.4.438.1	223999351	primary	0	0	0	0	0	0	0	0	1	-0.002		--	--	--	--	19	3	10	19.6	3	4	K03100	20697	peptidase/ serine-type peptidase	Peptidase_S24	PF00717.11	Peptidase S24-like	hydrolases	3.4.21.89	ath:At3g24590 MOB24.17; signal peptidase I family protein [EC:3.4.21.89] [KO:K03100]	0	0
jgi|Thaps3|33574|e_gw1.4.682.1	223998973	primary	4	4	4	6	4	1	4	3	0.783	-0.313		21.4	5	21.4	4	21.4	2	8	21.4	3	7	K03955	9052.17	acyl carrier protein, putative	PP-binding	PF00550.12	Phosphopantetheine attachment site	0	0	0	0	0
jgi|Thaps3|33578|e_gw1.4.551.1	223999973	primary	0	0	0	0	0	1	0	0	1.06	0.321		--	--	4.4	1	18.8	2	3	27.6	7	16	0	20260.3	Hypothetical protein CBG12025	Arf	PF00025.10	ADP-ribosylation factor family	0	0	0	0	0
jgi|Thaps3|33606|e_gw1.4.608.1		primary	16	17	15	14	15	14	14	12	2.701	-0.12		29.4	9	29.4	6	48.2	10	70	42.9	10	56	0	18462.5	chloroplast light harvesting protein isoform 12	Chloroa_b-bind	PF00504.11	Chlorophyll A-B binding protein	0	0	0	0	0
jgi|Thaps3|33649|e_gw1.4.552.1	224000415	primary	0	1	0	1	0	1	1	0	0.828	-0.016		7.2	1	7.2	1	--	--	--	12.6	2	2	K02738	21819	beta1 proteasome-7D	Proteasome	PF00227.14	Proteasome A-type and B-type	hydrolases	3.4.25.1	ddi:DDB0191199 dapA; proteasome subunit [EC:3.4.25.1] [KO:K02738]	0	0
jgi|Thaps3|33653|e_gw1.4.528.1	224000333	primary	1	2	1	1	1	1	1	1	0.782	-0.163		10.7	2	17.4	3	18	4	16	39.3	7	19	K03687	19383.7	GrpE protein	GrpE	PF01025.8	GrpE	0	0	0	0	0
jgi|Thaps3|33701|e_gw1.4.464.1	224000157	primary	1	0	1	1	0	0	1	1	0.637	-0.163		10.5	2	--	--	5.3	2	15	5.3	1	13	0	21926.5	unknown protein	0	0	0	0	0	0	0	0
jgi|Thaps3|33709|e_gw1.4.692.1	223999511	primary	0	0	0	0	0	0	0	0	1	-0.002		--	--	--	--	--	--	--	--	--	--	0	8775.86	RNA-binding protein	RRM_1	PF00076.10	RNA recognition motif. (a.k.a. RRM, RBD, or RNP domain)	0	0	0	0	0
jgi|Thaps3|33725|e_gw1.4.430.1	223999663	primary	0	0	0	0	0	1	0	0	1.06	0.321		--	--	--	--	7.4	2	4	19	4	7	K03030	34587.5	Mov34-1; Flagellar motor switch protein FliG-like	Mov34	PF01398.10	Mov34/MPN/PAD-1 family	hydrolases	3.4.-.-	dme:CG14884-PA Dmel_CG14884; CG14884 gene product from transcript CG14884-RA [EC:3.4.-.-] [KO:K01423]	0	0
jgi|Thaps3|3379|fgenesh1_pg.C_chr_3000313	223998250	primary	2	1	1	0	4	2	3	2	1.9	0.663		15.2	2	15.2	2	--	--	--	--	--	--	0	21197.3	Hypothetical Proteins No BLAST results-PFAM: Peptidase family S51 32732.4kDa	0	0	0	0	0	0	0	0
jgi|Thaps3|33855|e_gw1.4.571.1	223999453	primary	1	1	1	1	0	0	0	0	1.445	-0.899		12.1	1	--	--	20.7	2	6	20.7	4	7	K01802	12762.6	COG0545: FKBP-type peptidyl-prolyl cis-trans isomerases 1	FKBP_C	PF00254.16	FKBP-type peptidyl-prolyl cis-trans isomerase	isomerase	5.2.1.8	ddi:DDB0203130 hypothetical protein [EC:5.2.1.8] [KO:K01802]	0	0
jgi|Thaps3|33859|e_gw1.4.22.1	223999155	primary	3	4	3	3	3	2	2	2	0.879	-0.266		6.3	5	5.2	4	8.6	5	11	6.8	4	13	K00324	108771	PREDICTED: similar to nicotinamide nucleotide transhydrogenase	AlaDh_PNT_N	PF05222.4	Alanine dehydrogenase/PNT, N-terminal domain	oxidoreductase	1.6.1.2	cel:C15H9.1 nnt-1; Nicotinamide nucleotide transhydrogenase protein 1 [EC:1.6.1.2] [KO:K00324 K00325]	1.6.1.2	NAD(P)+ transhydrogenase (AB-specific) activity
jgi|Thaps3|33871|e_gw1.4.408.1	223999311	primary	-	-	-	-	-	-	-	-	-	-		--	--	2.8	1	--	--	--	--	--	--	K04460	35437.8	PP5; phosphoprotein phosphatase/ protein binding	Metallophos	PF00149.16	Calcineurin-like phosphoesterase	hydrolases	3.1.3.16	ath:At2g42810 F7D19.19; serine/threonine protein phosphatase, putative [EC:3.1.3.16] [KO:K04460]	3	hydrolase activity
jgi|Thaps3|3393|fgenesh1_pg.C_chr_3000327	223997254	primary	2	3	4	3	1	2	1	1	2.525	-0.664		16.6	4	10.3	2	26.6	8	34	16.6	7	32	K06212	27746	-: nitrite transporter NAR1	Form_Nir_trans	PF01226.7	Formate/nitrite transporter	0	0	0	0	0
jgi|Thaps3|33937|e_gw1.4.425.1	224000395	primary	2	1	1	1	0	0	0	0	1.888	-0.992		8.6	2	--	--	11.2	4	16	3.5	2	5	K00326	34757.7	cytochrome b5 reductase b5R.2	FAD_binding_6	PF00970.12	Oxidoreductase FAD-binding domain	oxidoreductase	1.6.2.2	mmu:72017 Cyb5r1; cytochrome b5 reductase 1 [EC:1.6.2.2] [KO:K00326]	1	oxidoreductase activity
jgi|Thaps3|33941|e_gw1.4.409.1	223999209	primary	0	0	1	1	0	0	0	0	1.58	-0.547		5.1	1	--	--	15.4	3	4	15	4	4	0	31606.6	binding / transporter	Mito_carr	PF00153.14	Mitochondrial carrier protein	0	0	0	0	0
jgi|Thaps3|34006|e_gw1.5.96.1	224000816	primary	0	0	0	0	0	1	0	0	1.06	0.321		--	--	2.6	1	2.6	2	5	5.1	2	3	0	55346.4	Bacterial Fmu (Sun)/eukaryotic nucleolar NOL1/Nop2p	Nol1_Nop2_Fmu	PF01189.7	NOL1/NOP2/sun family	0	0	0	0	0
[truncated: 1,236 more rows]
