# Supplementary material for: Diatom Proteomics Reveals Unique Acclimation Strategies to Mitigate Fe Limitation
Source: PLoS One. 2013 Oct 16;8(10):e75653. doi: 10.1371/journal.pone.0075653 (PMC3797725; doi:10.1371/journal.pone.0075653)
Supplement: Table S3 — Spectral counts and Qspec statistics for proteins identified in all mass spectrometry experiments from the Lipopolysaccharide biosynthesis, Polysaccharide metabolism, spermine biosynthesis, silica precipitation pathways. (XLSX) [file pone.0075653.s005.xlsx]

## Sheet: Table_S3_Lipopolysach.others
Table S3. Spectral counts and Qspec statistics for proteins identified in all mass spectrometry experiments from the Lipopolysaccharide biosynthesis, Polysaccharide metabolism, spermine biosynthesis , silica precipitation pathways.
			Fe replete				Fe-limited				QSpec statistics			Fe-replete	Fe-limited	Graphical Illustration up/downregulated. KEY: upregulation in Fe-limited cells (red), downregulation in Fe-limited cells (blue)
Protein Function	THAPS ID	Global ID Numbers	4 GPFs / replicate				4 GPFs / replicate				BayesFactor	Log2 fold change	significantly	Triplicates on VELOS				x
		REPLICATES:	1	2	3	4	1	2	3	4			up/down reg.	PAcIFIC	PAcIFIC		iPath	pathway
PREDICTED: similar to LYSOSOME-ASSOCIATED MEMBRANE GLYCOPROTEIN 1 PRECURSOR (LAMP-1) (120 KD LYSOSOMAL MEMBRANE GLYCOPROTEIN) (LGP-120) (CD107A)	jgi|Thaps3|21595|estExt_fgenesh1_pg.C_chr_30024	223996944	30	26	31	25	27	23	25	26	0.659	-0.098		46	51		E3.2.1.3	0
hypothetical protein DDB0187034	jgi|Thaps3|10567|fgenesh1_pg.C_chr_17000030	224010752	4	3	2	2	3	6	2	6	1.084	0.343		15	19		K00820	amino sugar and neucleotide sugar metabolism
UDP-glucose 6-dehydrogenase	jgi|Thaps3|42368|estExt_gwp_gw1.C_chr_140103	224009534	1	0	0	0	5	9	6	4	47.32	1.798	YES	5	18	1.798	K00012	amino sugar and neucleotide sugar metabolism
Phosphoglucomutase, cytoplasmic	jgi|Thaps3|268621|estExt_thaps1_ua_kg.C_chr_40068	223999927	5	7	7	8	15	16	15	12	61.654	0.692	YES	7	15	0.692	K01835	amino sugar and neucleotide sugar metabolism
Spermine synthase	jgi|Thaps3|21371|estExt_fgenesh1_pg.C_chr_20606	223996511	5	11	6	8	19	16	11	15	43.356	0.66	YES	5	14	0.66	E2.5.1.22
multidrug resistance protein 1a; P-glycoprotein	jgi|Thaps3|22526|estExt_fgenesh1_pg.C_chr_50031	224001644	2	3	2	2	1	5	1	2	0.778	-0.009		10	13		K06148
proteophosphoglycan 5	jgi|Thaps3|23462|estExt_fgenesh1_pg.C_chr_70349	209586212	0	0	0	0	1	0	1	1	1.582	0.758		7	12		E3.2.1.3
Spermidine/putrescine ABC transporter ATP-binding subunit	jgi|Thaps3|268970|estExt_thaps1_ua_kg.C_chr_50295	224001546	2	3	2	4	2	3	2	5	0.592	0.064		7	11		K00058	amino sugar and neucleotide sugar metabolism
UDP-glucose pyrophosphorylase	jgi|Thaps3|262059|thaps1_ua_kg.chr_4000069	223999929	1	0	1	1	4	4	6	4	20.094	1.229	YES	6	11	1.229	K00963	amino sugar and neucleotide sugar metabolism
hypothetical protein DDB0187034	jgi|Thaps3|39696|estExt_gwp_gw1.C_chr_20679	223995701	2	1	4	3	5	5	2	5	1.287	0.392		12	11		K00820	amino sugar and neucleotide sugar metabolism
GDP-mannose dehydratase	jgi|Thaps3|40586|estExt_gwp_gw1.C_chr_50048	224001660	2	4	2	2	10	5	6	5	12.746	0.824	YES	6	11	0.824	K01711	amino sugar and neucleotide sugar metabolism
2nd Hit GDP-mannose 3,5-epimerase/ catalytic	jgi|Thaps3|41548|estExt_gwp_gw1.C_chr_80138	224005665	0	1	1	0	2	1	1	3	0.891	0.724		4	11		K10046	amino sugar and neucleotide sugar metabolism
class V chitin synthase	jgi|Thaps3|263298|thaps1_ua_kg.chr_7000255	209586377	0	0	0	0	0	4	0	1	3.786	0.885		3	8		K00698	amino sugar and neucleotide sugar metabolism
PREDICTED: similar to RuvB-like protein 1	jgi|Thaps3|24527|estExt_fgenesh1_pg.C_chr_120244	224008196	0	1	0	1	0	0	0	1	1.018	-0.22		4	8		K04499	lipopolysacharide biosynthesis
DNAJ-like Sec63 homologue	jgi|Thaps3|26957|estExt_Genewise1.C_chr_20112	223996005	1	0	0	0	1	0	1	3	1.058	0.747		8	8		K09540	lipopolysacharide biosynthesis
sulfolipid (UDP-sulfoquinovose) biosynthesis protein	jgi|Thaps3|269393|estExt_thaps1_ua_kg.C_chr_80143	224006369	2	3	5	4	4	1	2	3	0.871	-0.272		7	7		K06118	amino sugar and neucleotide sugar metabolism
Phosphoglucomutase, cytoplasmic (Glucose phosphomutase) (PGM) >gi|1814401|gb|AAB41895.1| phosphoglucomutase	jgi|Thaps3|35878|e_gw1.8.35.1		0	0	0	0	0	1	0	1	1.327	0.584		0	7		K01835	glycolysis/gluconeogenesis
UDP-N-acetylglucosamine pyrophosphorylase	jgi|Thaps3|36631|e_gw1.11a.48.1	224013436	0	0	0	0	6	3	4	6	24.28	1.886	YES	0	7	1.886	K00972	amino sugar and neucleotide sugar metabolism
proteophosphoglycan ppg4	jgi|Thaps3|25439|estExt_fgenesh1_pg.C_chr_180291	209583686	0	0	0	1	0	1	0	0	0.818	-0.001		5	6		0	0
PREDICTED: similar to CG5931-PA	jgi|Thaps3|35726|e_gw1.7.11.1	209585940	0	2	0	0	1	2	2	2	0.853	0.774		4	6		K01529	lipopolysacharide biosynthesis
related to hydroxyproline-rich glycoprotein precursor	jgi|Thaps3|4293|fgenesh1_pg.C_chr_4000243	224000061									Identified only in PAcIFIC analysis			0	5		0
proline-rich proteoglycan 2	jgi|Thaps3|10189|fgenesh1_pg.C_chr_15000179	224010291	0	0	0	0	2	1	1	0	1.649	0.86		3	5		E2.3.1.48
proteophosphoglycan ppg4	jgi|Thaps3|21081|estExt_fgenesh1_pg.C_chr_11130	223993621	3	7	5	5	1	2	1	2	14.83	-0.951	YES	6	5	-0.951	0
phosphomannomutase	jgi|Thaps3|22301|estExt_fgenesh1_pg.C_chr_40487	223999367	0	0	0	0	2	6	2	3	6.306	1.579		2	5		K01840	amino sugar and neucleotide sugar metabolism
chloroplast beta-keto acyl reductase	jgi|Thaps3|22650|estExt_fgenesh1_pg.C_chr_50280	224001008	1	0	1	1	0	0	0	0	1.096	-0.786		6	4		K10251	amino sugar and neucleotide sugar metabolism
hypothetical protein DDB0187034	jgi|Thaps3|24521|estExt_fgenesh1_pg.C_chr_120227	224008182	-	-	-	-	-	-	-	-	-	-		3	4		K00820	amino sugar and neucleotide sugar metabolism
intramolecular transferase, phosphotransferases	jgi|Thaps3|25753|estExt_fgenesh1_pg.C_chr_220195	224012483	0	0	0	0	0	0	0	1	1.012	0.334		2	4		E5.4.2.8	amino sugar and neucleotide sugar metabolism
D-lactate dehydrogenase	jgi|Thaps3|33104|e_gw1.3.420.1	223998308	0	0	1	1	1	2	0	0	1.032	0.17		0	4		K03778	amino sugar and neucleotide sugar metabolism
PREDICTED: hypothetical protein XP_780404	jgi|Thaps3|42992|estExt_gwp_gw1.C_chr_200172	224012000									Identified only in PAcIFIC analysis			4	4		0	amino sugar and neucleotide sugar metabolism
Phosphotransferases with an alcohol group as acceptor.	jgi|Thaps3_bd|1464|e_gw1.33x54.5.1	224007158	1	1	1	3	0	2	1	2	0.677	-0.147		3	4		E2.7.1.-	pentose phosphate pathway
proteophosphoglycan 5	jgi|Thaps3|6068|fgenesh1_pg.C_chr_6000223	224002671									Identified only in PAcIFIC analysis			0	3		0
spermidine synthase	jgi|Thaps3|264237|thaps1_ua_kg.chr_14000144		0	0	0	0	1	0	0	0	1.01	0.331		0	3		E2.5.1.16
glucokinase	jgi|Thaps3|261320|thaps1_ua_kg.chr_2000144	223995133	0	0	0	0	0	1	1	1	1.463	0.757		0	3		K00845	amino sugar and neucleotide sugar metabolism
UDP-glucose 4-epimerase	jgi|Thaps3|35532|e_gw1.7.210.1	209586013	0	0	0	0	0	0	0	1	1.012	0.334		0	3		K01784	amino sugar and neucleotide sugar metabolism
unnamed protein product	jgi|Thaps3|32704|e_gw1.3.441.1	223997866	0	0	1	1	0	0	0	0	1.58	-0.547		0	3		E2.7.1.-	pentose phosphate pathway
RNA helicase	jgi|Thaps3|39864|estExt_gwp_gw1.C_chr_30238	223997264	0	0	0	0	1	0	0	1	1.392	0.56		0	3		K01529	lipopolysacharide biosynthesis
AGR333Cp	jgi|Thaps3|39953|estExt_gwp_gw1.C_chr_30403	223998424	0	0	0	1	0	0	0	0	1.063	-0.321		0	3		K01529	lipopolysacharide biosynthesis
ATP binding / ATP-dependent helicase/ helicase/ nucleic acid binding	jgi|Thaps3|4624|fgenesh1_pg.C_chr_4000574	223999467	2	1	3	1	1	1	2	2	0.845	-0.092		8	3		E3.6.1.-	lipopolysacharide biosynthesis
hypothetical protein DDB0190122	jgi|Thaps3|24212|estExt_fgenesh1_pg.C_chr_100252	224007823									Identified only in PAcIFIC analysis			1	3		E3.6.1.-	lipopolysacharide biosynthesis
proteophosphoglycan ppg4	jgi|Thaps3|21260|estExt_fgenesh1_pg.C_chr_20356	223995193	0	0	0	0	0	0	0	0	1	-0.002		0	2		E3.2.1.18
proteophosphoglycan ppg3, putative	jgi|Thaps3|21165|estExt_fgenesh1_pg.C_chr_20154	223996019									Identified only in PAcIFIC analysis			0	2		0
proteophosphoglycan 5	jgi|Thaps3|21583|estExt_fgenesh1_pg.C_chr_30006	223996928									Identified only in PAcIFIC analysis			0	2		E3.2.1.18
proteophosphoglycan ppg4	jgi|Thaps3|4570|fgenesh1_pg.C_chr_4000520	223999405									Identified only in PAcIFIC analysis			0	2		E3.2.1.18
proteophosphoglycan 5	jgi|Thaps3|9491|fgenesh1_pg.C_chr_13000211	224008863									Identified only in PAcIFIC analysis			0	2		E3.2.1.18
proteophosphoglycan ppg4	jgi|Thaps3|22940|estExt_fgenesh1_pg.C_chr_50867	224002454									Identified only in PAcIFIC analysis			2	2		E2.7.1.37
3nd Hit:short-chain alcohol dehydrogenase-like protein	jgi|Thaps3|262674|thaps1_ua_kg.chr_5000313	224001600	0	0	0	0	0	0	0	0	1	-0.002		2	2		E1.1.1.-	amino sugar and neucleotide sugar metabolism
3nd Hit:putative auxin-amidohydrolase precursor	jgi|Thaps3|269541|estExt_thaps1_ua_kg.C_chr_100131	224007949	0	0	0	0	1	0	1	2	1.283	0.863		0	2		K01463	amino sugar and neucleotide sugar metabolism
class V chitin synthase	jgi|Thaps3|28825|estExt_Genewise1.C_chr_60627	224003973	0	0	0	0	0	0	0	0	1	-0.002		2	2		K00698	amino sugar and neucleotide sugar metabolism
cytochrome b5 reductase b5R.2	jgi|Thaps3|33937|e_gw1.4.425.1	224000395	2	1	1	1	0	0	0	0	1.888	-0.992		4	2		K00326	amino sugar and neucleotide sugar metabolism
hypothetical protein LOC_Os12g41590	jgi|Thaps3|38575|e_gw1.22.115.1	224012665	0	0	0	0	0	0	0	0	1	-0.002		2	2		E1	amino sugar and neucleotide sugar metabolism
unnamed protein product	jgi|Thaps3|7037|fgenesh1_pg.C_chr_7000420	209585896	0	0	0	0	0	0	0	0	1	-0.002		0	2		K00540	amino sugar and neucleotide sugar metabolism
hypothetical protein	jgi|Thaps3|9867|fgenesh1_pg.C_chr_14000212	224009980	0	0	0	0	0	0	0	0	1	-0.002		3	2		K03241	amino sugar and neucleotide sugar metabolism
mannose-6-phosphate isomerase/ zinc ion binding	jgi|Thaps3|9679|fgenesh1_pg.C_chr_14000024	224009798									Identified only in PAcIFIC analysis			0	2		K01809	amino sugar and neucleotide sugar metabolism
NAD binding / UDP-glucose 4-epimerase/ catalytic	jgi|Thaps3|40675|estExt_gwp_gw1.C_chr_50200	224000954									Identified only in PAcIFIC analysis			0	2		K01784	amino sugar and neucleotide sugar metabolism
PREDICTED: similar to initiation factor eIF-2Be	jgi|Thaps3|25729|estExt_fgenesh1_pg.C_chr_220143	224012427									Identified only in PAcIFIC analysis			0	2		K03240	amino sugar and neucleotide sugar metabolism
DDBDRAFT_0217034: hypothetical protein	jgi|Thaps3|2380|fgenesh1_pg.C_chr_2000335	223996231	0	0	0	0	0	0	0	2	1.007	0.458		0	2		K07200	lipopolysacharide biosynthesis
PREDICTED: retinoblastoma binding protein 4	jgi|Thaps3|42508|estExt_gwp_gw1.C_chr_150090	224010543	0	0	0	0	1	0	1	0	1.31	0.57		0	2		E2.3.1.-	AA metabolism: tyrosine metabolism
AKIN10; protein kinase	jgi|Thaps3|26536|estExt_Genewise1.C_chr_10125	223992659									Identified only in PAcIFIC analysis			0	2		E2.7.1.-	lipopolysacharide biosynthesis
unknown protein	jgi|Thaps3|38775|e_gw1.23.55.1	224013020									Identified only in PAcIFIC analysis			2	2		K06119	lipopolysacharide biosynthesis
proteophosphoglycan 5	jgi|Thaps3|8667|fgenesh1_pg.C_chr_11a000053	224013714									Identified only in PAcIFIC analysis			0	1		0	lipopolysacharide biosynthesis
proteophosphoglycan ppg4	jgi|Thaps3|24538|estExt_fgenesh1_pg.C_chr_120268	224008564									Identified only in PAcIFIC analysis			2	1		0
proteophosphoglycan ppg4	jgi|Thaps3|21582|estExt_fgenesh1_pg.C_chr_21019	223996917									Identified only in PAcIFIC analysis			0	1		E3.2.1.18
proteophosphoglycan 5	jgi|Thaps3|24997|estExt_fgenesh1_pg.C_chr_150129	224010243									Identified only in PAcIFIC analysis			0	1		E3.2.1.3
proteophosphoglycan 5	jgi|Thaps3|24768|estExt_fgenesh1_pg.C_chr_140039	224009438									Identified only in PAcIFIC analysis			0	1		E3.2.1.3
proteophosphoglycan 5	jgi|Thaps3|23334|estExt_fgenesh1_pg.C_chr_70017	209585698									Identified only in PAcIFIC analysis			0	1		E3.2.1.3
phosphoglucomutase 3	jgi|Thaps3|260958|thaps1_ua_kg.chr_1000218		2	1	2	2	1	1	1	2	0.793	-0.245		4	1		K01836	amino sugar and neucleotide sugar metabolism
PREDICTED: similar to ENSANGP00000010062	jgi|Thaps3|9793|fgenesh1_pg.C_chr_14000138	224009542									Identified only in PAcIFIC analysis			0	1		K00100	amino sugar and neucleotide sugar metabolism
aldo-keto reductase/ oxidoreductase	jgi|Thaps3|5276|fgenesh1_pg.C_chr_5000318	224001046									Identified only in PAcIFIC analysis			0	1		E1	amino sugar and neucleotide sugar metabolism
putative DEAD-box helicase	jgi|Thaps3|260959|thaps1_ua_kg.chr_1000219	223994255									Identified only in PAcIFIC analysis			0	1		E3.6.1.-	lipopolysacharide biosynthesis
DNA topoisomerase IV subunit A	jgi|Thaps3|24596|estExt_fgenesh1_pg.C_chr_130053	224008705									Identified only in PAcIFIC analysis			0	1		E2.7.1.-	lipopolysacharide biosynthesis
GPI-anchored cell surface glycoprotein required for diploid pseudohyphal formation and haploid invasive growth, transcriptionally regulated by the MAPK pathway (via Ste12p and Tec1p) and the cAMP pathway (via Flo8p); Muc1p	jgi|Thaps3|6956|fgenesh1_pg.C_chr_7000339	209586207	0	2	0	0	1	0	0	0	0.742	-0.191		0	0		0	0
proteophosphoglycan 5	jgi|Thaps3|21469|estExt_fgenesh1_pg.C_chr_20771	223996671	0	0	0	0	0	0	0	0	1	-0.002		0	0		0	0
proteophosphoglycan 5	jgi|Thaps3|23230|estExt_fgenesh1_pg.C_chr_60568	224003017	0	0	0	0	0	0	0	0	1	-0.002		0	0		0	0
proteophosphoglycan 5	jgi|Thaps3|23269|estExt_fgenesh1_pg.C_chr_60640	224003879	0	0	0	0	0	0	0	0	1	-0.002		0	0		0	0
proteophosphoglycan 5	jgi|Thaps3|8205|fgenesh1_pg.C_chr_9000373	224006782	1	0	0	0	0	0	0	0	1.041	-0.344		0	0		0	0
CSD2: chitin synthase	jgi|Thaps3|27836|estExt_Genewise1.C_chr_40240	224000137	0	1	1	0	1	1	2	0	0.843	0.33		3	0		K00698	amino sugar and neucleotide sugar metabolism
oxidoreductase	jgi|Thaps3|31125|e_gw1.1.496.1	223994529	-	-	-	-	-	-	-	-	-	-		0	0		E1.1.1.-	amino sugar and neucleotide sugar metabolism
PREDICTED: hypothetical protein XP_780404	jgi|Thaps3|38428|e_gw1.20.88.1	224012252	0	0	0	0	0	0	1	1	1.258	0.561		0	0		0	amino sugar and neucleotide sugar metabolism
splicing coactivator subunit SRm300	jgi|Thaps3|31543|e_gw1.1.301.1	224012543	-	-	-	-	-	-	-	-	-	-		0	0		E3.6.1.-	lipopolysacharide biosynthesis
splicing coactivator subunit SRm300	jgi|Thaps3|264206|thaps1_ua_kg.chr_14000113	224012543	-	-	-	-	-	-	-	-	-	-		0	0		E3.6.1.-	lipopolysacharide biosynthesis
splicing coactivator subunit SRm300	jgi|Thaps3|25782|estExt_fgenesh1_pg.C_chr_220255	224012543	-	-	-	-	-	-	-	-	-	-		0	0		E3.6.1.-	lipopolysacharide biosynthesis
Helicase, C-terminal	jgi|Thaps3|262908|thaps1_ua_kg.chr_6000232	224003671	0	0	0	0	1	2	0	1	2.009	0.903		0	0		E3.6.1.-	lipopolysacharide biosynthesis
PREDICTED: similar to RuvB-like 2 (48-kDa TATA box-binding protein-interacting protein) (48-kDa TBP-interacting protein) (TIP49b) (Repressing pontin 52) (Reptin 52) (51 kDa erythrocyte cytosolic protein) (ECP-51) (TIP60-associated protein 54-beta) (TAP54-	jgi|Thaps3|27451|estExt_Genewise1.C_chr_30308	223997330	0	0	0	0	0	0	0	1	1.012	0.334		0	0		K01529	lipopolysacharide biosynthesis
3nd Hit:PREDICTED: similar to DEAD (Asp-Glu-Ala-Asp) box polypeptide 10	jgi|Thaps3|32736|e_gw1.3.80.1	223997040	0	0	0	0	0	0	0	0	1	-0.002		0	0		K01529	lipopolysacharide biosynthesis
hypothetical protein	jgi|Thaps3|33252|e_gw1.3.287.1	223997020	0	0	0	0	0	0	0	0	1	-0.002		0	0		K01529	lipopolysacharide biosynthesis
PREDICTED: similar to Prp5-like DEAD-box protein	jgi|Thaps3|40929|estExt_gwp_gw1.C_chr_60117	224002607	0	0	0	0	0	0	0	0	1	-0.002		0	0		E3.6.1.-	lipopolysacharide biosynthesis
hypothetical protein DDB0204240	jgi|Thaps3|42599|estExt_gwp_gw1.C_chr_16a0072	224014332	2	2	0	1	2	1	3	0	0.628	0.13		3	0		E3.6.1.-	lipopolysacharide biosynthesis
Each replicate analysis (i.e. 1, 2, 3, 4) is indicative of the summation of spectral counts for that particular protein identified in 4 gas phase fractions (GPFs). Spectral counts resulting from triplicate analytical cycles of PAcIFIC were added together to provide a final count for the PAcIFIC analysis. QSpec: In order to be considered significantly up or down regulated two criteria were met by …
