# Supplementary material for: Diatom Proteomics Reveals Unique Acclimation Strategies to Mitigate Fe Limitation
Source: PLoS One. 2013 Oct 16;8(10):e75653. doi: 10.1371/journal.pone.0075653 (PMC3797725; doi:10.1371/journal.pone.0075653)
Supplement: Table S4 — Spectral counts and Qspec statistics for proteins identified in all mass spectrometry experiments from the Pentose Phosphate pathway. (XLSX) [file pone.0075653.s006.xlsx]

## Sheet: Table_S4_Pentose_Phosphate
Table S4. Spectral counts and Qspec statistics for proteins identified in all mass spectrometry experiments from the Pentose Phosphate pathway.
			Fe replete				Fe-limited				QSpec statistics			Fe-replete	Fe-limited	Graphical Illustration up/downregulated. KEY: upregulation in Fe-limited cells (red), downregulation in Fe-limited cells (blue)
Protein Function	THAPS ID	Global ID Numbers	4 GPFs / replicate				4 GPFs / replicate				BayesFactor	Log2 fold change	significantly	Triplicates on VELOS
		REPLICATES:	1	2	3	4	1	2	3	4			up/down reg.	PAcIFIC	PAcIFIC		iPath	pathway
glycolaldehydetransferase	jgi|Thaps3|21175|estExt_fgenesh1_pg.C_chr_20181	223995033	30	29	32	34	45	43	42	43	13.658	0.301		43	53		K00615	pentose phosphate pathway
fructose-1,6-bisphosphate aldolase precursor	jgi|Thaps3|428|fgenesh1_pm.C_chr_4000069		9	10	10	8	15	19	18	21	80.532	0.648	YES	19	36	0.648	K01624	pentose phosphate pathway
transketolase	jgi|Thaps3|26678|estExt_Genewise1.C_chr_10428	223993045	1	0	0	1	10	9	9	9	2149.58	1.907	YES	6	23	1.907	K00615	pentose phosphate pathway
Phosphofructokinase	jgi|Thaps3|22213|estExt_fgenesh1_pg.C_chr_40325	223999219	1	2	2	2	11	12	10	13	37797.7	1.503	YES	16	18	1.503	K00850	pentose phosphate pathway
fructose-bisphosphate aldolase	jgi|Thaps3|35048|e_gw1.6.315.1		2	3	0	0	8	10	13	9	123.017	1.646	YES	9	17	1.646	K01624	pentose phosphate pathway
Phosphoglucomutase, cytoplasmic	jgi|Thaps3|268621|estExt_thaps1_ua_kg.C_chr_40068	223999927	5	7	7	8	15	16	15	12	61.654	0.692	YES	7	15	0.692	K01835	pentose phosphate pathway
transaldolase	jgi|Thaps3|27187|estExt_Genewise1.C_chr_20550	223995561	0	0	0	0	2	2	3	4	4.558	1.469		0	12		K00616	pentose phosphate pathway
Glucose-6-phosphate isomerase	jgi|Thaps3|38266|e_gw1.19a.26.1	224014576	0	0	0	0	4	5	2	5	14.137	1.748	YES	3	11	1.748	K01810	pentose phosphate pathway
fructose-1,6-biphosphate aldolase precursor	jgi|Thaps3|21748|estExt_fgenesh1_pg.C_chr_30363	223997294	0	1	0	0	6	7	5	6	32.994	1.778	YES	4	10	1.778	K01624	pentose phosphate pathway
6-phosphogluconate dehydrogenase	jgi|Thaps3|33343|e_gw1.4.223.1	224000295	1	0	0	0	4	4	2	3	4.824	1.31		2	10		K00033	pentose phosphate pathway
phosphoribosylpyrophosphate synthetase	jgi|Thaps3|26109|estExt_fgenesh1_pm.C_chr_20021	223996073	8	14	9	13	6	2	5	5	53.615	-0.797	YES	5	7	-0.797	K00948	pentose phosphate pathway
Phosphoglucomutase, cytoplasmic (Glucose phosphomutase) (PGM) >gi|1814401|gb|AAB41895.1| phosphoglucomutase	jgi|Thaps3|35878|e_gw1.8.35.1		0	0	0	0	0	1	0	1	1.327	0.584		0	7		K01835	pentose phosphate pathway
Phosphotransferases with an alcohol group as acceptor.	jgi|Thaps3_bd|1464|e_gw1.33x54.5.1	224007158	1	1	1	3	0	2	1	2	0.677	-0.147		3	4		E2.7.1.-	pentose phosphate pathway
Ribulose-phosphate 3-epimerase	jgi|Thaps3|36927|e_gw1.12.142.1		-	-	-	-	-	-	-	-	-	-		0	4		K01783	pentose phosphate pathway
Ribulose-phosphate 3-epimerase	jgi|Thaps3|33726|e_gw1.4.422.1		-	-	-	-	-	-	-	-	-	-		0	4		K01783	pentose phosphate pathway
Ribulose-phosphate 3-epimerase	jgi|Thaps3|32924|e_gw1.3.559.1		-	-	-	-	-	-	-	-	-	-		0	4		K01783	pentose phosphate pathway
Glucose-6-phosphate dehydrogenase	jgi|Thaps3|34514|e_gw1.5.144.1	224002252	1	1	0	0	1	1	2	1	0.843	0.498		0	3		K00036	pentose phosphate pathway
PREDICTED: similar to fructose-1,6-bisphosphatase 1, like	jgi|Thaps3|33021|e_gw1.3.399.1		0	0	0	0	1	1	0	0	1.202	0.582		0	3		K03841	pentose phosphate pathway
unnamed protein product	jgi|Thaps3|32704|e_gw1.3.441.1	223997866	0	0	1	1	0	0	0	0	1.58	-0.547		0	3		E2.7.1.-	pentose phosphate pathway
fructose-bisphosphatase	jgi|Thaps3|264556|thaps1_ua_kg.chr_18000078		0	0	0	0	1	0	2	2	2.043	0.96		2	2		K01086	pentose phosphate pathway
DDBDRAFT_0217034: hypothetical protein	jgi|Thaps3|2380|fgenesh1_pg.C_chr_2000335	223996231	0	0	0	0	0	0	0	2	1.007	0.458		0	2		K07200	pentose phosphate pathway
Putative fructose-6-phosphate aldolase (FSA)	jgi|Thaps3|4331|fgenesh1_pg.C_chr_4000281	224000097									Identified only in PAcIFIC analysis			0	2		K00616	pentose phosphate pathway
AKIN10; protein kinase	jgi|Thaps3|26536|estExt_Genewise1.C_chr_10125	223992659									Identified only in PAcIFIC analysis			0	2		E2.7.1.-	pentose phosphate pathway
glucose-6-phosphate isomerase	jgi|Thaps3|39973|estExt_gwp_gw1.C_chr_30462	223997514									Identified only in PAcIFIC analysis			0	2		E5.3.1.9	pentose phosphate pathway
chloroplast ribose-5-phosphate isomerase	jgi|Thaps3|32252|e_gw1.2.426.1	223996325	0	0	0	0	1	0	1	1	1.582	0.758		0	1		K01807	pentose phosphate pathway
chloroplast ribose-5-phosphate isomerase	jgi|Thaps3|32332|e_gw1.2.419.1		0	0	0	0	0	0	0	0	1	-0.002		0	1		K01807	pentose phosphate pathway
DNA topoisomerase IV subunit A	jgi|Thaps3|24596|estExt_fgenesh1_pg.C_chr_130053	224008705									Identified only in PAcIFIC analysis			0	1		E2.7.1.-	pentose phosphate pathway
COG0176: Transaldolase	jgi|Thaps3|36641|e_gw1.11a.106.1		0	0	0	0	0	0	0	0	1	-0.002		0	0		E2.2.1.2	pentose phosphate pathway
phosphoribosyl diphosphate synthetase; ribose-phosphate pyrophosphokinase	jgi|Thaps3|37156|e_gw1.13.108.1	224009153	0	0	0	0	0	0	0	0	1	-0.002		0	0		E2.7.6.1	pentose phosphate pathway
Ribulose-phosphate 3-epimerase	jgi|Thaps3|6803|fgenesh1_pg.C_chr_7000186	209585782	0	0	0	0	3	1	0	1	2.09	0.953		0	0		K01783	pentose phosphate pathway
Each replicate analysis (i.e. 1, 2, 3, 4) is indicative of the summation of spectral counts for that particular protein identified in 4 gas phase fractions (GPFs). Spectral counts resulting from triplicate analytical cycles of PAcIFIC were added together to provide a final count for the PAcIFIC analysis. QSpec: In order to be considered significantly up or down regulated two criteria were met by …
