# Supplementary material for: Diatom Proteomics Reveals Unique Acclimation Strategies to Mitigate Fe Limitation
Source: PLoS One. 2013 Oct 16;8(10):e75653. doi: 10.1371/journal.pone.0075653 (PMC3797725; doi:10.1371/journal.pone.0075653)
Supplement: Table S5 — Spectral counts and Qspec statistics for proteins identified in all mass spectrometry experiments from the glycolysis or gluconeogenesis pathways. (XLSX) [file pone.0075653.s007.xlsx]

## Sheet: Table_S5_Glycolysis
Table S5. Spectral counts and Qspec statistics for proteins identified in all mass spectrometry experiments from the glycolysis or gluconeogenesis pathways.
			Fe replete				Fe-limited				QSpec statistics			Fe-replete	Fe-limited	Graphical Illustration up/downregulated. KEY: upregulation in Fe-limited cells (red), downregulation in Fe-limited cells (blue)
Protein Function	THAPS ID	Global ID Numbers	4 GPFs / replicate				4 GPFs / replicate				BayesFactor	Log2 fold change	significantly	Triplicates on VELOS
		REPLICATES:	1	2	3	4	1	2	3	4			up/down reg.	PAcIFIC	PAcIFIC		iPath	pathway
phosphoglycerate kinase precursor	jgi|Thaps3|35712|e_gw1.7.159.1		48	37	42	43	64	64	80	74	9070.08	0.502	YES	37	62	0.502	K00927	glycolysis/gluconeogenesis
glyceraldehyde-3-phosphate dehydrogenase precursor	jgi|Thaps3|31383|e_gw1.1.392.1	223993043	19	28	26	24	49	40	42	47	5185.61	0.596	YES	28	45	0.596	K00134	glycolysis/gluconeogenesis
fructose-1,6-bisphosphate aldolase precursor	jgi|Thaps3|428|fgenesh1_pm.C_chr_4000069		9	10	10	8	15	19	18	21	80.532	0.648	YES	19	36	0.648	K01624	glycolysis/gluconeogenesis
enolase 2	jgi|Thaps3|40391|estExt_gwp_gw1.C_chr_40430	224000387	15	18	16	16	13	13	15	13	1.139	-0.191		18	22		K01689	glycolysis/gluconeogenesis
mitochondrial glyceraldehyde-3-phosphate dehydrogenase	jgi|Thaps3|28241|estExt_Genewise1.C_chr_50183	224000914	12	9	7	8	7	10	13	7	0.697	0.032		18	20		K00134	glycolysis/gluconeogenesis
triosephosphate isomerase/glyceraldehyde-3-phosphate dehydrogenase precursor	jgi|Thaps3|28239|estExt_Genewise1.C_chr_50181	224001804	22	19	19	18	14	13	13	18	2.489	-0.277		17	19		K00134	glycolysis/gluconeogenesis
Phosphofructokinase	jgi|Thaps3|22213|estExt_fgenesh1_pg.C_chr_40325	223999219	1	2	2	2	11	12	10	13	37797.7	1.503	YES	16	18	1.503	K00850	glycolysis/gluconeogenesis
glyceraldehyde-3-phosphate dehydrogenase	jgi|Thaps3|28334|estExt_Genewise1.C_chr_50364	224001232	3	6	5	6	9	10	11	8	7.464	0.556		6	18		K00134	glycolysis/gluconeogenesis
pyruvate kinase	jgi|Thaps3|40393|estExt_gwp_gw1.C_chr_40432	224000389	4	6	7	6	8	10	5	6	0.785	0.215		8	18		K00873	glycolysis/gluconeogenesis
phosphoglycerate kinase precursor	jgi|Thaps3|39901|estExt_gwp_gw1.C_chr_30306	223997336	1	1	1	2	3	2	6	3	3.691	0.732		9	18		K00927	glycolysis/gluconeogenesis
fructose-bisphosphate aldolase	jgi|Thaps3|35048|e_gw1.6.315.1		2	3	0	0	8	10	13	9	123.017	1.646	YES	9	17	1.646	K01624	glycolysis/gluconeogenesis
Phosphoglucomutase, cytoplasmic	jgi|Thaps3|268621|estExt_thaps1_ua_kg.C_chr_40068	223999927	5	7	7	8	15	16	15	12	61.654	0.692	YES	7	15	0.692	K01835	glycolysis/gluconeogenesis
Phosphoglycerate mutase 1	jgi|Thaps3|27850|estExt_Genewise1.C_chr_40260	224000175	2	1	2	2	3	4	3	3	1.467	0.442		10	12		K01834	glycolysis/gluconeogenesis
ferric leghemoglobin reductase-2 precursor	jgi|Thaps3|36716|e_gw1.11a.36.1	224013650	8	7	7	8	7	5	10	5	0.679	-0.074		8	11		K00382	glycolysis/gluconeogenesis
Glucose-6-phosphate isomerase	jgi|Thaps3|38266|e_gw1.19a.26.1	224014576	0	0	0	0	4	5	2	5	14.137	1.748	YES	3	11	1.748	K01810	glycolysis/gluconeogenesis
pyruvate kinase	jgi|Thaps3|4875|fgenesh1_pg.C_chr_4000825	223999731	1	0	1	1	3	1	1	2	1.265	0.477		5	11		K00873	glycolysis/gluconeogenesis
fructose-1,6-biphosphate aldolase precursor	jgi|Thaps3|21748|estExt_fgenesh1_pg.C_chr_30363	223997294	0	1	0	0	6	7	5	6	32.994	1.778	YES	4	10	1.778	K01624	glycolysis/gluconeogenesis
enolase	jgi|Thaps3|40771|estExt_gwp_gw1.C_chr_50383	224001278	2	1	2	2	9	11	7	9	1753.71	1.367	YES	4	9	1.367	K01689	glycolysis/gluconeogenesis
3nd Hit:Triosephosphate isomerase	jgi|Thaps3|40958|estExt_gwp_gw1.C_chr_60155	224002643	2	0	1	3	5	3	6	4	3.279	0.787		5	9		K01803	glycolysis/gluconeogenesis
3nd Hit:Pyridine nucleotide-disulphide oxidoreductase, class I	jgi|Thaps3|24399|estExt_fgenesh1_pg.C_chr_11b0008	224013957	4	6	2	4	4	3	2	4	0.639	-0.177		7	9		E1.8.1.4	glycolysis/gluconeogenesis
Acetyl-coenzyme A synthetase	jgi|Thaps3|34187|e_gw1.5.81.1	224002160	0	0	0	0	2	1	1	1	1.71	1.032		2	9		K01895	glycolysis/gluconeogenesis
dihydrolipoamide S-acetyltransferase, putative	jgi|Thaps3|547|fgenesh1_pm.C_chr_6000047	224003801	1	1	1	2	1	1	0	0	1.003	-0.453		7	8		K00627	glycolysis/gluconeogenesis
Pyruvate dehydrogenase (lipoamide)	jgi|Thaps3|16169|gw1.6.346.1	224003531	1	1	0	0	3	3	6	4	14.044	1.212	YES	0	7	1.212	E1.2.4.1	glycolysis/gluconeogenesis
PREDICTED: similar to dihydrolipoamide S-acetyltransferase (E2 component of pyruvate dehydrogenase complex) isoform 3	jgi|Thaps3|268280|estExt_thaps1_ua_kg.C_chr_20229	223995319	2	2	1	1	3	2	3	4	1.486	0.504		6	7		K00627	glycolysis/gluconeogenesis
3nd Hit:hypothetical protein CdifQ_02003487	jgi|Thaps3|36462|e_gw1.10.171.1	224007935	1	2	1	2	1	2	2	1	0.701	-0.058		4	7		K01803	glycolysis/gluconeogenesis
pyruvate dehydrogenase E1alpha subunit	jgi|Thaps3|268374|estExt_thaps1_ua_kg.C_chr_20386	223995699	1	0	0	2	0	1	1	1	0.621	0.025		6	7		K00161	glycolysis/gluconeogenesis
pyruvate kinase	jgi|Thaps3|22345|estExt_fgenesh1_pg.C_chr_40571	223999465	0	0	0	0	0	1	2	0	1.567	0.704		2	7		K00873	glycolysis/gluconeogenesis
Phosphoglucomutase, cytoplasmic (Glucose phosphomutase) (PGM) >gi|1814401|gb|AAB41895.1| phosphoglucomutase	jgi|Thaps3|35878|e_gw1.8.35.1		0	0	0	0	0	1	0	1	1.327	0.584		0	7		K01835	glycolysis/gluconeogenesis
putative aldehyde dehydrogenase WIS1	jgi|Thaps3|38066|e_gw1.18.28.1	209583472	0	0	0	0	0	0	0	0	1	-0.002		2	7		E1.2.1.3	glycolysis/gluconeogenesis
pyruvate kinase	jgi|Thaps3|31810|e_gw1.2.112.1	223995697	2	2	5	5	3	3	3	5	0.66	0.009		4	6		E2.7.1.40	glycolysis/gluconeogenesis
3nd Hit:phosphoenolpyruvate carboxykinase (ATP)	jgi|Thaps3|5186|fgenesh1_pg.C_chr_5000228	224000946	5	2	2	2	5	5	2	2	0.679	0.181		5	6		K01610	glycolysis/gluconeogenesis
pyruvate dehydrogenase (lipoamide) beta	jgi|Thaps3|8778|fgenesh1_pg.C_chr_11a000164	224013552	6	4	8	8	2	4	2	2	13.059	-0.722	YES	5	6	-0.722	K00162	glycolysis/gluconeogenesis
3nd Hit:putative dehydrogenase, E1 component, beta subunit	jgi|Thaps3|41005|estExt_gwp_gw1.C_chr_60239	224003529	2	1	1	1	3	2	5	1	1.346	0.506		0	5		E1.2.4.1	glycolysis/gluconeogenesis
phosphoglycerate kinase precursor	jgi|Thaps3|42577|estExt_gwp_gw1.C_chr_16a0030	224014072	0	1	0	1	3	2	2	2	1.583	0.871		2	5		K00927	glycolysis/gluconeogenesis
apospory-associated protein C; APOC	jgi|Thaps3|31636|e_gw1.1.522.1	223994089	0	0	0	0	2	2	3	2	3.456	1.35		0	4		E5.1.3.3	glycolysis/gluconeogenesis
dihydrolipoamide acetyltransferase	jgi|Thaps3|21177|estExt_fgenesh1_pg.C_chr_20184	223995037	3	3	3	2	2	1	1	2	1.016	-0.431		3	4		E2.3.1.12	glycolysis/gluconeogenesis
glyceraldehyde-3-phosphate dehydrogenase	jgi|Thaps3|35816|e_gw1.8.146.1	224005777	0	0	0	0	0	1	2	2	1.666	0.995		3	4		K00134	glycolysis/gluconeogenesis
phosphoglycerate mutase	jgi|Thaps3|28350|estExt_Genewise1.C_chr_50402	224002156	0	0	0	0	0	0	0	0	1	-0.002		4	4		K01834	glycolysis/gluconeogenesis
triosephosphate isomerase	jgi|Thaps3|30380|estExt_Genewise1.C_chr_180081	209583601	1	1	1	1	4	5	5	5	44.002	1.168	YES	0	3	1.168	K01803	glycolysis/gluconeogenesis
glucokinase	jgi|Thaps3|261320|thaps1_ua_kg.chr_2000144	223995133	0	0	0	0	0	1	1	1	1.463	0.757		0	3		K00845	glycolysis/gluconeogenesis
PREDICTED: similar to fructose-1,6-bisphosphatase 1, like	jgi|Thaps3|33021|e_gw1.3.399.1		0	0	0	0	1	1	0	0	1.202	0.582		0	3		K03841	glycolysis/gluconeogenesis
hypothetical protein UM01517.1	jgi|Thaps3|21033|estExt_fgenesh1_pg.C_chr_10999	223993493									Identified only in PAcIFIC analysis			0	3		E2.3.1.12	glycolysis/gluconeogenesis
soluble pyridine nucleotide transhydrogenase	jgi|Thaps3|268657|estExt_thaps1_ua_kg.C_chr_40127	224000091	0	0	0	0	1	2	2	1	1.71	1.138		0	2		E1.8.1.4	glycolysis/gluconeogenesis
fructose-bisphosphatase	jgi|Thaps3|264556|thaps1_ua_kg.chr_18000078		0	0	0	0	1	0	2	2	2.043	0.96		2	2		K01086	glycolysis/gluconeogenesis
putative phosphoglycerate kinase	jgi|Thaps3|25116|estExt_fgenesh1_pg.C_chr_16a0048	224014052	0	0	0	0	0	1	0	1	1.327	0.584		2	2		K00927	glycolysis/gluconeogenesis
glucose-6-phosphate isomerase	jgi|Thaps3|39973|estExt_gwp_gw1.C_chr_30462	223997514									Identified only in PAcIFIC analysis			0	2		E5.3.1.9	glycolysis/gluconeogenesis
phosphoglycerate kinase/triosephosphate isomerase	jgi|Thaps3|7229|fgenesh1_pg.C_chr_7000612	209585986									Identified only in PAcIFIC analysis			2	1		K01803	glycolysis/gluconeogenesis
PREDICTED: similar to Pyruvate dehydrogenase protein X component, mitochondrial precursor (Dihydrolipoamide dehydrogenase-binding protein of pyruvate dehydrogenase complex) (Lipoyl-containing pyruvate dehydrogenase complex component X) (E3-binding protei	jgi|Thaps3|38957|estExt_gwp_gw1.C_chr_10059	223992587	2	1	2	1	2	2	2	1	0.824	0.071		0	0		K00627	glycolysis/gluconeogenesis
acetate--CoA ligase	jgi|Thaps3|33454|e_gw1.4.93.1		-	-	-	-	-	-	-	-	-	-		0	0		K01895	glycolysis/gluconeogenesis
Each replicate analysis (i.e. 1, 2, 3, 4) is indicative of the summation of spectral counts for that particular protein identified in 4 gas phase fractions (GPFs). Spectral counts resulting from triplicate analytical cycles of PAcIFIC were added together to provide a final count for the PAcIFIC analysis. QSpec: In order to be considered significantly up or down regulated two criteria were met by …
