# Supplementary material for: Diatom Proteomics Reveals Unique Acclimation Strategies to Mitigate Fe Limitation
Source: PLoS One. 2013 Oct 16;8(10):e75653. doi: 10.1371/journal.pone.0075653 (PMC3797725; doi:10.1371/journal.pone.0075653)
Supplement: Table S7 — Spectral counts and Qspec statistics for proteins identified in all mass spectrometry experiments from the Photosynthesis subunits and pathways. (XLSX) [file pone.0075653.s009.xlsx]

## Sheet: Table_S7_Photosynthesis
Table S7. Spectral counts and Qspec statistics for proteins identified in all mass spectrometry experiments from the Photosynthesis subunits and pathways.
			Fe replete				Fe-limited				QSpec statistics			Fe-replete	Fe-limited	Graphical Illustration up/downregulated. KEY: upregulation in Fe-limited cells (red), downregulation in Fe-limited cells (blue)
Protein Function	THAPS ID	Global ID Numbers	4 GPFs / replicate				4 GPFs / replicate				BayesFactor	Log2 fold change	significantly	Triplicates on VELOS
		REPLICATES:	1	2	3	4	1	2	3	4			up/down reg.	PAcIFIC	PAcIFIC		iPath	pathway
ATP synthase CF1 beta chain [Thalassiosira pseudonana]	gi|118411134|ref|YP_874528.1|	118411134	195	175	174	175	112	126	109	119	740156	-0.454		84	73		K02112	photosynthesis
PREDICTED: similar to CG11154-PA, isoform A	jgi|Thaps3|41256|estExt_gwp_gw1.C_chr_70046	209586073	99	98	104	100	78	71	69	66	473.864	-0.327		57	61		K02133	photosynthesis
ATP synthase CF1 alpha chain [Thalassiosira pseudonana]	jgi|Thaps3_bd|1287|e_gw1.26x41.22.1	118411112	105	101	109	113	63	75	59	65	214995	-0.504	YES	74	61	-0.504	E3.6.3.14	photosynthesis
ATP synthase CF1 alpha chain [Thalassiosira pseudonana]	gi|118411112|ref|YP_874506.1|	118411112	105	101	109	113	63	75	59	65	214995	-0.504	YES	74	61	-0.504	E3.6.3.14	photosynthesis
Hypothetical protein CBG08717	jgi|Thaps3|269322|estExt_thaps1_ua_kg.C_chr_80007	224005467	52	48	44	47	36	31	34	33	38.019	-0.369		46	40		K02132	photosynthesis
vacuolar ATP synthase subunit A	jgi|Thaps3|37123|e_gw1.13.54.1	224008993	10	9	5	7	14	8	15	13	3.636	0.406		21	33		K02145	photosynthesis
vacuolar ATPase B subunit	jgi|Thaps3|40522|estExt_gwp_gw1.C_chr_40662	224000653	16	16	17	19	16	14	13	17	0.904	-0.121		24	27		K02147	photosynthesis
adenosinetriphosphatase	jgi|Thaps3|40156|estExt_gwp_gw1.C_chr_40019	223998931	44	35	33	39	21	21	17	20	4122.23	-0.626	YES	29	24	-0.626	K02115	photosynthesis
chloroplast ferredoxin dependent NADH oxireductase	jgi|Thaps3|25892|estExt_fgenesh1_pg.C_chr_240030	224013339	9	9	10	9	16	13	18	12	4.452	0.402		24	23		K02641	photosynthesis
PREDICTED: similar to ATP synthase O subunit, mitochondrial precursor (Oligomycin sensitivity conferral protein) (OSCP)	jgi|Thaps3|29359|estExt_Genewise1.C_chr_90173	224007136	12	8	6	11	7	9	5	6	1.522	-0.278		18	19		K02137	photosynthesis
PAaA	jgi|Thaps3|24864|estExt_fgenesh1_pg.C_chr_140203	224009610	22	24	23	24	16	17	11	19	6.739	-0.369		19	18		E3.6.3.14	photosynthesis
chloroplast ferredoxin dependent NADH oxireductase	jgi|Thaps3|4914|fgenesh1_pg.C_chr_4000864	224000683	0	1	0	4	8	7	3	4	3.579	1.156		18	18		K02641	photosynthesis
ATP synthase CF0 C chain subunit III [Thalassiosira pseudonana]	jgi|Thaps3_bd|1290|e_gw1.26x41.150.1	118411108	48	47	38	38	40	42	41	19	1.521	-0.202		13	14		K02110	photosynthesis
ATP synthase CF0 C chain subunit III [Thalassiosira pseudonana]	gi|118411108|ref|YP_874502.1|	118411108	48	47	38	38	40	42	41	19	1.521	-0.202		13	14		K02110	photosynthesis
V-ATPase C subunit	jgi|Thaps3|29053|estExt_Genewise1.C_chr_70535	209586382	1	2	1	2	1	0	3	4	0.975	0.184		4	14		K02148	photosynthesis
rieske iron-sulfur protein precursor	jgi|Thaps3|26131|estExt_fgenesh1_pm.C_chr_20055		13	13	15	14	9	10	12	10	1.538	-0.27		16	12		K02636	photosynthesis
PREDICTED: similar to ATP synthase gamma chain, mitochondrial precursor	jgi|Thaps3|5026|fgenesh1_pg.C_chr_5000068	224001684	9	9	10	9	8	10	9	9	0.574	-0.027		13	12		K02136	photosynthesis
vacuolar ATPase subunit DVA41	jgi|Thaps3|37509|e_gw1.14.125.1	224009506	1	5	5	6	7	7	4	7	0.964	0.34		10	12		K02146	photosynthesis
vacuolar proton translocating ATPase A subunit, putative	jgi|Thaps3|40728|estExt_gwp_gw1.C_chr_50299	224001992	4	3	5	4	5	5	5	5	0.825	0.185		12	12		K02154	photosynthesis
ferredoxin-NADP+ reductase enzyme	jgi|Thaps3|34592|e_gw1.6.296.1	224003923	0	0	1	1	3	3	3	2	2.835	0.981		4	10		K02641	photosynthesis
ATP synthase CF1 epsilon chain [Thalassiosira pseudonana]	jgi|Thaps3_bd|1563|estExt_Genewise1.C_bd_26x410088	118411135	34	32	27	31	18	21	10	23	167.431	-0.542	YES	7	9	-0.542	K02114	photosynthesis
ATP synthase CF1 epsilon chain [Thalassiosira pseudonana]	gi|118411135|ref|YP_874529.1|	118411135	34	32	27	31	18	21	10	23	167.431	-0.542	YES	7	9	-0.542	K02114	photosynthesis
vacuolar ATP synthase subunit E	jgi|Thaps3|29117|estExt_Genewise1.C_chr_80099	224005613	4	4	4	5	5	5	4	4	0.609	0.036		9	9		K02150	photosynthesis
hypothetical protein CaO19_7678	jgi|Thaps3|19298|gw1.7.464.1	209585731	7	7	7	7	4	3	2	6	3.417	-0.552		12	9		K02134	photosynthesis
PREDICTED: similar to Vacuolar ATP synthase subunit D 1 (V-ATPase D subunit 1) (Vacuolar proton pump D subunit 1) (dV-ATPase D) isoform 2	jgi|Thaps3|39173|estExt_gwp_gw1.C_chr_10528	223994339	1	1	1	1	2	1	2	1	0.974	0.199		4	9		K02149	photosynthesis
hypothetical conserved protein	jgi|Thaps3|23782|estExt_fgenesh1_pg.C_chr_80283	224005711	1	1	0	0	0	0	0	0	1.246	-0.57		2	7		E3.6.3.14	photosynthesis
Vacuolar ATP synthase 16 kDa proteolipid subunit (V-ATPase 16 kDa proteolipid subunit)	jgi|Thaps3|2233|fgenesh1_pg.C_chr_2000188	223996057	4	5	6	6	3	7	4	4	0.645	-0.143		5	5		K02155	photosynthesis
ATP synthase CF1 delta chain [Thalassiosira pseudonana]	jgi|Thaps3_bd|1023|fgenesh1_pg.C_bd_26x41000068	118411111	1	1	1	1	2	3	4	0	1.977	0.462		6	5		K02112	photosynthesis
ATP synthase CF1 delta chain [Thalassiosira pseudonana]	gi|118411111|ref|YP_874505.1|	118411111	1	1	1	1	2	3	4	0	1.977	0.462		6	5		K02112	photosynthesis
ATPase, H+ transporting, lysosomal 14kD, V1 subunit F	jgi|Thaps3|37665|e_gw1.15.171.1	224010683	0	0	0	0	3	0	1	2	3.287	1.035		3	5		K02151	photosynthesis
Vacuolar H+-ATPase SFD subunit CG17332-PB, isoform B	jgi|Thaps3|262564|thaps1_ua_kg.chr_5000203	224002162	2	2	1	2	2	0	1	3	0.564	-0.172		0	2		K01549	photosynthesis
ATPase H+ transporting lysosomal vacuolar proton pump	jgi|Thaps3|264807|thaps1_ua_kg.chr_22000060	224012757	1	0	0	1	1	1	1	1	0.738	0.339		2	2		E3.6.3.14	photosynthesis
Vacuolar ATP synthase 16 kDa proteolipid subunit (V-ATPase 16 kDa proteolipid subunit) >gi|1208770|gb|AAB67833.1| V-type ATPase 16 kDa proteolipid subunit >gi|2149129|gb|AAB58498.1| vacuolar-type H(+)-ATPase	jgi|Thaps3|37834|e_gw1.16b.22.1	224014349	0	0	0	0	0	0	0	0	1	-0.002		0	1		E3.6.3.14	photosynthesis
Hypothetical Protein No BLAST result	jgi|Thaps3|21405|estExt_fgenesh1_pg.C_chr_20661	223995513	-	-	-	-	-	-	-	-	-	-		0	0		E3.6.3.14	photosynthesis
rieske iron-sulfur protein precursor	jgi|Thaps3|38231|e_gw1.19a.84.1	224014706	-	-	-	-	-	-	-	-	-	-		0	0		K02636	photosynthesis
rieske iron-sulfur protein precursor	jgi|Thaps3|2463|fgenesh1_pg.C_chr_2000418	224014706	-	-	-	-	-	-	-	-	-	-		0	0		K02636	photosynthesis
F5M6.21: unknown protein	jgi|Thaps3|3926|fgenesh1_pg.C_chr_3000860	223997798	0	0	0	0	1	0	0	1	1.392	0.56		0	0		E3.6.3.14	photosynthesis
cytochrome f [T.p.] petA	jgi|Thaps3_bd|573|fgenesh1_pm.C_bd_26x41000017	118411137	34	37	37	41	21	21	19	23	1231.58	-0.563	YES	21	12	-0.563	K02634	Photosynthetic complex
cytochrome b6 [T.p.] petB	jgi|Thaps3_bd|467|fgenesh1_kg.C_bd_26x41000004	118411154	18	14	17	16	11	9	11	11	4.456	-0.368		9	10		K02635	Photosynthetic complex
cytochrome b6-f complex subunit IV [T.p.] petD	gi|118411155|ref|YP_874549.1|	118411155	11	11	10	8	3	7	5	4	16.76	-0.633	YES	0	2	-0.633	K02637	Photosynthetic complex
ferredoxin [T.p.] petF	gi|118411098|ref|YP_874492.1|	118411098	0	0	0	0	0	0	0	1	1.012	0.334		0	0		K02639	Photosynthetic complex
photosystem I p700 chlorophyll A apoprotein A [T.p.] psaA	gi|118411096|ref|YP_874490.1|	118411096	21	20	22	24	15	20	17	13	2.075	-0.28		32	21		K02689	Photosynthetic complex
photosystem I p700 chlorophyll A apoprotein B [T.p.] psaB	gi|118411097|ref|YP_874491.1|	118411097	16	14	13	13	9	11	9	8	3.232	-0.403		17	10		K02690	Photosynthetic complex
photosystem I reaction center subunit IV [T.p.] psaE	gi|118411117|ref|YP_874511.1|	118411117	7	6	7	9	4	4	4	3	3.888	-0.512		9	7		K02693	Photosynthetic complex
photosystem I protein F [T.p.] psaF	gi|118411168|ref|YP_874562.1|	118411168	13	9	11	12	6	6	7	7	6.518	-0.529		6	3		K02694	Photosynthetic complex
photosystem I protein L [T.p.] psaL	jgi|Thaps3_bd|1342|e_gw1.26x41.123.1	118411163	6	7	5	3	4	2	3	6	0.869	-0.305		4	6		K02699	Photosynthetic complex
photosystem II reaction center protein D1 [T.p.] psbA	gi|118411180|ref|YP_874574.1|	118411180	14	18	13	14	5	7	9	9	24.833	-0.605	YES	18	12	-0.605	K02703	Photosynthetic complex
photosystem II chlorophyll A core antenna apoprotein [T.p.] psbB	jgi|Thaps3_bd|2073|estExt_Genewise1Plus.C_bd_26x410148	118411113	186	186	210	187	106	122	121	139	591753	-0.48		53	39		K02704	Photosynthetic complex
photosystem II chlorophyll A core antenna apoprotein CP43 [T.p.] psbC	jgi|Thaps3_bd|1545|estExt_Genewise1.C_bd_26x410045	118411149	23	24	23	23	22	20	18	19	0.945	-0.153		22	16		K02705	Photosynthetic complex
photosystem II reaction center protein D2 [T.p.] psbD	gi|118411148|ref|YP_874542.1|	118411148	27	27	22	26	28	27	25	26	0.564	0.047		23	19		K02706	Photosynthetic complex
cytochrome b559 alpha chain [T.p.] psbE	gi|118411160|ref|YP_874554.1|	118411160	5	4	5	2	1	1	2	3	2.898	-0.645		6	6		K02707	Photosynthetic complex
cytochrome b559 beta chain [T.p.] psbF	jgi|Thaps3_bd|466|fgenesh1_kg.C_bd_26x41000003	118411159	1	2	1	1	1	2	2	1	0.685	0.162		0	0		K02708	Photosynthetic complex
photosystem II 10 kDa phosphoprotein [T.p.] psbH	gi|Thaps3_bd|1313|e_gw1.26x41.136.1	118411116	6	8	6	7	6	4	5	5	1.124	-0.244		4	4		K02709	Photosynthetic complex
PsbV [T.p.] psbV	gi|118411100|ref|YP_874494.1|	118411100	46	44	43	45	28	28	25	27	685.538	-0.498		18	15		K02720	Photosynthetic complex
photosystem II protein Y [T.p.] psbY	gi|118411235|ref|YP_874629.1|	118411171	2	0	0	0	0	1	1	2	0.563	0.409		3	3		K02723	Photosynthetic complex
Each replicate analysis (i.e. 1, 2, 3, 4) is indicative of the summation of spectral counts for that particular protein identified in 4 gas phase fractions (GPFs). Spectral counts resulting from triplicate analytical cycles of PAcIFIC were added together to provide a final count for the PAcIFIC analysis. QSpec: In order to be considered significantly up or down regulated two criteria were met by …
