# Supplementary material for: Diatom Proteomics Reveals Unique Acclimation Strategies to Mitigate Fe Limitation
Source: PLoS One. 2013 Oct 16;8(10):e75653. doi: 10.1371/journal.pone.0075653 (PMC3797725; doi:10.1371/journal.pone.0075653)
Supplement: Table S8 — Spectral counts and Qspec statistics for proteins identified in all mass spectrometry experiments from the Carbon Fixation pathways. (XLSX) [file pone.0075653.s010.xlsx]

## Sheet: Table_S8_CarbonFixation
Table S8. Spectral counts and Qspec statistics for proteins identified in all mass spectrometry experiments from the Carbon Fixation pathways.
			Fe replete				Fe-limited				QSpec statistics			Fe-replete	Fe-limited	Graphical Illustration up/downregulated. KEY: upregulation in Fe-limited cells (red), downregulation in Fe-limited cells (blue)
Protein Function	THAPS ID	Global ID Numbers	4 GPFs / replicate				4 GPFs / replicate				BayesFactor	Log2 fold change	significantly	Triplicates on VELOS
		REPLICATES:	1	2	3	4	1	2	3	4			up/down reg.	PAcIFIC	PAcIFIC		iPath	pathway
ribulose-1,5-bisphosphate carboxylase/oxygenase large subunit	jgi|Thaps3_bd|2088|estExt_Genewise1Plus.C_bd_26x410175	118411104	76	74	71	71	179	190	196	218	1.81137e+12	0.944	YES	65	68	0.944	K01601	carbon fixation in photosynthetic organisms
ribulose-1,5-bisphosphate carboxylase/oxygenase large subunit	gi|118411104|ref|YP_874498.1|	118411104	76	74	71	71	179	190	196	218	1.81137e+12	0.944	YES	65	68	0.944	K01601	carbon fixation in photosynthetic organisms
phosphoglycerate kinase precursor	jgi|Thaps3|35712|e_gw1.7.159.1		48	37	42	43	64	64	80	74	9070.08	0.502	YES	37	62	0.502	K00927	carbon fixation in photosynthetic organisms
glycolaldehydetransferase	jgi|Thaps3|21175|estExt_fgenesh1_pg.C_chr_20181	223995033	30	29	32	34	45	43	42	43	13.658	0.301		43	53		K00615	carbon fixation in photosynthetic organisms
fructose-1,6-bisphosphate aldolase precursor	jgi|Thaps3|428|fgenesh1_pm.C_chr_4000069		9	10	10	8	15	19	18	21	80.532	0.648	YES	19	36	0.648	K01624	carbon fixation in photosynthetic organisms
aconitate hydratase 2 (citrate hydro-lyase 2) (aconitase 2)	jgi|Thaps3|268965|estExt_thaps1_ua_kg.C_chr_50290	224002408	7	9	11	17	15	20	23	23	45.333	0.593	YES	26	32	0.593	K01682	reductive carboxylate cycle (CO2 fixation)
transketolase	jgi|Thaps3|26678|estExt_Genewise1.C_chr_10428	223993045	1	0	0	1	10	9	9	9	2149.58	1.907	YES	6	23	1.907	K00615	carbon fixation in photosynthetic organisms
phosphoenolpyruvate carboxylase	jgi|Thaps3|34543|e_gw1.5.29.1	224000774	8	7	7	8	5	8	6	7	0.76	-0.134		16	21		K01595	reductive carboxylate cycle (CO2 fixation)
phosphoglycerate kinase precursor	jgi|Thaps3|39901|estExt_gwp_gw1.C_chr_30306	223997336	1	1	1	2	3	2	6	3	3.691	0.732		9	18		K00927	carbon fixation in photosynthetic organisms
pyruvate kinase	jgi|Thaps3|40393|estExt_gwp_gw1.C_chr_40432	224000389	4	6	7	6	8	10	5	6	0.785	0.215		8	18		K00873	carbon fixation in photosynthetic organisms
fructose-bisphosphate aldolase	jgi|Thaps3|35048|e_gw1.6.315.1		2	3	0	0	8	10	13	9	123.017	1.646	YES	9	17	1.646	K01624	carbon fixation in photosynthetic organisms
ATP-specific succinyl-CoA synthetase subunit beta	jgi|Thaps3|31362|e_gw1.1.279.1	223993443	7	5	6	6	4	4	4	4	1.384	-0.347		11	16		K01903	reductive carboxylate cycle (CO2 fixation)
malate dehydrogenase	jgi|Thaps3|20726|estExt_fgenesh1_pg.C_chr_10366	223992865	6	7	8	9	7	5	7	8	0.735	-0.091		11	15		K00026	reductive carboxylate cycle (CO2 fixation)
ribulose-1,5-bisphosphate carboxylase/oxygenase small subunit [Thalassiosira pseudonana]	jgi|Thaps3_bd|1039|fgenesh1_pg.C_bd_26x41000084	118411103	17	7	16	17	18	19	16	16	1.083	0.197		12	15		K01602	carbon fixation in photosynthetic organisms
ribulose-1,5-bisphosphate carboxylase/oxygenase small subunit [Thalassiosira pseudonana]	gi|118411103|ref|YP_874497.1|	118411103	17	7	16	17	18	19	16	16	1.083	0.197		12	15		K01602	carbon fixation in photosynthetic organisms
Cphamn1DRAFT_2922: Isocitrate dehydrogenase NADP-dependent, monomeric type	jgi|Thaps3|1456|fgenesh1_pg.C_chr_1000590	223993109	8	9	9	8	10	12	7	6	0.507	0.016		10	14		K00031	reductive carboxylate cycle (CO2 fixation)
isocitrate dehydrogenase, NADP-dependent	jgi|Thaps3|21640|estExt_fgenesh1_pg.C_chr_30133	223997060	8	12	9	9	7	7	8	8	0.896	-0.219		9	14		K00031	reductive carboxylate cycle (CO2 fixation)
phosphoribulokinase	jgi|Thaps3|4376|fgenesh1_pg.C_chr_4000326	223999217	8	5	6	5	16	9	15	9	13.237	0.709	YES	4	13	0.709	K00855	carbon fixation in photosynthetic organisms
phosphoenolpyruvate carboxylase	jgi|Thaps3|268546|estExt_thaps1_ua_kg.C_chr_30296	223998678	2	6	3	4	1	1	0	0	10.1	-1.237	YES	16	12	-1.237	K01595	reductive carboxylate cycle (CO2 fixation)
putative aminotransferase AGD2	jgi|Thaps3|31394|e_gw1.1.253.1	223992617	2	4	6	5	9	12	12	13	178.015	0.874	YES	6	12	0.874	K10206	carbon fixation in photosynthetic organisms
pyruvate kinase	jgi|Thaps3|4875|fgenesh1_pg.C_chr_4000825	223999731	1	0	1	1	3	1	1	2	1.265	0.477		5	11		K00873	carbon fixation in photosynthetic organisms
fructose-1,6-biphosphate aldolase precursor	jgi|Thaps3|21748|estExt_fgenesh1_pg.C_chr_30363	223997294	0	1	0	0	6	7	5	6	32.994	1.778	YES	4	10	1.778	K01624	carbon fixation in photosynthetic organisms
Acetyl-coenzyme A synthetase	jgi|Thaps3|34187|e_gw1.5.81.1	224002160	0	0	0	0	2	1	1	1	1.71	1.032		2	9		K01895	reductive carboxylate cycle (CO2 fixation)
3nd Hit:Triosephosphate isomerase	jgi|Thaps3|40958|estExt_gwp_gw1.C_chr_60155	224002643	2	0	1	3	5	3	6	4	3.279	0.787		5	9		K01803	carbon fixation in photosynthetic organisms
pyruvate kinase	jgi|Thaps3|22345|estExt_fgenesh1_pg.C_chr_40571	223999465	0	0	0	0	0	1	2	0	1.567	0.704		2	7		K00873	carbon fixation in photosynthetic organisms
3nd Hit:hypothetical protein CdifQ_02003487	jgi|Thaps3|36462|e_gw1.10.171.1	224007935	1	2	1	2	1	2	2	1	0.701	-0.058		4	7		K01803	carbon fixation in photosynthetic organisms
PREDICTED: hypothetical protein XP_777277, partial	jgi|Thaps3|22464|estExt_fgenesh1_pg.C_chr_40803	223999711	0	1	0	0	3	1	2	0	2.15	0.753		0	6		K01676	reductive carboxylate cycle (CO2 fixation)
fumarate hydratase	jgi|Thaps3|24123|estExt_fgenesh1_pg.C_chr_100070	224007255	0	0	0	0	1	0	0	0	1.01	0.331		4	6		K01679	reductive carboxylate cycle (CO2 fixation)
pyruvate kinase	jgi|Thaps3|31810|e_gw1.2.112.1	223995697	2	2	5	5	3	3	3	5	0.66	0.009		4	6		E2.7.1.40	carbon fixation in photosynthetic organisms
3nd Hit:phosphoenolpyruvate carboxykinase (ATP)	jgi|Thaps3|5186|fgenesh1_pg.C_chr_5000228	224000946	5	2	2	2	5	5	2	2	0.679	0.181		5	6		K01610	carbon fixation in photosynthetic organisms
malate dehydrogenase	jgi|Thaps3|25953|estExt_fgenesh1_kg.C_chr_40009	223999437	0	0	0	0	0	1	0	1	1.327	0.584		0	5		K00025	reductive carboxylate cycle (CO2 fixation)
hypothetical protein AN1993.2	jgi|Thaps3|269248|estExt_thaps1_ua_kg.C_chr_70151	209586230	2	1	1	1	2	3	2	2	1.142	0.4		3	5		K00813	carbon fixation in photosynthetic organisms
phosphoglycerate kinase precursor	jgi|Thaps3|42577|estExt_gwp_gw1.C_chr_16a0030	224014072	0	1	0	1	3	2	2	2	1.583	0.871		2	5		K00927	carbon fixation in photosynthetic organisms
3nd Hit:hypothetical protein AN1993.2	jgi|Thaps3|31424|e_gw1.1.326.1	223993013	3	1	2	2	2	3	4	3	0.96	0.308		0	4		K00813	carbon fixation in photosynthetic organisms
Ribulose-phosphate 3-epimerase	jgi|Thaps3|36927|e_gw1.12.142.1		-	-	-	-	-	-	-	-	-	-		0	4		K01783	carbon fixation in photosynthetic organisms
hypothetical protein DDB0186738	jgi|Thaps3|412|fgenesh1_pm.C_chr_4000053	224000463	1	1	1	1	1	1	2	2	0.846	0.252		2	4		K00814	carbon fixation in photosynthetic organisms
putative aspartate aminotransferase	jgi|Thaps3|12030|fgenesh1_pg.C_chr_23000058	224012992	0	0	0	0	1	0	1	0	1.31	0.57		0	3		K00812	carbon fixation in photosynthetic organisms
4th Best Hit:triosephosphate isomerase	jgi|Thaps3|30380|estExt_Genewise1.C_chr_180081	209583601	1	1	1	1	4	5	5	5	44.002	1.168	YES	0	3	1.168	K01803	carbon fixation in photosynthetic organisms
PREDICTED: similar to fructose-1,6-bisphosphatase 1, like	jgi|Thaps3|33021|e_gw1.3.399.1		0	0	0	0	1	1	0	0	1.202	0.582		0	3		K03841	carbon fixation in photosynthetic organisms
PREDICTED: similar to GA16139-PA	jgi|Thaps3|25116|estExt_fgenesh1_pg.C_chr_16a0048	224014052	0	0	0	0	0	1	0	1	1.327	0.584		2	2		K00927	carbon fixation in photosynthetic organisms
fructose-bisphosphatase	jgi|Thaps3|264556|thaps1_ua_kg.chr_18000078		0	0	0	0	1	0	2	2	2.043	0.96		2	2		K01086	carbon fixation in photosynthetic organisms
chloroplast ribose-5-phosphate isomerase	jgi|Thaps3|32252|e_gw1.2.426.1	223996325	0	0	0	0	1	0	1	1	1.582	0.758		0	1		K01807	carbon fixation in photosynthetic organisms
chloroplast ribose-5-phosphate isomerase	jgi|Thaps3|32332|e_gw1.2.419.1		0	0	0	0	0	0	0	0	1	-0.002		0	1		K01807	carbon fixation in photosynthetic organisms
malic enzyme	jgi|Thaps3|34030|e_gw1.5.103.1	224001756	0	0	0	0	0	0	0	0	1	-0.002		0	1		K00029	carbon fixation in photosynthetic organisms
phosphoglycerate kinase/triosephosphate isomerase	jgi|Thaps3|7229|fgenesh1_pg.C_chr_7000612	209585986									Identified only in PAcIFIC analysis			2	1		K01803	carbon fixation in photosynthetic organisms
acetate--CoA ligase	jgi|Thaps3|33454|e_gw1.4.93.1		-	-	-	-	-	-	-	-	-	-		0	0		K01895	reductive carboxylate cycle (CO2 fixation)
Ribulose-phosphate 3-epimerase	jgi|Thaps3|6803|fgenesh1_pg.C_chr_7000186	209585782	0	0	0	0	3	1	0	1	2.09	0.953		0	0		K01783	carbon fixation in photosynthetic organisms
Each replicate analysis (i.e. 1, 2, 3, 4) is indicative of the summation of spectral counts for that particular protein identified in 4 gas phase fractions (GPFs). Spectral counts resulting from triplicate analytical cycles of PAcIFIC were added together to provide a final count for the PAcIFIC analysis. QSpec: In order to be considered significantly up or down regulated two criteria were met by …
